# Supplementary material for: Preclinical evaluation of CDK4 phosphorylation predicts high sensitivity of pleural mesotheliomas to CDK4/6 inhibition
Source: Mol Oncol. 2022 Dec 19;18(4):866–94. doi: 10.1002/1878-0261.13351 (PMC10994244; doi:10.1002/1878-0261.13351)
Supplement: Supplementary file 2 — Table S1. Drugs and antibodies. Table S2. Cell lines characteristics. Table S3. Quantification of viral genomes from RNA‐seq data. Table S4. Genes down‐ or up‐regulated after long‐term treatment with palbociclib (global analysis). Table S6. Pathways down‐ (A) or up‐regulated (B) after long‐term treatment with palbociclib in a global GSEA analysis. Table S8. Tumours characteristics. Clinical data (A) and RNA‐seq data (B). Table S9. Characteristics of the tumours from the TCGA‐Meso cohort (A) and from the Bueno et al. cohort (B). [file MOL2-18-866-s004.xlsx]

## Sheet: Index of tables 
Index of supplementary tables
Supplementary Table S1. Drugs and antibodies
Supplementary Table S2. Cell lines characteristics
Supplementary Table S3. Quantification of viral genomes from RNA-seq data
Supplementary Table S4. Genes down- or up-regulated after long term treatment with palbociclib (global analysis)
Supplementary Table S6A. Pathways down-regulated after long term treatment with palbociclib in a global GSEA analysis
Supplementary Table S6B. Pathways up-regulated after long term treatment with palbociclib in a global GSEA analysis
Supplementary Table S8A. Tumors characteristics: Clinical data
Supplementary Table S8B. Tumors characteristics: RNA-seq data
Supplementary Table S9A. Characteristics of the tumors from the TCGA-Meso cohort
Supplementary Table S9B. Characteristics of the tumors from the Bueno et al. Cohort

## Sheet: Table S1
Supplementary Table S1. Drugs and antibodies.
Drug	Source	Reference
Palbociclib (PD0332991)	Selleckchem	S1116
Ribociclib (LEE011)	Selleckchem	S7440
Abemaciclib (LY2835219)	Selleckchem	S7158
AZD8055	Selleckchem	S1555
Trametinib (GSK1120212)	Selleckchem	S2673
Navitoclax (ABT-263)	Selleckchem	S1001
A-1155463	Selleckchem	S7800
Antibody	Source	Reference	Application
BrDU	BD Bioscience	347580	IF
C3 (B-9)	Santa Cruz Biotechnology	sc-28294	WB
cleaved-caspase 3 (5A1E)	Cell Signaling Technology	9664	WB
CDK2 (M-2)	Santa Cruz Biotechnology	sc-163	WB/IP
CDK2 (D-12)	Santa Cruz Biotechnology	sc-6248	WB
CDK4 (DCS-31)	Santa Cruz Biotechnology	sc-56277	WB
CDK4 (H-22)	Santa Cruz Biotechnology	sc-601	WB/IP
CDK4 (D9G3E)	Cell Signaling Technology	12790	WB
CDK6 (C-21)	Santa Cruz Biotechnology	sc-177	WB
Cyclin A (E-72.1)	Santa Cruz Biotechnology	sc-53232	WB
Cyclin D1 (DCS-6)	Invitrogen	AHF0082	WB
Cyclin D1 (EPR2241)	Abcam	ab134175	IP
Cyclin D2 (D52F9)	Cell Signaling Technology	3741	WB
Cyclin D3 (DCS-22)	Neomarkers	MS-215	WB
Cyclin D3 (DCS-28)	Neomarkers	MS-216	IP
Cyclin E (HE-12)	Invitrogen	MA5-14336	WB
Cyclin E (HE-172)	gift from Ludger Hengst		IP
DPP4/CD26 (D6D8K)	Cell Signaling Technology	67138	WB
E2F1	Cell Signaling Technology	3742	WB
EZH2 (D2C9)	Cell Signaling Technology	5246	WB
ICAM-1 (G-5)	Santa Cruz Biotechnology	sc-8439	WB
IFIT2 (F-12)	Santa Cruz Biotechnology	sc-390724	WB
IGFBP3 (B-5)	Santa Cruz Biotechnology	sc-365936	WB
KI-67 (MIB-1)	Agilent Technologies	M7240	IHC
p16 (DCS-50.1/H4)	Sigma Aldrich	NA-29	WB/IP
p16 (E6H4) (CINtec p16 Histology)	Roche Diagnostics	6695248001	IHC
p21 (12D1)	Cell Signaling Technology	2947	WB
p27 (C-19)	Santa Cruz Biotechnology	sc-528	WB/IP
p27 (clone 57)	BD Transduction Laboratories	610241	IP
PARP (4C10-5)	BD Pharmingen	556494	WB
Phospho-histone H2AX Ser139 (20E3)	Cell Signaling Technology	9718	IF
RAD51 (14B4)	GeneTex	GTX70230	WB
Rb	BD Pharmingen	554136	WB
Rb (4H1)	Cell Signaling Technology	9309	WB
Phospho-Rb Ser807/811	Cell Signaling Technology	9308	WB
Phospho-Rb Ser807/811 (D20B12)	Cell Signaling Technology	8516	WB
p107/RBL1 (D3P3C)	Cell Signaling Technology	89798	WB
p130/RBL2 (D9T7M)	Cell Signaling Technology	13610	WB
biotinylated anti-mouse	GE Healthcare	RPN1001V	IF
Alexa Fluor 488-conjugated anti-rabbit	Jackson ImmunoResearch	711-545-152	IF
Alexa Fluor 488-conjugated Streptavidin	Jackson ImmunoResearch	3016-480-084	IF
HRP-coupled anti-mouse	Santa Cruz Biotechnology	sc-2005	WB
HRP-coupled anti-rabbit	Santa Cruz Biotechnology	sc-2370	WB
HRP-coupled anti-mouse	Cell Signaling Technology	7076	WB
HRP-coupled anti-rabbit	Cell Signaling Technology	7074	WB

## Sheet: Table S2
Supplementary Table S2. Cell lines characteristics.
Genetic alterations of the established cell lines were retrieved from Cosmic and the Cancer Cell Line Encyclopedia (CCLE on cBioportal). These alterations were confirmed in our RNAseq data (when performed).
Genetic alterations of the patient-derived cell lines were previously identified using targeted sequencing for CDKN2A, CDKN2B, NF2, LATS2, BAP1 and TP53 genes. These alterations were confirmed in our RNAseq data (when performed). Genetic alterations for RB1 and CDKN1B genes were determined only using RNA-Seq data.
				BrdU incorporation		Genetic alterations								RNA-seq data expressed in counts per 20 millions (mean of n experiments except for MPM36 and MPM66 (n=1))											SNP Array
Cell line	Type	Source	Histology	IC50 palbo	Residual proliferation palbo	CDKN2A	CDKN2B	NF2	LATS2	BAP1	TP53	RB1	CDKN1B	N	CDKN2A	CDKN2B	NF2	LATS2	BAP1	TP53	RB1	CCNE1	CDK4	CDK6	CCNE1
MeT-5A	established cell line	ATCC	N	>1000	100	WT	WT	WT	WT	WT	I	I	WT	2	5873.5	3666	5116.5	1687	2198.5	2348.5	3071.5	315	2638	6052.5
NCI-H2052	established cell line	ATCC	S	71.385	1.42	D	D	M (R341*)	D	WT	WT	WT	WT	2	0	0	356	0	2103	1567	711	204	3381.5	2223
NCI-H2452	established cell line	ATCC	B	15.395	1.18	D	D	WT	WT	M (A95D)	D (exons 10-11)	WT	WT	3	0	0	6482.67	3417.33	1268.33	642	1350	93	3131	2444
NCI-H28	established cell line	ATCC	S	36.275	4.04444	D	D	WT	WT	D (exon 7, R146Afs*48)	WT	WT	WT	3	0	0	14850	2278.67	2276.33	3982	2446	184	3972	9912
MSTO-211H	established cell line	ATCC	B	491.57	29.175	D	D	WT	D (M785_L798del14)	WT	WT	WT	WT	3	26	0	4265.33	1348.33	1901	2524	923	147	4235.5	4797.5
MPP 89	established cell line	ICLC	E	>1000	98.6	WT	WT	D (P486Hfs*26)	WT	WT	D	M (V654M)	WT	2	6133.5	1665.5	759	1549	2860.5	26	202	457	2443	3530
NCI-H2369	established cell line	Wellcome Sanger Institute	ND	67.7	10.2	D	D	D	WT	WT	WT	WT	WT
DM-3	established cell line	DSMZ	S	49.03	0.9	WT	ND	ND	ND	ND	ND	ND	ND
RS-5	established cell line	DSMZ	S	149.51	1.1	WT	ND	ND	ND	ND	ND	ND	ND
Meso 11	patient-derived cell line	CRCI2NA (Nantes)	E	46.48	1.83333	D	D	D (from exon 14)	WT	WT	WT	WT	WT	2	0	0.5	1852.5	3053	2753.5	1439	817.5	189	3337	4363.5
Meso 13	patient-derived cell line	CRCI2NA (Nantes)	E	15.73	2.26667	D	D	WT	WT	WT	WT	WT	WT	2	0	0	1	2503.5	2470	5676.5	1462.5	213.5	4929.5	8526
Meso 34	patient-derived cell line	CRCI2NA (Nantes)	E	148.72	2.76667	D	D	M (R341*)	M (R958C)	M (E54*, del (exon 4))	WT	WT	WT	2	40	0	487	7489.5	2465	3143.5	1252.5	111.5	5917	3152
Meso 56	patient-derived cell line	CRCI2NA (Nantes)	E	84.74	2.1	D (exon 3)	WT	WT	WT	WT	WT	WT	WT	2	381.5	983	5021	631	2772.5	3738	749.5	176	3542	4308.5
MPM_04	primary patient-derived cell line	Centre de Recherche des Cordeliers (Paris)	B	29.39	11.65	D	D	D (exon 2-4)	M (R958H)	M (Splice_Site: g.chr3:52443569C>A)	WT	ND	ND												0
MPM_08	primary patient-derived cell line	Centre de Recherche des Cordeliers (Paris)	S	104.4	3.85	D	D	M (L384*)	M (Q413*)	D (L538fs, A217fs)	WT	WT	WT	2	0	0	426.5	2113	734.5	2889.5	1387.5	120	3965	4903.5	0
MPM_21	primary patient-derived cell line	Centre de Recherche des Cordeliers (Paris)	E	36.1	5.5	M (A77fs)	WT	WT	WT	WT	M (R248W)	WT	WT	2	4458.5	1228	715	2136	1908.5	5593	1234	304.5	4259	3381.5	-1
MPM_24	primary patient-derived cell line	Centre de Recherche des Cordeliers (Paris)	B	72.66	17.85	M (splice site + 5: chr9:21974672del(G))	WT	WT	WT	WT	M (R249S)	ND	ND												0
MPM_28	primary patient-derived cell line	Centre de Recherche des Cordeliers (Paris)	S	65.73	11.15	D	D	D	WT	WT	WT	ND	ND												0
MPM_29	primary patient-derived cell line	Centre de Recherche des Cordeliers (Paris)	E	61.14	5.4	D	D	D	D (exons 3-4)	WT	WT	ND	ND												0
MPM_31	primary patient-derived cell line	Centre de Recherche des Cordeliers (Paris)	E	>1000	99.85	WT	WT	WT	WT	WT	M (T125T, splice site)	WT	M (I119T)	2	4787	1353	2178	1154	2298.5	165.5	1052	502.5	2784	5585	1
MPM_34	primary patient-derived cell line	Centre de Recherche des Cordeliers (Paris)	E	>1000	96	WT	WT	WT	WT	WT	M (R156P)	WT	WT	2	2874	909	4510.5	932.5	1870.5	1047.5	421	1465	1821.5	4100.5	2
MPM_36	primary patient-derived cell line	Centre de Recherche des Cordeliers (Paris)	E	>1000	83.95	D	D	WT	WT	D (exon 10)	WT	D (from exon 18)	WT	1	0	2	1646	2122	190	5918	634	812	5327	16474
MPM_38	primary patient-derived cell line	Centre de Recherche des Cordeliers (Paris)	S	46.23	8.6	D	D	WT	WT	WT	D (exons 2 to 9)	WT	WT	2	0	0	17442.5	2115	2972	2573	926	156.5	3926.5	5241
MPM_52	primary patient-derived cell line	Centre de Recherche des Cordeliers (Paris)	S	14.65	16.6	D	D	WT	WT	WT	WT	ND	ND
MPM_57	primary patient-derived cell line	Centre de Recherche des Cordeliers (Paris)	E	24.3	3.8	D	D	D	WT	D (A428fs, E655fs)	WT	WT	WT	2	0	0	81.5	3640	488	2188	1287	80	2638	12447.5	0
MPM_59	primary patient-derived cell line	Centre de Recherche des Cordeliers (Paris)	E	523.3	30.95	WT	WT	D (L397fs)	WT	M (L14F)	WT	WT	WT	3	150	1061.67	109.667	1778.33	1214	2237.33	970.333	163.667	2413	4302.67	0
MPM_60	primary patient-derived cell line	Centre de Recherche des Cordeliers (Paris)	E	13.77	1.6	D	D	M (Q320*, E335*)	WT	M (Q280*)	WT	ND	ND												0
MPM_66	primary patient-derived cell line	Centre de Recherche des Cordeliers (Paris)	E	39.54	32.25	D	D	D (exon 7)	WT	D (G128fs), M (G220G, splice site:g.chr3:52440844C>A)	WT	WT	WT	1	2	2	153	6330	937	2393	1212	62	3436	4100	0
	Histology of the established cell lines was retrieved from Cellosaurus		N=Normal		Palbo 1 µM relative to ctrl (%)		ND=Not determined				Seen in our RNAseq but described neither in Cosmic nor in the Cancer Cell Line Encyclopedia
			S=Sarcomatoid		Mean of n independent experiments		WT=Wild type				Truncated p53 observed in H2452 in " Manfredi JJ, Dong J, Liu WJ, Resnick-Silverman L, Qiao R, Chahinian P, et al. Evidence against a role for SV40 in human mesothelioma. Cancer Res. 2005;65(7):2602-9".
			E=Epithelioid		as stated in figure 1B		I=Wild type but inactivated by SV40				Absence of p53 observed in "Okonska A, Buhler S, Rao V, Ronner M, Blijlevens M, van der Meulen-Muileman IH, et al. Functional Genomic Screen in Mesothelioma Reveals that Loss of Function of BRCA1-Associated Protein 1 Induces Chemoresistance to Ribonucleotide Reductase Inhibition. Mol Cancer Ther. 2020;19(2):552-63"
			B=Biphasic				D=Large deletion biallelic of exons
							M=Mutated
							Chromosomal location of the splice sites was determined using the human reference genome hg19.

## Sheet: Table S3
Supplementary Table S3. Quantification of viral genomes from RNA-seq data.
Cell lines									Patients
Met5A			MPM31			MPM34			A9			A15			A17			A25			L11
viral genome	counts	virus	viral genome	counts	virus	viral genome	counts	virus	viral genome	counts	virus	viral genome	counts	virus	viral genome	counts	virus	viral genome	counts	virus	viral genome	counts	virus
NC_006998	3272.75	Vaccinia virus	NC_006998	6127.49	Vaccinia virus	NC_006998	3740.37	Vaccinia virus	NC_006998	827.671	Vaccinia virus	NC_006998	685.819	Vaccinia virus	NC_006998	3352.2	Vaccinia virus	NC_006998	6580.7	Vaccinia virus	NC_006998	774.621	Vaccinia virus
NC_001669	124.261	Simian virus 40	NC_022518	32.1297	Human endogenous retrovirus K113	NC_022518	95.5137	Human endogenous retrovirus K113	NC_022518	82.8503	Human endogenous retrovirus K113	NC_022518	131.351	Human endogenous retrovirus K113	NC_022518	52.6337	Human endogenous retrovirus K113	NC_022518	101.127	Human endogenous retrovirus K113	NC_022518	127.016	Human endogenous retrovirus K113
NC_001722	90.4706	HIV-2				NC_001722	29.9787	HIV-2				NC_001722	69.3085	HIV-2	NC_001722	22.7605	HIV-2	NC_001722	25.4369	HIV-2	NC_001722	41.7425	HIV-2
NC_022518	76.3005	Human endogenous retrovirus K113

## Sheet: Table S4
Supplementary Table S4. Genes down- or up-regulated after long term treatment with palbociclib (global analysis).
13 sensitive cell lines were treated for 9-10 days with 1 µM palbociclib or DMSO (ctrl), n = 2 or 3 experiments as stated in Figure 4C.
Differentially expressed genes (DEGs) in palbociclib vs ctrl were identified using DESeq2 with a "treatment + paired" model (min FC = 1.5 and FDR < 0.05).
SYMBOL	log2FoldChange	padj
TGM5	3.50885	3.77514e-16
OR2I1P	3.48412	4.89309e-15
IGHA1	3.36072	3.64716e-05
ANGPTL4	3.3079	1.2449e-34
AC023194.3	3.26263	3.95145e-13
UBD	3.23786	2.85648e-14
MFAP5	3.11797	1.27083e-13
ABCB5	3.09535	1.51607e-11
PI3	3.06132	2.8764e-13
PNLIPRP3	3.05045	8.23793e-18
ATP6V0D2	2.97511	7.44156e-15
MRGPRX3	2.93645	3.06549e-09
LINC02154	2.93374	1.83073e-15
SLCO1A2	2.86487	1.58288e-23
AL031429.1	2.83216	0.000972571
AC024597.1	2.76824	3.95655e-07
MYBPC1	2.68164	1.41016e-10
AP001189.1	2.60323	3.29166e-16
AC004988.1	2.59239	4.74809e-20
LINC02015	2.58985	6.8569e-14
IVL	2.57466	1.67367e-12
LIPH	2.5715	5.77394e-26
SLC45A2	2.55907	1.91699e-15
LRRC32	2.53389	1.09695e-31
C4orf26	2.51725	1.48488e-06
DISC1FP1	2.51116	6.36672e-15
CCND2	2.50723	9.90589e-17
MRGPRE	2.43372	0.000461214
AL355607.2	2.40166	8.12459e-09
ADAM29	2.39569	0.000213796
AC078923.1	2.3781	4.99945e-09
RPL10P13	2.37805	1.18326e-07
NXF3	2.36946	2.54149e-16
KLHL38	2.35208	2.84242e-11
PLEKHS1	2.34658	5.58372e-19
LCE2A	2.30487	0.0128184
AL356234.1	2.28237	2.90493e-11
AC008063.2	2.28114	8.93227e-16
LBP	2.27926	0.000407149
AC124303.2	2.26883	0.00107729
CD300C	2.24382	2.90451e-12
CCL26	2.24173	1.40892e-23
FRMD1	2.23448	0.000813393
CCND2-AS1	2.2261	1.516e-09
SYNPO2L	2.22431	1.97805e-12
AL356234.2	2.19206	3.21845e-09
SV2B	2.17471	0.0027871
CSF2RB	2.16599	1.36911e-09
TM4SF4	2.16137	1.14299e-05
PDZK1IP1	2.1602	1.43846e-13
ABCA9	2.15935	2.44908e-09
IGHE	2.15819	8.45767e-05
MAB21L3	2.1417	5.85143e-15
AL109809.4	2.13886	9.61553e-16
MIR147B	2.12963	1.22488e-14
ASB2	2.11925	0.00210215
LINC00520	2.1167	2.19533e-10
ADAMTS14	2.11668	5.00583e-28
AC078820.1	2.10617	1.41767e-07
CNGA3	2.10397	0.00137597
CCDC26	2.1029	9.20536e-05
AC114912.1	2.10046	4.70187e-06
AC025580.1	2.0947	4.63043e-16
LINC00504	2.09429	7.73836e-13
LINC01602	2.09292	0.000145514
FCGR1A	2.09288	7.01375e-05
ATP8A2	2.08959	1.14872e-14
CPA4	2.08606	1.36353e-23
PLAT	2.08404	1.61293e-19
MYOZ2	2.08314	1.40064e-10
C15orf48	2.06444	4.19262e-14
SAA2	2.0525	7.90111e-07
LUM	2.04085	3.39988e-20
SLC1A1	2.03665	8.25633e-50
AC073370.1	2.0319	3.20133e-07
AC018638.6	2.02979	4.67499e-12
RCAN2	2.02622	6.9624e-23
SERPING1	2.02432	1.14645e-12
RPLP0P2	2.01409	4.36749e-16
SPINK1	2.00836	6.32651e-06
TMEM151A	2.00788	3.74438e-18
C3	2.0067	2.56683e-13
SLC6A13	2.00591	6.33746e-09
AL359091.1	2.00256	2.16819e-11
DCDC2C	1.9998	0.00121759
LINC00968	1.99783	3.43328e-12
ASB5	1.98925	0.000195247
ACTBL2	1.98766	2.72248e-06
LINC01510	1.98249	8.82748e-12
DPP4	1.97698	2.5267e-31
HTR1F	1.97516	8.64027e-07
AC007126.1	1.96875	0.00138699
SAA2-SAA4	1.96383	2.72494e-06
MRAP2	1.96369	3.09569e-20
GLRA3	1.96135	9.91519e-05
ZNF365	1.96059	2.09262e-12
VCAM1	1.95514	2.05777e-06
TFEC	1.94881	3.03671e-12
FBLN5	1.94853	3.04081e-16
ABI3BP	1.94598	3.82544e-17
PTGER3	1.94463	1.64534e-14
TMEM178A	1.94355	1.24339e-24
GALNT5	1.93785	1.23489e-21
AC011747.1	1.9301	0.000754945
TG	1.92924	4.04341e-14
CEACAMP10	1.92699	4.43219e-40
RPL23AP93	1.91673	5.82792e-07
FPR1	1.914	3.66461e-11
GCNT3	1.91397	7.57367e-38
PHBP3	1.90405	9.19209e-10
C5orf46	1.90247	0.000233674
MYCT1	1.89405	6.34857e-07
AC105277.1	1.89199	3.72999e-18
SCG2	1.88472	5.89525e-19
JCAD	1.88244	5.70928e-28
ENPP5	1.88239	9.41848e-34
DAPP1	1.87924	1.7932e-07
TIMM8AP1	1.87909	8.215e-15
AP001542.1	1.8754	0.000763369
EEF1DP4	1.86697	0.00021259
POU5F1B	1.8663	1.68111e-08
SLPI	1.85836	2.07883e-07
KRTAP1-5	1.85609	3.98393e-10
AC103718.1	1.84295	0.000662876
ZPLD1	1.84045	7.78616e-06
SORBS2	1.83377	1.50712e-09
DHRS9	1.83225	0.00111342
TAGAP	1.82605	1.2195e-09
AC091940.1	1.82074	6.814e-08
CSF2	1.81796	1.77729e-06
AC008063.1	1.81404	8.56866e-30
AC105118.1	1.80898	0.000128131
ANKRD26P1	1.80447	0.00194228
ATP1A2	1.8001	2.72097e-06
RHCG	1.7946	1.94609e-05
KRTAP2-3	1.79284	1.11018e-18
KRT8P42	1.79283	3.35702e-09
TRPC7	1.78205	0.00227529
NPPB	1.78019	1.32832e-11
DEC1	1.77692	7.24115e-10
GSDMC	1.77558	1.85644e-10
AC007953.1	1.77475	7.29123e-06
TNFSF15	1.77335	0.000181772
NRSN1	1.7674	9.83364e-07
TNFSF14	1.76203	1.34918e-09
AC079298.1	1.75376	2.91401e-05
PAPPA2	1.75291	1.50032e-08
FAM71F1	1.75235	2.28587e-06
AC055758.2	1.74791	0.0257858
CCL2	1.74602	1.6638e-08
TREM1	1.7438	0.00144219
RUNDC3A-AS1	1.74348	8.41327e-38
SELPLG	1.74194	7.64677e-27
CPXM2	1.73999	0.00091966
OR5BA1P	1.7377	9.07634e-05
CRYAB	1.73423	2.65888e-09
SLC2A5	1.73237	7.90684e-12
SULT1C2	1.73085	4.58155e-05
KLK5	1.72588	5.60526e-06
AC098679.2	1.72361	0.00479394
PLA1A	1.72198	5.25324e-06
SPP1	1.71982	1.21163e-17
RAI2	1.71507	1.95387e-17
AL078590.3	1.71397	4.14336e-06
AL137246.1	1.71284	6.28698e-06
ADGRD1	1.71253	3.20008e-07
FOLR3	1.70484	2.59114e-24
SNORA70	1.70371	9.2133e-05
ADGRD1-AS1	1.70183	1.0936e-06
AP001284.1	1.70052	3.1698e-07
ERVV-2	1.69704	0.00650688
GPR1	1.693	3.80318e-11
LINC00158	1.69249	2.76489e-05
AC008760.2	1.69022	8.58596e-08
DOCK8	1.68995	8.47824e-09
UBE2QL1	1.68942	1.82089e-12
AC079298.3	1.6893	6.4623e-07
COL22A1	1.6881	2.16973e-08
ANKRD1	1.685	3.01925e-24
C7orf69	1.68323	2.87441e-11
RASSF6	1.68115	1.17521e-10
FAP	1.67493	1.11065e-21
PAMR1	1.66703	6.60134e-10
UGT1A1	1.66581	4.45044e-08
AC116351.1	1.66319	1.74435e-08
AC061999.1	1.66198	1.18456e-09
AL445183.2	1.66009	9.46202e-07
LINC02541	1.65901	0.00653836
AMPD3	1.65863	1.49963e-32
FAM71F2	1.65843	2.85078e-14
HSD11B1	1.65546	8.90028e-05
MGAM	1.65412	4.19069e-11
JCHAIN	1.65357	4.43639e-05
CTNNA3	1.64892	3.05325e-05
KRT38	1.64796	0.00999853
AP001541.1	1.64763	0.00189691
IL6	1.64407	1.93756e-06
MASP1	1.64196	0.000292113
AP005264.1	1.64156	9.83727e-11
UGT1A3	1.64002	1.3629e-07
UGT1A9	1.63968	1.57978e-07
PCSK1N	1.63905	7.42655e-44
AC020907.5	1.63785	3.9095e-07
CLDN1	1.63364	3.38125e-11
GDA	1.63353	0.000180834
SLC6A12	1.63218	4.83744e-10
METTL21EP	1.62971	3.09571e-10
UGT1A8	1.62918	2.30944e-07
MMP3	1.62911	2.6216e-08
SERPINE2	1.62729	5.26487e-79
IFIT2	1.62591	8.3609e-14
PCDHA12	1.62557	4.87267e-21
CPA2	1.62505	5.59978e-07
AP000229.1	1.62463	1.04924e-11
UGT1A5	1.62409	1.89504e-07
MUC3A	1.62345	3.16599e-09
RPS4XP2	1.6212	5.27142e-05
LINC02522	1.61698	1.44925e-06
PGAM1P1	1.61166	8.50275e-10
UGT1A4	1.60354	2.56995e-07
SLCO2B1	1.59994	2.96924e-10
TMEM178B	1.59909	2.72969e-12
AC007750.1	1.59719	7.06068e-17
YBX1P5	1.59691	0.00150209
AC091563.1	1.59658	7.58691e-17
AL137025.1	1.59586	0.000809284
AC005609.3	1.59534	1.28839e-16
FMOD	1.58684	6.01657e-08
UGT1A6	1.58619	2.96734e-07
UGT1A7	1.58273	2.83566e-07
MYH14	1.58249	0.000152549
UGT1A10	1.58235	4.32414e-07
AC080014.1	1.58181	9.02259e-08
F2RL2	1.57357	3.04982e-25
NYAP2	1.57307	4.64554e-07
SERPINI1	1.57196	3.72437e-27
OLR1	1.57015	2.64196e-05
SERPINA3	1.56952	5.70522e-07
ABCA6	1.5695	1.91817e-09
FBXO39	1.56938	0.00261278
SCN3B	1.5669	2.06826e-15
PIK3IP1	1.56657	2.37666e-17
LINC01822	1.56616	8.07269e-05
PHF24	1.56615	1.49566e-06
U3	1.56535	6.36515e-12
EXOC3L2	1.56507	2.24483e-05
AC009093.6	1.56242	0.00662873
XG	1.56051	2.64555e-07
AC090193.1	1.55898	8.29642e-07
AL683807.1	1.55639	0.000588376
PCDHA1	1.55612	6.86622e-18
CFH	1.55558	1.60798e-08
CADM3	1.55482	2.53578e-17
LINC02407	1.55406	1.31872e-11
VSTM2L	1.55266	1.4763e-08
AC008806.1	1.5523	1.19528e-07
NLRP10	1.5522	1.23043e-07
ITIH3	1.55169	7.33553e-05
FN1	1.55158	1.28681e-21
GCNT1P2	1.55108	0.00118159
SGIP1	1.55059	0.000154615
GFRA2	1.54979	0.000919826
MAPK8IP2	1.54897	7.7308e-26
MTND1P23	1.54843	0.0158259
ICAM1	1.5452	9.48134e-21
PCDHAC1	1.54519	7.26751e-20
AC011511.5	1.5447	5.40544e-20
ACVR1C	1.54434	2.17391e-18
ANXA13	1.54163	0.000831131
IL1RL1	1.54038	0.000406776
PRR9	1.53883	3.55249e-07
C11orf96	1.53716	1.21627e-12
PCDHA9	1.53699	6.25022e-19
PCDHA13	1.53541	3.16006e-17
AC254629.1	1.5336	3.99116e-09
PCDHA2	1.5336	9.43628e-19
DUOXA2	1.53181	8.59004e-08
ANK2	1.53037	3.63339e-21
LINC00607	1.52897	7.83018e-08
SHC4	1.52872	5.62711e-09
RNY1	1.52825	1.38362e-06
FRMPD1	1.52735	1.49808e-08
KLRD1	1.52492	1.27285e-10
LINC01705	1.52359	0.0351406
DEPTOR	1.52357	3.46889e-24
PCDHA8	1.52254	1.26606e-18
AC022217.1	1.51969	4.99172e-05
AL049839.2	1.51886	7.66081e-07
LCP1	1.51733	6.57501e-15
PCDHA11	1.51595	8.01135e-19
SERPINB10	1.51587	1.58303e-07
RSPH1	1.51357	2.62111e-07
PCDHA5	1.51143	8.4461e-19
LINC01814	1.50927	2.44509e-05
IDO1	1.50894	0.0222101
PCDHA4	1.50723	5.4022e-18
AP002847.1	1.50622	4.7776e-10
PPP1R3C	1.50569	1.57097e-39
AC138649.2	1.50522	0.000654149
GMNC	1.50316	0.0312742
AC243772.2	1.49744	4.48266e-06
PCDHA7	1.49641	6.41324e-18
EPGN	1.49465	5.54791e-08
CHI3L2	1.4937	8.97055e-11
CFI	1.49356	2.95057e-06
AL359237.1	1.49341	0.0457582
TSPAN8	1.49311	0.000640992
ABCA8	1.48939	2.35658e-07
PDE11A	1.48523	1.90362e-09
CCL20	1.48446	0.000232794
RAB6B	1.4838	6.96362e-37
AC018742.1	1.4838	0.0104854
PDE11A	1.48201	1.39114e-12
GALNT15	1.48172	6.44119e-05
AC015660.2	1.48062	0.00441241
PCDHA3	1.47723	2.57157e-17
NFASC	1.47474	4.14117e-27
CFAP65	1.47439	0.00383811
SLAMF7	1.47161	1.02701e-07
SAA1	1.47076	0.000263978
CCR4	1.47072	0.0123823
C1orf140	1.46729	0.00174057
RIMS4	1.45935	4.1852e-09
AL031599.1	1.45728	3.72355e-05
YAP1P1	1.45697	8.23324e-05
MIR4496	1.45586	0.00181159
LINC00639	1.45565	0.0284443
AC008555.2	1.45115	1.06117e-05
AP002414.2	1.45083	0.000240305
AC116351.2	1.45061	0.0215481
NPHS1	1.44994	1.8095e-07
SERPINB2	1.4499	4.7111e-08
AL807752.7	1.44695	0.00094167
MIR1261	1.4469	0.0273486
NFAM1	1.446	4.6244e-08
AP1S3	1.44584	1.14133e-17
RNU6-322P	1.44271	0.0064022
XKR4	1.4419	0.0282178
PTPRVP	1.44111	3.89816e-07
SLC28A3	1.4409	3.71611e-17
CSMD2	1.44044	1.98235e-08
DCN	1.44031	0.000525332
TEX41	1.43938	3.1042e-07
APOE	1.43919	1.36097e-13
TTC3P1	1.43902	7.98347e-24
GJA5	1.43844	1.59094e-08
LINC01913	1.43719	0.02624
PCDHA10	1.43246	2.79899e-19
AC241644.3	1.4323	1.49113e-06
LINC01733	1.43208	0.00113622
AC012499.1	1.43186	0.000409415
TSPAN10	1.43182	8.74946e-22
BMP7	1.42865	0.000106803
AC025262.1	1.42712	0.000941941
AC006159.2	1.42671	0.000279975
KLHDC7B	1.42597	0.000487647
NAP1L3	1.42549	5.97471e-10
AL355140.1	1.42467	8.9381e-10
KCNQ2	1.4244	0.000513117
GCNT6	1.42309	0.0318188
ADAM21	1.42305	2.62039e-15
WFDC10B	1.42164	0.00233575
DOK5	1.42051	1.35881e-12
BAK1P2	1.41841	0.0175457
CALB2	1.4166	1.12243e-06
HEXA-AS1	1.41602	7.1097e-21
PLA2R1	1.41572	1.45443e-16
PCDHA6	1.41554	7.18952e-18
Metazoa_SRP	1.41453	0.000643749
AC027020.2	1.4141	7.90762e-09
AL355596.1	1.41406	1.00296e-07
AC087521.1	1.413	6.46872e-08
TLR4	1.41092	4.37561e-14
LINC01920	1.40997	6.36832e-07
LOX	1.40971	1.64722e-15
MTRNR2L8	1.40859	2.5376e-12
POPDC2	1.40833	2.64171e-12
AL031777.1	1.40788	7.0916e-05
C16orf89	1.40747	2.56151e-05
TSPAN13	1.40583	1.06478e-25
SESN3	1.40415	2.10589e-13
TMEM132B	1.40336	8.11188e-08
AC091100.1	1.40319	2.26642e-05
SAA4	1.40311	0.000134088
CHRNA4	1.40303	0.00121772
CADM3-AS1	1.40299	2.04205e-13
BARX1	1.40294	0.00756596
PCDHA14	1.40134	1.40273e-08
AC015853.2	1.40102	1.08523e-09
AC018523.1	1.40002	0.000205732
DDX39BP2	1.39986	0.00136355
UPK1B	1.39827	2.18913e-06
NMRK2	1.39805	9.4691e-06
FAM81B	1.39611	0.00209314
KCNK15	1.39426	6.13335e-06
SFRP4	1.39397	3.17758e-08
CEACAMP9	1.39288	1.98164e-09
AC010653.1	1.39233	0.00108836
CLEC19A	1.39133	4.99305e-05
ARRDC4	1.38842	1.26699e-31
CELF5	1.38826	2.82308e-09
TMEM233	1.38802	2.7617e-09
VWF	1.38628	3.13161e-11
APBA1	1.3861	3.81699e-24
L1CAM	1.38544	3.40398e-10
ABCC9	1.38286	1.91538e-08
PCDHAC2	1.38202	7.81176e-15
RNA5SP82	1.37939	0.000107913
AC097059.1	1.37938	2.5015e-05
AC091825.1	1.37629	7.08651e-20
IGSF22	1.37469	2.71951e-08
MUC4	1.37245	2.39496e-11
LGI4	1.37162	3.9804e-09
AL356134.1	1.3672	2.66299e-10
CXCR4	1.36671	0.000439708
CASC8	1.36564	3.561e-10
FGF7	1.36541	0.000859139
HLA-DRB5	1.36242	0.0150389
AP005717.1	1.36221	2.29964e-16
FLJ22447	1.36187	0.000643823
SLC22A14	1.36171	3.76748e-07
NPFFR1	1.36161	0.0309424
PAEP	1.36087	8.61485e-07
LAMB4	1.35951	2.77677e-05
AC073072.1	1.35939	3.5609e-05
MTND6P21	1.35694	0.00227084
AL512306.2	1.3568	2.98636e-05
IGFBP3	1.35342	2.64677e-06
ABCB1	1.35147	3.51245e-11
U62317.1	1.34968	0.0336912
ATP1A3	1.34869	1.7864e-11
COL5A3	1.34824	1.11125e-11
MAMDC2	1.34636	3.13193e-07
MYRFL	1.34613	6.73888e-06
AC011374.2	1.34566	3.73107e-09
C10orf10	1.34184	3.27119e-07
GM2A	1.33967	6.90246e-50
SLC43A2	1.33936	9.11021e-17
ADGRG4	1.33891	0.00361401
GP5	1.33629	8.43942e-06
SLC6A3	1.3357	0.000299433
ANKRD24	1.33222	2.90668e-14
ANKDD1B	1.33215	3.51813e-09
PRKXP1	1.32945	5.49676e-13
AL031055.1	1.3283	5.12625e-06
HYDIN	1.32807	3.3496e-12
ASAH1	1.32769	7.90627e-47
LINC02167	1.32769	0.00221794
CLIC2	1.3272	6.82372e-09
CYP19A1	1.32652	0.0111344
AC020978.3	1.32615	2.68838e-41
AC010768.1	1.32446	5.10376e-12
PLA2G15	1.32418	3.5516e-43
CLDN16	1.32344	1.28978e-06
SIRPB3P	1.32343	0.00201768
AC005845.1	1.32071	0.00838986
MMP1	1.31967	5.3544e-05
AC114284.1	1.31864	9.56884e-05
AC011483.3	1.31788	0.00011165
TLL2	1.31724	1.93308e-14
AC018638.3	1.31569	0.00207845
AC008074.3	1.314	3.32036e-09
C7orf65	1.3138	1.68475e-07
AC010457.1	1.31334	2.87764e-22
IL1RN	1.31242	1.86396e-05
PRUNE2	1.31093	5.54637e-15
CYP46A1	1.3081	4.28231e-10
ACKR1	1.30792	2.25368e-05
TMEM86A	1.30675	2.28371e-20
C15orf59	1.30436	2.61124e-20
RPEP6	1.30198	0.000651249
MTND5P1	1.30026	3.96675e-07
AC016576.1	1.29954	1.33115e-06
AC010255.1	1.2992	0.00267726
AC073323.1	1.29899	0.00164806
PLA2G4C-AS1	1.29799	3.64964e-12
TMC1	1.29792	0.00101112
SLC22A2	1.29701	0.0176059
CTSF	1.29693	3.51323e-30
ADM	1.29601	1.11173e-07
AC103974.1	1.29445	0.012879
BAMBI	1.29367	3.27045e-33
KCNN2	1.29344	1.38664e-17
LRP1	1.28899	2.25704e-55
MIR4767	1.28876	2.1285e-11
CRYM	1.28684	9.80671e-09
KRT32	1.28563	0.0112332
PKD1L1	1.28558	3.47059e-10
FXYD1	1.28313	1.75605e-08
AC018450.1	1.28288	0.00282276
AF165147.1	1.2817	0.00253278
CD82	1.28147	2.25351e-10
WISP1	1.27974	0.000669085
PTGDS	1.2795	0.00329247
FRK	1.27847	1.4397e-12
TF	1.27846	0.00177501
TIMP3	1.27802	2.29722e-12
SHC3	1.27707	1.0673e-13
AC073878.1	1.27545	9.91236e-07
MT-TL1	1.27515	6.30667e-18
CXCL8	1.27416	0.00105268
AC020922.1	1.27193	0.0135824
GPNMB	1.2708	1.04456e-14
PLD5	1.26913	8.49335e-05
CHPF	1.26579	7.13903e-45
AC019155.1	1.26485	0.00042419
IQSEC3	1.26452	7.68791e-06
LRGUK	1.26289	1.03437e-06
GPR155	1.26003	2.33595e-59
LRP1-AS	1.25764	2.31126e-55
AC002401.4	1.2569	7.33949e-20
AC131011.1	1.25494	1.78692e-05
AL359313.1	1.25415	0.00991023
FREM1	1.25412	0.00446131
SLC8A2	1.25288	0.000260861
SOD2	1.25216	1.3221e-12
HLA-V	1.25195	2.27532e-15
DIRAS2	1.25181	0.000100664
AC022217.3	1.25089	0.00117688
FBXO2	1.25062	5.28176e-20
SH3TC2	1.25005	5.95855e-13
SLC10A6	1.24995	0.00522318
ABCA1	1.24878	6.46388e-19
ABAT	1.2475	4.69832e-21
AC104777.3	1.24724	8.61301e-05
FABP6	1.2448	0.000508139
SCUBE1	1.24474	0.000913903
PYHIN1	1.24456	0.00109862
CCDC187	1.24418	0.00139825
AC141928.1	1.24214	6.99543e-07
AICDA	1.24147	0.00220292
LY96	1.24058	2.03292e-17
FAM214B	1.24049	2.38108e-81
SPTBN4	1.24012	6.35025e-33
AP003557.1	1.23858	0.0154303
SYNPO2	1.23841	4.98405e-14
AK4	1.2377	3.31059e-21
INMT	1.23753	0.010728
EMX2OS	1.23736	0.00493523
CYP2B7P	1.23641	0.00731784
AC012413.1	1.23635	0.0192105
AC023886.1	1.23565	0.00317718
OLAH	1.23553	0.0230878
ISM2	1.23544	1.03395e-15
MR1	1.23509	2.40554e-29
TNFAIP6	1.23487	0.000240214
GNG2	1.23382	2.33613e-08
SLC4A4	1.2326	1.04113e-10
ENPP6	1.23228	0.00286871
MTX1P1	1.23211	1.78797e-50
TMOD2	1.23151	8.27773e-20
DNMT3L	1.22887	0.000561907
KLK6	1.22773	0.00507521
DISP1	1.22712	1.23087e-26
AC083967.1	1.22707	0.000814301
KLK10	1.22692	0.00267836
NRCAM	1.22633	4.43655e-12
MTCYBP21	1.22599	4.49472e-07
LGI3	1.22459	0.000231249
AL391822.1	1.22318	1.5128e-11
MT-TD	1.22301	1.09152e-18
AC007540.1	1.22285	1.45913e-11
LINC01317	1.22278	0.00253839
AC078850.1	1.22251	1.0965e-07
COL20A1	1.22174	5.37079e-08
AC099066.2	1.2216	4.62523e-06
DRAM1	1.22085	4.03083e-43
ENAM	1.22062	0.00841154
ITGB3	1.21962	8.47646e-08
TTC9	1.21942	8.61559e-23
KRT39	1.21909	0.0136836
ASTN1	1.21855	0.000145133
LBX1-AS1	1.21715	4.32859e-08
NPC1L1	1.21453	0.000163653
ROR1-AS1	1.21439	1.53023e-08
CNTFR	1.21368	0.000266893
CYP4F3	1.21348	0.000102842
STS	1.21293	3.93652e-36
IL1B	1.21089	1.61883e-06
AC104653.1	1.20916	0.0037244
LRRN2	1.20889	3.51656e-27
MIR4260	1.2083	1.22332e-11
GHR	1.20634	3.47524e-11
CDKL4	1.20601	0.000225566
MIR6723	1.20599	4.48178e-06
AC008619.1	1.20463	0.0254101
COPZ2	1.20415	1.19658e-15
MYO1D	1.20247	1.25156e-15
AL592161.1	1.20245	2.27552e-08
CKM	1.20193	0.0014806
DUOX2	1.20134	1.66468e-05
DUOXA1	1.20059	1.02253e-07
TNFSF13B	1.20034	1.41831e-05
SDK2	1.19976	1.64502e-13
KCNV1	1.19976	0.0381891
LINC02041	1.19887	6.64415e-07
AL596223.2	1.19827	1.44486e-10
DCT	1.1981	0.0438441
RNF128	1.19737	0.000645186
CPEB4	1.19645	7.33909e-43
LINC00595	1.19621	0.00233343
RUNDC3A	1.19572	1.70274e-19
SLA	1.19466	0.0205064
AC010230.1	1.19361	2.31058e-07
TMEM72-AS1	1.19247	0.0018122
AC004231.1	1.19229	0.0143176
TMEM236	1.19206	1.66762e-13
GSDMA	1.19159	8.65083e-05
PDZPH1P	1.1911	0.0041767
WISP1-OT1	1.19071	0.0300447
MAMDC2-AS1	1.19031	3.31501e-05
SNAP91	1.19013	1.13317e-08
CDK18	1.1898	2.22703e-10
AC016722.3	1.18892	2.54949e-08
PCAT1	1.18866	0.000124615
CXCL1	1.18764	0.000956084
SYTL2	1.18719	1.8429e-11
KIRREL2	1.18643	1.37945e-09
BICDL1	1.18552	1.72008e-23
TGFA	1.18514	5.27853e-12
MYOZ1	1.18506	0.000611499
AL445183.1	1.18472	1.378e-05
SLC16A6	1.18452	1.2308e-05
MIR4322	1.18339	0.01179
HMGB3P31	1.18252	0.015452
GPR65	1.18172	0.0100635
PRKN	1.17774	1.19299e-06
AC027020.1	1.17738	1.2321e-07
LINC00518	1.17722	0.00869923
BTNL8	1.17624	0.00127348
SLC17A5	1.17566	8.77442e-48
KLK11	1.1754	0.00445923
MPZL3	1.17455	1.2933e-29
AL160276.1	1.17449	0.0088739
GRIK2	1.17405	1.53664e-05
SAMSN1	1.17368	0.00689846
SLC1A7	1.17357	9.63523e-07
STON2	1.17196	1.7718e-08
PLA2G4C	1.17185	6.14766e-13
GAPLINC	1.17183	2.97812e-08
AC092142.1	1.17079	8.93771e-05
SIRPG	1.17073	7.26833e-10
PKD1L2	1.17037	1.17212e-09
GABARAPL1	1.16921	8.64894e-24
AC084398.2	1.16848	5.19972e-34
CDH10	1.16802	3.6904e-09
ADGRB1	1.16793	3.35392e-16
SAT1	1.1678	1.98178e-25
LINC01615	1.16778	2.77589e-13
UPK1A-AS1	1.16761	0.000582279
DLX5	1.16703	0.00489682
JUP	1.16602	5.16456e-07
C1S	1.16403	3.04355e-14
SPATA13	1.16338	0.000307131
IGSF11	1.15982	0.00151398
TPRG1L	1.15963	6.44929e-126
AC017116.1	1.15936	1.21237e-43
ADCY5	1.15928	1.52838e-21
AC104777.1	1.15833	8.46322e-05
APOL1	1.15789	1.88875e-13
MT-TE	1.15708	3.7555e-08
PPP2R5B	1.15568	6.18481e-42
AC078880.3	1.15541	0.0426931
AC073862.5	1.15498	0.0134296
PCAT6	1.15481	7.71187e-17
ILDR2	1.1513	5.76546e-07
AC091059.1	1.15117	3.67485e-08
SMYD3-IT1	1.15116	8.72641e-06
LINC02150	1.14887	0.00227534
STAT4	1.14837	1.74363e-09
EMX2	1.14817	0.00539442
AC106712.1	1.14813	0.00158757
UCHL1-AS1	1.1477	3.60171e-07
WFDC13	1.14746	0.00353006
P2RY6	1.14719	1.91668e-08
IGFBP7-AS1	1.14563	8.88582e-24
CDR1	1.14556	2.1251e-10
LAMB3	1.14485	5.01404e-14
FYB1	1.14365	2.46667e-05
CDR1	1.14339	2.5894e-10
KLHL2P1	1.14259	2.78976e-05
NOTCH3	1.14163	8.53247e-22
FLRT3	1.14105	1.642e-05
PADI1	1.14058	8.34191e-18
AC083800.1	1.1404	0.000191056
FAM153B	1.14001	0.0225694
AL117344.1	1.13949	0.0144122
GLRX	1.13943	7.39136e-23
AC068594.2	1.13928	0.00154055
STK32A	1.13926	0.000475935
BTBD11	1.13893	2.13719e-12
AL445670.1	1.13842	0.000135267
CASC19	1.13831	3.37704e-10
ACE2	1.13596	0.0103636
ABCD2	1.13543	0.00377125
ALDH8A1	1.13441	9.49762e-08
FAM46C	1.13434	1.22812e-33
TGM2	1.13429	3.19235e-12
PAX2	1.13378	5.51095e-06
LRRC3-AS1	1.13378	0.00171245
FRRS1L	1.13364	5.30503e-07
SCIN	1.13292	8.10323e-05
LINC01340	1.13254	0.0225306
DNAH5	1.13226	1.52096e-10
AC103923.1	1.1322	2.60237e-06
CRB1	1.1318	0.00121695
MT-TM	1.13095	4.29499e-20
ALMS1P1	1.1298	0.000284504
DYNC1I1	1.12972	1.67036e-19
MIR4485	1.12856	0.003973
TAF9BP2	1.12848	0.0261708
LAMC2	1.1284	5.82661e-22
PRNP	1.12814	2.09688e-29
FAM129C	1.12706	1.08597e-08
AC116424.1	1.12695	0.000917227
ALPK3	1.12565	2.38292e-19
KCNH7	1.12546	0.011067
AC004264.2	1.12539	0.000207169
TNFAIP3	1.12527	3.13298e-11
GSG1	1.12501	3.09479e-08
TMPRSS7	1.12468	5.91146e-06
MT-TP	1.12312	5.86061e-30
CCRL2	1.12295	2.86526e-05
uc_338	1.12215	5.43156e-25
DNER	1.12125	1.91366e-10
AC016907.2	1.12035	0.00733225
HSPB7	1.12033	0.000758862
GNPTAB	1.1193	8.31004e-63
AC118555.1	1.11905	0.000153962
MAP2	1.11868	2.6198e-09
SPINT1-AS1	1.11739	0.000715158
LINC00943	1.11695	6.86905e-06
PNPLA1	1.11651	0.00229659
GREB1	1.11607	9.4141e-13
RBP4	1.11558	0.0103584
MAP3K7CL	1.11556	3.9595e-12
NCAM2	1.1147	8.71671e-11
GBA	1.11396	3.22801e-28
SERINC2	1.11396	2.78632e-15
LIPA	1.11344	1.12201e-23
ALPL	1.1129	6.90895e-05
CD34	1.11257	1.43195e-13
C15orf59-AS1	1.11218	3.68475e-10
PODN	1.11077	3.23993e-07
GCKR	1.11046	1.2954e-05
TDRD6	1.10954	0.00572547
AC068234.1	1.10949	6.09579e-08
PRNCR1	1.10918	6.84695e-05
ESM1	1.108	0.00085992
AC010203.2	1.10732	0.000105099
VIT	1.107	0.0103368
LINC00922	1.10635	0.01399
AL353751.1	1.10557	1.16565e-12
PAPSS2	1.10549	3.46524e-16
EPDR1	1.10436	5.90261e-20
MEDAG	1.10304	1.08543e-07
SLC2A10	1.10138	6.04487e-24
AC011468.1	1.10095	5.93892e-17
PID1	1.10079	1.66998e-14
LINC02334	1.10054	1.02049e-08
AL031587.3	1.09951	5.10779e-11
IL32	1.09946	8.71507e-17
FBXL16	1.09921	1.5483e-24
TBC1D8B	1.09891	9.26906e-27
TMEM52B	1.09865	0.000200742
FANK1	1.09859	6.76492e-23
MANBA	1.09628	9.87302e-45
AC147067.1	1.09626	1.94327e-13
TLE6	1.09509	0.000826813
RNU1-125P	1.09397	2.39934e-15
C20orf203	1.09385	0.00996581
DUSP15	1.0936	0.000694296
LINC02421	1.09291	0.0046017
SLC6A17	1.09288	1.84473e-05
KLHL30	1.0922	2.02335e-05
RECK	1.08997	4.77517e-31
SLC9A7	1.08904	6.50174e-57
CHRDL2	1.08884	0.000492507
SAMD5	1.08839	3.50977e-14
CCND1	1.08781	2.40216e-33
IGSF23	1.08686	2.88959e-06
MAP1A	1.08673	8.08472e-25
HSFX1	1.08606	0.033777
ARHGAP40	1.08558	1.74419e-05
AC012349.1	1.0852	0.0169675
AC128709.3	1.08501	9.15914e-05
SYT13	1.08461	0.0445637
PLXNA3	1.08334	3.30848e-66
ADAM20P1	1.08102	0.00166622
SPINT1	1.08072	2.3918e-07
SPANXB1	1.07997	0.0105436
AC008742.1	1.0795	0.000231827
MTCO3P12	1.0793	9.07784e-08
HSD17B2	1.07913	6.82721e-05
CYB5R1	1.0787	1.16829e-58
LINC00189	1.0782	0.0045981
AL031731.1	1.07809	8.31343e-05
NMRAL2P	1.07801	3.13454e-08
FRY	1.07774	7.99754e-09
MRVI1	1.07746	4.43765e-06
INHBB	1.07733	0.00106203
MIR1228	1.07694	1.82762e-09
SPOCK1	1.07608	8.78127e-15
AC112220.3	1.07554	4.55826e-13
AC132812.1	1.07463	4.20748e-27
HS6ST3	1.07411	3.84088e-05
LINC00973	1.07384	1.74326e-06
GRM4	1.07345	0.000725984
UNC79	1.07344	4.69025e-08
FNDC4	1.07327	1.11495e-10
ANKRD34B	1.07249	0.0138864
SLIT3	1.0722	9.19632e-08
REPS2	1.07212	5.18083e-07
AC004241.5	1.07205	5.46455e-07
JAK3	1.07129	6.62353e-09
AL109924.2	1.07128	0.0176949
AC020907.2	1.07122	2.9491e-06
AC005899.5	1.07091	0.0116594
FNDC7	1.07039	0.0166678
AL390726.6	1.07037	4.88129e-05
TREML3P	1.07033	5.86751e-05
SERPINB7	1.07016	1.59017e-09
PGM2L1	1.07004	4.95635e-21
TMEM74B	1.0679	3.54837e-26
SLC22A15	1.06772	4.78519e-08
NPTXR	1.06764	1.99003e-20
HAR1B	1.06752	6.03251e-07
TP53INP2	1.06718	2.09715e-40
UPK1A	1.06644	0.000366455
LINC02085	1.06639	0.00300193
CASS4	1.06636	5.09494e-05
FAM177B	1.06597	0.0234646
CTSB	1.06595	3.77199e-29
AL592528.1	1.06587	0.00740853
PERP	1.0654	8.2146e-61
VTN	1.06539	7.8624e-08
SLC4A10	1.06519	0.005827
NEK10	1.06518	2.16863e-15
AC084866.1	1.0648	1.38911e-05
MT-ND6	1.06431	4.4376e-11
AC022432.1	1.06417	0.000750595
CYP4F12	1.0637	0.00556763
TMEM229B	1.06296	7.72663e-09
MAT1A	1.0627	0.0206426
FBN1	1.06261	1.58444e-10
DENND2C	1.06105	6.86293e-29
VNN1	1.06026	2.23989e-10
AC091544.2	1.05961	0.0402544
ELFN1	1.05867	4.72791e-12
FOXP2	1.05844	5.26895e-09
AP001065.2	1.05805	9.19809e-06
PGAM2	1.05725	3.12961e-42
LINC00323	1.05711	0.0012176
LTF	1.05573	0.00552931
AL160153.1	1.05567	3.8278e-23
BRINP1	1.05555	1.80111e-05
PCSK5	1.05551	1.04746e-08
TMTC1	1.05538	9.49516e-09
WIPI1	1.05503	2.73093e-42
AL121895.2	1.05481	5.79286e-05
SPRY3	1.05422	1.22935e-28
DLGAP2	1.05386	8.49087e-05
LINC00488	1.05351	0.0143176
AC019117.1	1.05297	0.0380689
PSMG3-AS1	1.0517	3.35509e-16
SEZ6L2	1.05113	7.40793e-20
TMEM159	1.05071	5.09879e-23
AL121914.1	1.05054	0.0138736
BCL2A1	1.0501	0.0201846
FAM212B-AS1	1.04959	2.23131e-06
MFAP3L	1.04927	6.36894e-20
CD24	1.04878	6.64025e-05
AC092801.1	1.04778	5.00097e-05
MT-TQ	1.04752	6.40447e-16
AC025263.1	1.04705	0.0380689
LINC01277	1.04643	0.0116384
BFSP1	1.04604	2.68478e-12
HKDC1	1.0454	1.62911e-10
CFAP61	1.04482	0.00122689
MAOA	1.04437	3.83897e-07
HIST1H1PS1	1.04409	1.86018e-07
ULBP2	1.04353	1.8062e-32
CTRB2	1.04301	0.000516462
MT-TS1	1.04296	4.88802e-16
AL139161.1	1.04214	0.00175181
CTNNA2	1.04196	0.00489776
DAB2	1.04189	7.80975e-33
KCNQ3	1.04151	1.84417e-09
CD36	1.04144	0.00357758
SLC5A4	1.04107	0.00864032
MIR4315-1	1.04059	2.30777e-30
APLP1	1.04029	3.81485e-08
CTAGE1	1.04002	0.0297319
MROH7	1.03978	0.000798022
PLEKHM1	1.03941	1.49407e-42
MAF	1.03876	0.000362482
MAN1C1	1.03811	3.60654e-10
SHC2	1.03749	1.32973e-21
AC011477.7	1.03748	0.0480907
AC092656.1	1.03731	0.00373299
PTGS2	1.03686	0.0011409
AC005692.1	1.03603	0.0072014
AC079209.1	1.03597	0.013364
AC016590.3	1.03557	0.00185317
AC034223.2	1.03539	0.000159717
AC010487.1	1.03481	4.67067e-06
CAMK2B	1.03408	2.21595e-10
PLPPR2	1.034	5.80444e-19
EGLN3	1.03347	1.53728e-07
AC083902.2	1.03223	0.00574033
TPH2	1.03196	0.00420662
AC008972.1	1.03176	0.00846445
LINC02547	1.03099	0.00437184
STRA6	1.03095	9.93122e-06
AL136084.2	1.03006	2.43271e-12
RORA	1.02979	1.99991e-10
TMEM169	1.02848	0.000495634
SMC5-AS1	1.02842	2.98186e-07
GSN-AS1	1.02795	3.83472e-19
AC011468.4	1.02781	0.000280451
MT-ND1	1.02776	1.73043e-18
GPR137B	1.02765	3.89317e-47
MT-TT	1.02752	1.74595e-24
CLSTN2	1.0274	1.98713e-05
ANKRD55	1.027	3.88978e-05
SNORD116-18	1.02683	3.81776e-08
AC004241.2	1.02667	0.00313345
TRIM29	1.02644	4.01046e-06
AC113146.2	1.02614	0.0338759
MMP15	1.02573	1.38289e-29
AC073534.1	1.02376	0.00037126
MFGE8	1.02358	2.34501e-16
PCDH1	1.02337	1.28151e-05
AC005056.1	1.0227	0.000122192
SRPX2	1.02237	1.20911e-18
GRM6	1.02194	0.0109255
SMCO3	1.02121	0.000169798
ABCG2	1.02085	6.57017e-09
MYO3B	1.02062	0.0179576
PTPRZ1	1.01996	0.0177276
HIST1H3PS1	1.0198	0.00579441
FAM110C	1.01956	1.43757e-08
CDH15	1.01913	6.37104e-08
ENDOD1	1.01882	1.74057e-27
TUBB2A	1.0188	7.69849e-21
ADGRF4	1.01859	1.26377e-07
PLCL1	1.01857	1.79348e-06
NABP1	1.01788	5.61459e-28
MDGA1	1.01752	9.17816e-09
AL049838.1	1.01699	0.00360178
G0S2	1.01657	1.63315e-07
CEACAM1	1.01646	2.31754e-06
CFAP206	1.01603	5.75027e-14
AC084809.1	1.01501	2.55435e-12
CCPG1	1.01483	5.06376e-42
EGOT	1.01474	0.000278204
AC010327.2	1.01343	0.00496697
NTRK2	1.01299	0.00199284
AFP	1.01287	1.45355e-08
TM4SF19	1.01278	2.91482e-15
PROX2	1.01194	8.17069e-11
MIR628	1.01163	0.0221512
DNAAF4-CCPG1	1.01106	2.3481e-40
HHIPL1	1.0106	6.74618e-19
AC098679.1	1.01028	1.23673e-06
LZTS3	1.01016	4.57819e-52
RELN	1.01009	0.000163811
FAM198B	1.01006	5.51573e-07
KCNK15-AS1	1.00998	0.000492507
GPC4	1.00972	3.68011e-15
TMEM45A	1.00903	1.10751e-10
ARHGEF37	1.00898	3.55731e-10
WTAPP1	1.00893	0.0040879
KCNA2	1.00893	0.000894733
IL21-AS1	1.0088	0.0238876
C4orf47	1.00876	3.1452e-06
NIPAL3	1.00838	6.30815e-43
AC010343.3	1.00735	2.84666e-05
C15orf65	1.00716	2.12167e-12
NEUROG2	1.00683	0.000768808
MT-ND2	1.00646	5.72527e-13
ADRA2C	1.00644	3.13007e-11
BPTFP1	1.00626	1.26605e-24
C4orf36	1.00586	1.88668e-48
C9	1.00553	1.64265e-32
SMIM10L2A	1.00499	5.15347e-09
LINC00824	1.00482	1.7564e-05
PGM5	1.00383	4.47725e-07
LUARIS	1.00345	3.03705e-07
RAB7B	1.00336	3.54641e-08
CPQ	1.00325	2.18899e-21
AC098679.3	1.00257	0.0400289
TMEM198	1.00251	3.28784e-36
AC003092.1	1.00243	0.0029761
AL117190.2	1.0021	1.6858e-05
MUC19	1.00182	0.00010206
TRIM72	1.00153	0.0270949
TC2N	1.00141	2.17185e-07
NPB	1.00104	3.18735e-26
RFPL1S	1.00084	0.0369471
GJB5	1.00034	0.00570872
LINC00571	1.00032	3.18768e-08
HCG4	1.00017	5.16597e-08
LINC02302	1.00004	0.0470888
SLC16A4	0.999899	3.05092e-12
MCOLN1	0.999867	7.67705e-49
AC005609.4	0.999384	0.0496878
TMEM144	0.998861	5.78312e-16
YPEL2	0.997899	1.9295e-14
HNF4A	0.996785	0.00805799
SLC9A4	0.995646	0.000310494
ARHGDIG	0.995532	4.8281e-17
SLC15A2	0.994335	2.60209e-05
DCDC2	0.994233	5.89507e-10
MT-ATP8	0.994131	1.85489e-09
AC025857.2	0.993754	5.00401e-10
ARSG	0.993557	1.09205e-29
AC005050.1	0.993557	0.0304664
ECM1	0.99288	6.75685e-13
TGFBR2	0.992818	1.36905e-17
SLC12A5-AS1	0.992407	2.71685e-09
SMPD1	0.992311	4.78175e-29
KLHL30-AS1	0.992287	0.0212627
IHH	0.992193	0.000417613
AKAP12	0.992192	1.04199e-18
KCNC3	0.99193	0.00107071
AC007283.1	0.991908	4.84489e-35
SNORD116-19	0.990844	5.9999e-08
DCHS2	0.990093	0.00189397
CHST2	0.989665	4.94381e-15
PTPRQ	0.989633	0.00737495
MIR4515	0.989561	0.0125764
KIAA0513	0.989015	1.96371e-20
SULT1B1	0.988949	0.0171257
TM4SF20	0.988648	0.0190984
KPNA2P3	0.988253	8.19873e-26
RDH12	0.987566	0.00048957
MIR197	0.987265	0.00015193
AC013356.4	0.987262	9.48021e-09
NDRG1	0.984601	2.53598e-09
CPE	0.984407	2.96924e-10
ACSM5	0.984253	0.0224682
CDH6	0.984034	0.00107836
MIR635	0.982561	3.02858e-13
AL161431.1	0.982533	2.7635e-09
SLC44A3-AS1	0.981807	5.65389e-12
WNT9A	0.9818	1.7362e-15
KRT23	0.980745	0.0089073
MYL9	0.980347	3.51774e-11
GRN	0.97981	3.17477e-47
C4orf22	0.979769	6.54062e-06
RARRES1	0.979399	5.53589e-07
RGS18	0.979317	0.0103838
LINC00900	0.979276	0.0178014
MAN2B2	0.978971	1.16955e-48
SLC2A9	0.978742	1.42715e-07
HCG20	0.977584	0.00053948
AP001528.2	0.977198	1.13317e-06
SUN3	0.976893	0.000413989
HLA-DRB1	0.974953	0.00436283
SRFBP1	0.974404	1.05541e-13
AL031768.1	0.974373	0.0408575
AC023043.3	0.973908	0.0297371
AL356020.1	0.972975	0.0271499
RNF150	0.972341	3.05464e-05
AL136964.1	0.971821	4.66051e-05
SAMD12	0.971806	1.34292e-18
AC009754.1	0.970516	0.0240808
SMCR2	0.970495	0.00879332
RIMKLA	0.969592	1.95778e-11
AP000769.2	0.969472	7.23602e-05
TMEM200A	0.968645	0.000378156
C2orf66	0.968432	0.0472156
PSG9	0.968386	6.00619e-10
SNORD116-20	0.968186	1.95983e-08
AC124312.3	0.967882	4.73698e-08
REEP6	0.967609	1.84709e-22
AC002094.3	0.967404	8.19769e-11
AC011468.5	0.967287	2.36194e-07
ABCB4	0.965535	0.00661761
AL139352.1	0.96544	0.00217386
PXDNL	0.964882	2.03951e-06
PAG1	0.964716	7.5777e-10
AC022217.2	0.964636	0.0298232
SNORD114-20	0.963117	0.00184225
AC112198.2	0.962235	0.03105
DACT3	0.962201	3.87539e-05
RIPOR3	0.961928	1.1431e-10
COL26A1	0.961561	8.60038e-05
ABCA4	0.961396	6.91731e-06
TRIB2	0.961387	4.33775e-14
AC005779.1	0.9612	6.98993e-05
SYNPO	0.960398	6.611e-24
AL589765.2	0.960298	0.0361748
FAM189A2	0.960204	1.02406e-09
AC087289.4	0.960052	3.0508e-50
AC022509.2	0.960015	6.97985e-06
MIR4800	0.959788	3.05744e-27
AQP1	0.958784	0.0225252
TSPAN9	0.958433	5.01751e-64
RTN1	0.958032	3.03354e-13
SIRPB1	0.957984	5.73369e-10
AL009181.1	0.95791	0.00660791
P4HA2	0.957833	9.87508e-27
PDE6G	0.957827	2.08599e-09
AC108134.1	0.957538	0.00836304
AL031316.1	0.957394	0.0171257
FAM205A	0.956859	0.0431844
ITIH5	0.956737	0.000731675
RNA5SP352	0.956696	9.36921e-11
MIR645	0.956669	3.13434e-06
AL078604.2	0.956584	0.0109984
SNORD116-21	0.956405	1.36797e-06
LINC00313	0.955996	5.02655e-07
AC114803.1	0.955282	0.0222723
DIRC3	0.95482	0.00372869
IGFBP7	0.954378	5.60907e-37
AC016717.2	0.953773	0.00445923
SNPH	0.953475	2.66486e-15
NAP1L2	0.952404	5.24611e-10
PLBD2	0.952348	4.82611e-59
CYP2U1	0.952249	4.86557e-22
SLCO2A1	0.952192	0.000203126
APOL2	0.952085	2.20061e-15
DGKI	0.951931	3.52808e-07
AC011365.2	0.951556	4.426e-08
AL139260.1	0.951529	1.95759e-22
AC013652.1	0.950585	0.000750639
MT-TY	0.950337	4.51311e-27
AC009229.2	0.949474	0.0308563
AP003476.1	0.948875	9.60248e-11
NIPAL2	0.948656	3.53323e-20
TCN2	0.948641	8.67616e-13
MT-TI	0.948365	3.97524e-14
CALY	0.947827	0.0274707
DISP2	0.946189	1.2686e-14
SBK2	0.945808	0.00160177
MT-ND3	0.945789	3.14809e-11
MAP1LC3C	0.945433	0.00218922
IL13RA2	0.944663	0.00281822
AL357060.2	0.944521	2.10712e-05
TMEM40	0.943937	2.1111e-05
LINC01204	0.943806	1.45656e-05
NOX1	0.943104	3.61631e-06
ITGB6	0.943052	6.34872e-07
AGT	0.942261	0.000306978
GLMP	0.94165	1.47589e-36
TAS2R6P	0.941465	0.000358746
KRTAP5-1	0.940107	2.20223e-06
RNU6-914P	0.940084	1.50101e-08
OAS2	0.939886	0.00254024
RN7SL471P	0.939413	2.31968e-16
RENBP	0.937724	0.000113931
AC098848.1	0.937697	2.19056e-06
SH3GL2	0.937657	8.66562e-08
HECW2	0.93759	6.34691e-18
CCK	0.937223	0.0457728
MT-TK	0.937191	1.03059e-12
C1orf143	0.937104	0.0177926
CSRNP3	0.937103	3.16037e-07
FRMPD3	0.93697	0.000317975
LANCL3	0.936637	3.64365e-05
MEG3_2	0.93632	0.00065389
PIGZ	0.935889	2.50452e-32
CDK5R2	0.93553	1.10755e-08
SPOCK2	0.93516	1.37419e-08
CACNA2D1	0.935138	2.06197e-18
LRRC43	0.934707	0.000212351
ORAOV1	0.934507	1.01108e-32
OPRD1	0.934335	0.000277046
AADACP1	0.932809	3.45453e-08
LINC02454	0.932536	8.93538e-07
AP003059.2	0.932444	0.0171485
PLXDC2	0.932367	3.50241e-11
ABCA13	0.932175	0.000202631
MLIP	0.932014	0.00806049
AL358333.3	0.931815	0.011468
NEU1	0.931498	3.82959e-23
AC011481.3	0.93149	9.05951e-06
HCN2	0.931461	2.98982e-23
AL513325.1	0.931411	0.0422505
CALCOCO1	0.930872	1.15857e-30
RAB27B	0.9305	3.40896e-08
MACC1	0.930477	0.0212656
MT-TW	0.93035	1.4049e-15
ANOS1	0.930324	3.51245e-11
KCNMB4	0.929999	5.23595e-11
AP000944.1	0.929737	8.65486e-05
TIMP1	0.929076	4.50921e-15
PSD2	0.928825	0.000473929
GPRC5A	0.928685	7.93661e-19
A2M	0.928582	0.0198769
QPRT	0.92848	4.13439e-10
TUBB4A	0.928227	7.35831e-05
PANX2	0.927981	2.84823e-18
AC034223.1	0.92741	0.00625536
IGIP	0.927263	5.49738e-35
AL078581.1	0.927232	3.53671e-11
MT-TF	0.927229	0.000237078
AC244517.1	0.927149	0.00216919
AL358334.3	0.926849	1.66939e-24
KBTBD8	0.926465	1.74088e-10
AL355916.3	0.925869	1.86061e-06
SCAMP5	0.92549	1.27349e-12
AL645941.2	0.924634	9.43234e-08
KIAA1161	0.924598	6.90856e-24
MIR5010	0.924321	1.19484e-20
AC110597.3	0.924208	9.57638e-24
SCD5	0.923372	1.44813e-24
ABCA7	0.922751	4.51287e-27
TINCR	0.922404	6.90781e-09
S100P	0.921917	0.0484657
LINC02246	0.921682	9.6839e-09
C1QTNF1-AS1	0.921012	0.000402756
ATP2B4	0.920681	5.4845e-19
MT-TC	0.920352	1.87913e-27
TAGLN	0.920102	1.70661e-09
AC011365.1	0.918558	1.71995e-08
MARCH2	0.917992	3.09145e-30
AL138767.1	0.917681	9.33281e-12
AC117498.3	0.917538	0.0270949
DACT1	0.917478	3.35702e-09
FBP1	0.917311	0.00241501
CD1D	0.917217	0.000274094
GAL3ST1	0.916927	5.44927e-10
SERPINE1	0.916497	9.27449e-17
CYB561D2	0.916035	3.15612e-08
BMP2	0.91594	5.74879e-09
LINC01693	0.915372	0.0164796
CDH1	0.915326	0.000391949
TNIK	0.914943	1.23929e-09
TOPORSLP1	0.914882	0.0102341
TMPOP1	0.914714	0.0338829
PPP1R14C	0.914712	0.00405232
PDE4C	0.914542	3.43832e-07
AP002004.1	0.914255	0.000352677
WNT3A	0.913915	0.0485833
AL592424.1	0.913721	0.00921641
FCRLA	0.913664	0.0222743
DSEL	0.913382	3.78582e-27
FAM109A	0.913357	5.55172e-62
ANKRD18CP	0.91312	7.57182e-08
LINC00211	0.91309	0.00416898
SLC16A2	0.912647	2.9902e-11
TFP1	0.912466	0.000232583
RTL5	0.912351	1.68733e-19
P4HA2-AS1	0.911252	2.93818e-25
MXD4	0.911062	2.07408e-37
PLD3	0.911017	2.64891e-45
AC125494.2	0.910509	0.00146038
OPTN	0.910505	5.55988e-34
BEST3	0.910455	2.52965e-07
RNF152	0.910384	9.71971e-07
C1orf228	0.910276	5.77841e-05
AC008556.1	0.909903	0.00915454
SPON1	0.908699	2.18192e-13
AC022075.3	0.908673	0.0168429
RGS11	0.908389	1.12097e-18
EEF1DP2	0.908337	9.29464e-08
XKR3	0.90832	0.000938948
TRNP1	0.907996	2.21508e-28
SLC26A7	0.907033	0.00152559
MIR614	0.905551	1.29842e-15
LRRC15	0.904497	0.00632876
ATP10D	0.904132	8.3824e-29
RXFP1	0.903266	0.0332065
FAM102A	0.902536	4.6354e-17
CASTOR1	0.90236	3.33919e-11
CXCL5	0.900922	0.0473643
AL157935.1	0.899994	9.83152e-11
AC121338.1	0.899882	6.6088e-06
F2RL1	0.899054	0.000108687
PLOD1	0.899005	1.27547e-25
C5AR1	0.898911	3.55588e-07
HECW1	0.897902	5.46603e-09
WIPF3	0.897867	0.000465046
IGFL1P1	0.8972	3.23028e-05
CERCAM	0.897098	2.78302e-19
GALNT12	0.897076	1.16895e-09
AC137936.2	0.896372	0.000189711
NME2P1	0.895438	0.0027077
MAJIN	0.895177	0.00177912
AC107398.2	0.89501	4.00186e-24
C1QTNF1	0.894757	5.99075e-05
MT-ND5	0.894473	7.34439e-14
LINC00243	0.894151	0.000553509
GPHA2	0.894004	0.000138126
PBXIP1	0.893551	4.37615e-19
AC093484.2	0.893083	0.015978
CDH26	0.89263	1.52406e-05
ACHE	0.892257	1.34578e-05
SERINC4	0.892137	3.02747e-34
FOXL2NB	0.891655	2.37668e-23
COLGALT2	0.891452	4.56841e-08
STAU2-AS1	0.891089	0.000652789
ELOVL3	0.890987	0.000279198
AC112503.2	0.890563	0.0195946
AL390195.2	0.890399	6.09787e-08
CMAHP	0.889949	8.8408e-05
RPS15AP36	0.889838	0.00333041
DUSP6	0.888537	1.50543e-06
CTSK	0.888358	6.14764e-07
MIR4482	0.888188	2.35042e-05
MT-TA	0.887997	7.30329e-26
CTSS	0.887822	0.000115829
SAMD9L	0.887222	3.80575e-08
GALNT3	0.88708	0.000132882
BLACAT1	0.886851	0.00327603
RASGRP3	0.886797	5.81191e-07
ARHGEF3	0.886757	2.98155e-26
JHDM1D-AS1	0.886193	4.19984e-11
PYGL	0.886018	1.1834e-23
CTSO	0.885951	2.14092e-13
HCN4	0.885413	9.92964e-11
AC067945.3	0.885295	0.000226954
CSMD3	0.885077	0.0128943
AL136309.2	0.884565	1.36054e-08
CABP1	0.884329	0.0245976
FAM43A	0.883382	9.25884e-07
AC010320.1	0.883355	0.0365832
RHOJ	0.88308	0.00540308
AC005559.1	0.883002	2.59873e-11
KCNC4	0.882926	6.83333e-14
AL157700.1	0.882142	0.00335159
DLGAP3	0.881933	0.000288294
TOM1L2	0.881926	3.45053e-31
PRICKLE2-AS1	0.881641	1.09273e-09
MT-TN	0.881372	2.601e-26
B3GNT3	0.881335	0.0379747
MTCO1P40	0.88117	0.0337511
RAP1GAP	0.881101	1.71358e-08
KDELR3	0.880521	1.19878e-38
ABCA10	0.880205	0.000709454
RPL13AP20	0.879597	1.15693e-09
RNU6-1283P	0.879431	0.00556416
C8orf31	0.879341	0.000931176
GPX3	0.879203	1.56215e-10
FAM174B	0.878724	1.29814e-06
CHST15	0.878379	2.81498e-10
AC068228.2	0.878275	0.000612328
ATP6V0A1	0.878203	3.11239e-39
MFSD1	0.877792	1.8114e-33
STC2	0.8773	3.30321e-09
AL512662.2	0.87686	0.000862759
PPM1K	0.876629	1.46658e-10
SELENOW	0.876343	2.96748e-39
ADAMTSL5	0.876046	1.14163e-18
SPRY4-AS1	0.875756	0.000301333
USP32P1	0.87569	0.000924369
EFR3B	0.875505	7.71605e-09
RNU2-5P	0.875278	0.0497907
GALR2	0.874699	0.000378156
EEF1A2	0.874273	5.31852e-20
IMPG2	0.874078	7.74189e-06
AC090236.1	0.874031	5.05055e-13
SUSD5	0.874023	1.89301e-19
ESPNL	0.873759	1.47211e-06
STC1	0.873722	0.00825488
LRRC3	0.872824	6.9302e-27
CFHR1	0.872581	0.00142731
AC112503.1	0.872342	0.00467754
SEC14L4	0.872231	0.0122303
AC025594.2	0.871941	6.3783e-11
IRX6	0.871819	0.00918176
IQUB	0.871752	3.50885e-05
SHANK2	0.871433	3.64253e-12
CT62	0.870114	4.41335e-08
SELENOM	0.869842	7.16867e-39
NAT2	0.869598	0.0414917
MT-ATP6	0.869448	4.28171e-10
AL035422.2	0.869398	0.027425
C2-AS1	0.868764	0.00441255
GSN	0.868311	3.39716e-15
CPAMD8	0.868222	0.0142593
MAPK4	0.868101	0.00803491
AL662890.2	0.867198	0.0251357
LYNX1	0.867191	8.3442e-13
AC007388.1	0.866818	1.24732e-12
AC009086.2	0.866803	5.50551e-10
SLC16A12	0.866784	4.76038e-06
MIR4315-2	0.866649	1.67319e-10
NCF2	0.866216	0.000113757
MTND2P28	0.865907	1.95176e-15
RPL35P2	0.865901	2.39809e-06
CCDC81	0.865882	0.000871275
AC010542.2	0.865657	2.65201e-31
PIK3R3	0.86531	2.24831e-18
IRF6	0.864721	0.0403873
UPB1	0.86468	0.0247713
CXCL14	0.864672	0.00290709
SDC4	0.86449	2.74233e-18
AP002008.1	0.864082	0.0453043
AC068860.1	0.864076	0.00319673
CHODL	0.863788	0.0218555
MELTF	0.863047	8.28856e-10
NATD1	0.862903	5.9411e-15
SLC9C1	0.862344	9.97469e-06
PRSS35	0.862258	0.00102301
NTN4	0.861887	1.6505e-10
AC074194.2	0.861876	0.0368746
MGAT3	0.861301	0.000708503
CYP1B1-AS1	0.860991	2.07675e-05
WFS1	0.860499	5.62924e-24
SAMD12-AS1	0.860429	2.8362e-05
PSAP	0.860244	3.18869e-38
ATP8A1	0.860207	3.42325e-11
SLC26A8	0.860199	0.00141142
SGCD	0.859741	0.0161188
WDR49	0.859663	0.00611862
LNCSRLR	0.859648	9.6662e-06
C14orf105	0.859605	0.0248327
AC011247.1	0.859549	0.000116654
AC009336.3	0.859367	0.0415013
NBL1	0.859106	1.00943e-16
DNAJB9	0.858682	1.12566e-17
AL355916.1	0.858506	0.00306995
NAALADL2	0.858415	1.816e-08
NOD2	0.858403	0.00235637
ATP8B5P	0.858378	9.17036e-05
AC008040.1	0.858202	0.0301405
CYP4F11	0.858091	5.02465e-06
KIF1A	0.858063	0.00417097
COL24A1	0.857984	0.0186309
AC110597.1	0.857775	5.13417e-06
AP001972.5	0.856736	1.38892e-18
MTATP6P1	0.8566	2.36209e-07
CA12	0.856135	5.36405e-06
GTF2A1L	0.855994	0.030351
PRICKLE2	0.855929	5.49841e-08
AC093152.1	0.855646	3.127e-17
TEKT2	0.855548	0.00250595
CDHR4	0.855048	0.00324905
MRVI1-AS1	0.854831	0.0481902
AC241585.2	0.853795	1.89457e-08
IFI27	0.853671	3.94114e-07
SIRPG-AS1	0.853624	5.71535e-05
KCNJ2	0.852535	0.000152562
PIP5K1C	0.852133	2.0765e-53
TM4SF19-AS1	0.851849	1.75091e-10
RGS16	0.851803	0.00916901
BLCAP	0.85166	3.37393e-28
ATP8A2P2	0.851341	3.78839e-05
LINC02188	0.851336	0.000754261
RSPO3	0.85131	0.0287325
KCTD4	0.851166	1.11702e-05
VPS53	0.850704	2.27318e-67
PRICKLE2-AS1	0.850536	8.99361e-12
ACP5	0.849832	0.00171069
TRPM6	0.849797	0.00307339
LINC02009	0.849584	1.39564e-05
TMEM59L	0.849152	2.86643e-07
RETREG1	0.848892	6.42883e-13
SLC12A5	0.848665	5.13185e-11
AC135371.1	0.848579	0.000315886
GGT8P	0.848563	9.02509e-08
MAP3K9	0.848423	4.47019e-24
RETSAT	0.848072	1.68171e-45
AL513122.2	0.847679	4.30828e-06
AL358075.4	0.847514	1.13688e-15
ATCAY	0.847292	0.0252795
KNDC1	0.847117	2.30347e-21
KIAA1755	0.846955	3.06332e-09
PAM	0.846913	3.62693e-36
SLC46A3	0.84605	3.83985e-11
GABRB3	0.845637	0.000521869
AC055839.1	0.845304	0.000944286
AC139795.3	0.844475	0.00225374
SLC25A18	0.844381	1.67172e-12
AC013470.2	0.844253	0.0401541
LINC02035	0.843841	4.32596e-15
AL078612.2	0.842908	0.0349975
CYP26A1	0.842541	0.00349531
LINC02080	0.84228	0.00313862
TP53INP1	0.841876	5.45852e-17
MT-ND4L	0.841864	2.59904e-10
ATP5F1P5	0.841691	0.00432812
ETV5	0.841537	5.77178e-10
RAPSN	0.841378	2.97195e-05
YBX2P1	0.841055	0.0168522
CLN8	0.840683	1.47268e-83
SLC2A3	0.840575	3.77396e-09
SVEP1	0.840559	2.1679e-06
LINC01260	0.840424	0.00319961
AC002480.2	0.84021	0.00203548
HPN	0.840116	0.000321932
RAB11FIP5	0.839674	2.68802e-70
LBH	0.839347	5.63631e-05
TP53I3	0.839136	4.97357e-16
AL133346.1	0.839126	7.84217e-07
MAPT-AS1	0.838787	7.22599e-05
ARHGAP27P1-BPTFP1-KPNA2P3	0.838753	3.23022e-23
PHEX	0.838646	3.51218e-05
SLFN5	0.838279	5.07679e-10
U1	0.838276	0.0322943
TXLNB	0.838148	0.0251174
RGS4	0.83731	0.00349923
LINC00944	0.837018	7.34058e-05
RTP3	0.836889	0.0179223
SH2D3C	0.836801	0.0140495
YPEL5	0.836676	3.11089e-43
ELN	0.836405	0.000583058
BEST4	0.836349	4.12644e-07
PROX1	0.836286	0.00216898
AL645922.1	0.836179	6.8093e-06
MARCO	0.83557	0.0291279
LINC02544	0.835498	5.28711e-06
GCNT4	0.834815	3.71677e-06
LINC00519	0.834457	0.0359218
SOD3	0.834377	6.97802e-07
LRRC10B	0.833729	0.0445968
AP000892.3	0.833303	1.64265e-32
COL6A1	0.833134	3.44612e-28
AC005077.4	0.832859	0.00185668
AC004691.2	0.832481	0.00148581
RNA5SP462	0.832098	0.0136318
PQLC2L	0.831685	6.50923e-06
PHOSPHO1	0.831668	0.0104329
RND3	0.831615	2.54812e-17
ART4	0.831614	0.00494293
NTF3	0.831614	7.11792e-08
AC244517.7	0.831479	0.00047283
ADAMTS5	0.831416	0.000602839
ATP7B	0.830774	2.02809e-13
PTPRN	0.83016	0.00192423
AL591475.1	0.829684	0.0469149
LRRN4CL	0.829183	3.81955e-07
AC092683.1	0.829119	3.846e-06
AC023590.1	0.828673	0.0035052
TRPM8	0.82847	0.0308542
CLIC5	0.828114	0.0318146
HAP1	0.827712	0.000758008
IL20RB-AS1	0.827712	0.00919168
AHNAK2	0.827546	7.51353e-11
LINC00334	0.827371	1.64384e-24
LINC00869	0.826952	1.10665e-06
AC005609.5	0.826877	1.55258e-05
AL356968.2	0.826717	0.012854
AC005736.2	0.826126	2.55121e-07
MELTF-AS1	0.826056	9.63327e-10
AL136452.1	0.825408	0.000618087
GJB4	0.825049	0.0431961
SIRPD	0.824879	0.00241058
AC024909.3	0.824772	8.41756e-06
MT-TV	0.824625	0.0366138
CACNA1B	0.824464	0.000936591
NKAIN3	0.82418	0.00111408
OSTM1	0.824026	2.02213e-27
AC093484.1	0.823602	0.00133453
AL035685.1	0.82358	6.79002e-06
AC012512.1	0.823548	0.0103914
AC243562.2	0.823465	0.000160415
AC002480.1	0.823057	0.00710648
SLC22A5	0.823026	7.38226e-18
AL512506.3	0.822992	2.0178e-14
AC092111.1	0.822679	0.00163648
SLC9C2	0.82267	0.0226923
MAP1LC3B2	0.822662	3.45145e-07
SLC40A1	0.822568	1.49539e-05
KRT34	0.822545	0.000113693
DTX4	0.821603	2.37533e-11
AC108062.1	0.820281	3.17082e-09
AP001528.3	0.820155	8.54091e-08
BTNL9	0.819972	5.08245e-09
AC055720.2	0.819841	2.09905e-07
PTK6	0.819559	5.21456e-10
KIAA0319	0.819441	0.000225441
TLCD2	0.81935	2.56919e-14
AC007728.2	0.81894	6.05259e-25
SNORD116-13	0.818773	5.88405e-06
CHRDL1	0.818744	2.10547e-06
FKBP1C	0.818329	1.12418e-09
MT-ND4	0.818327	2.40854e-12
WFDC21P	0.818289	2.7246e-05
IGFL2-AS1	0.817913	1.70906e-07
LINC01135	0.817112	0.00315898
NPY4R2	0.816959	0.0114148
ACKR2	0.816949	0.000280957
SLC25A20	0.816943	9.62496e-51
MT-CYB	0.816507	3.37844e-19
EDN1	0.816477	0.00625699
C1QTNF5	0.816437	5.51404e-07
TRPM4	0.816419	3.8192e-20
AP001972.1	0.816304	1.72484e-14
WFDC3	0.815724	8.90709e-05
NTNG1	0.815713	0.00112787
CNTN1	0.81571	0.0134019
CTTNBP2	0.815634	0.000183199
IFNGR1	0.815092	1.77545e-22
LRG1	0.815034	0.00123793
TENM1	0.814952	0.00893777
ADAMTS15	0.814748	0.00292256
CFAP99	0.814499	0.00268988
TUBB2BP1	0.814488	1.7211e-05
RIPK3	0.814262	0.00745814
PNMA8A	0.814164	4.14297e-05
FAM155A-IT1	0.813936	0.00851019
MRAS	0.813802	1.35823e-11
BHMT2	0.813758	0.000593466
ENTPD7	0.813612	1.72926e-18
ADGRE2	0.813271	0.000536651
AL355990.1	0.812866	0.00611192
ARMCX3	0.81239	3.52378e-59
AC020763.3	0.812363	2.94252e-12
MYOM1	0.812181	0.000342378
SUSD6	0.81164	1.02581e-18
IL2RB	0.811444	0.0274741
AC018755.3	0.811193	6.42797e-06
MMP24	0.811107	1.50382e-11
PLK5	0.81105	0.0345404
DCLK1	0.810073	5.11083e-07
AC000095.1	0.809931	0.000103311
FO393418.1	0.809809	0.00068498
TNFRSF21	0.808524	3.74862e-13
AC114689.3	0.807943	3.82828e-12
SPARC	0.807906	1.72443e-25
SYT14	0.807755	4.07029e-06
PLD4	0.807449	1.21137e-10
AC004990.1	0.807358	0.017333
PIP4K2C	0.807086	6.51925e-40
AC092683.2	0.806998	0.00308202
AC008870.1	0.806645	5.91187e-42
FKBP14	0.806576	4.09535e-19
IL18	0.806347	8.3206e-10
LINC01234	0.806333	0.00242499
AC022601.1	0.806225	3.33988e-06
SLC44A3	0.806184	4.6989e-15
AL512329.2	0.805698	0.0323072
SLC12A8	0.805643	1.078e-07
SLC31A2	0.805357	8.59562e-26
AC005736.1	0.805314	8.65714e-08
TAF13	0.804916	7.39825e-31
WDR78	0.804507	4.19005e-17
PTGES	0.804312	0.000795652
AC120057.5	0.803727	0.00107126
GNPTG	0.803685	1.94612e-63
DKK3	0.803218	3.73333e-09
ATP6AP2	0.802607	1.49684e-46
LINC01504	0.8022	5.48572e-05
DGCR9	0.802103	3.17111e-06
AC245389.2	0.80182	0.0014805
SEMA7A	0.801572	1.41741e-09
TEX26-AS1	0.800957	0.00275641
ENC1	0.800656	2.08584e-08
SLC35C1	0.800162	5.76974e-35
ENTPD3	0.800082	0.0137097
CLMAT3	0.799936	4.31751e-22
AC018638.7	0.799765	2.38995e-05
FUCA1	0.799167	1.08816e-20
RTN2	0.799131	2.28807e-11
PLEKHM1P1	0.798514	4.60119e-21
CASC11	0.798501	0.0275548
TMEM171	0.798194	8.96486e-05
AC091806.1	0.798149	0.000694484
SLC39A8	0.798107	8.53226e-07
BICC1	0.797724	7.683e-07
AC025048.4	0.797229	2.12883e-05
CYP1B1	0.797215	4.14096e-05
CD59	0.79704	7.16206e-29
AC004980.3	0.796847	0.024168
AK4P3	0.796637	0.0306088
COL6A2	0.796361	3.40528e-23
MAP1LC3B	0.796106	4.65368e-39
FAM220CP	0.795944	0.00441751
CES4A	0.795652	3.31038e-09
CTSA	0.795613	4.77628e-21
CAMK1G	0.795408	0.00839021
GOLGA7B	0.794953	0.000571321
MIR3936HG	0.794606	9.97252e-14
BRSK2	0.794551	2.54629e-12
RAB3A	0.794444	4.97315e-11
SYPL2	0.793386	0.011055
TCAF2	0.793147	6.15792e-07
PLXNB3	0.792741	2.42652e-15
DNASE1L1	0.791911	8.79208e-25
F2R	0.791727	3.87418e-09
AC110373.1	0.791722	0.0129129
AL008726.1	0.791649	2.75102e-19
CPNE4	0.791544	0.0383795
ATP6V0E1	0.791513	4.19865e-24
AL117190.1	0.79148	1.02469e-05
AL355355.2	0.791351	1.4522e-05
KCTD8	0.790892	0.00986395
AC239802.1	0.790599	2.49345e-08
ATP13A4	0.790568	0.00828549
CDA	0.790255	3.15302e-06
AC100827.3	0.790229	2.6901e-21
PRICKLE2-AS3	0.790191	1.02885e-07
AC004540.2	0.789882	4.29677e-07
ASPN	0.789659	0.000952126
FAM238C	0.789622	0.000862759
CHGB	0.789553	0.0427194
AL671883.3	0.789527	6.98406e-21
ZFP2	0.789344	4.10492e-06
GVINP1	0.78898	3.57199e-05
MYL4	0.788219	0.0463729
KLHDC1	0.788151	3.08082e-08
LINC02243	0.787622	0.00947398
FMN1	0.78724	8.25675e-13
ABCC6	0.786877	1.84714e-10
LINC01203	0.786864	0.000793384
FER1L4	0.786338	1.203e-07
KALRN	0.786228	3.68271e-07
KIF5A	0.786184	0.0188507
SPON1-AS1	0.786183	1.62155e-06
AC107982.3	0.785906	7.80427e-05
DTNA	0.785775	3.24786e-10
ENKUR	0.785724	0.000254551
LACC1	0.785675	8.60532e-16
PCYOX1	0.78544	5.00389e-34
COL4A4	0.78502	0.00155918
COL14A1	0.784329	0.0109856
KCTD9P4	0.78427	0.0434182
TCAF2P1	0.784121	2.3382e-05
AC007728.1	0.784046	8.52355e-15
ADAM20	0.783815	0.0154505
SAMD14	0.783601	5.39924e-21
FER1L6	0.782872	0.0365013
PLTP	0.78285	1.73642e-18
ARL6IP5	0.782801	1.00712e-47
AL136418.1	0.782657	1.208e-19
AC091212.1	0.782508	0.000524787
AC025048.2	0.782482	9.32681e-07
ENPP4	0.782384	3.69621e-14
MYPN	0.78209	3.70653e-06
BHLHE41	0.782056	4.12135e-09
JAM2	0.782014	0.004344
PDIA2	0.781559	7.8214e-06
BX322562.1	0.781445	0.000406783
CTGF	0.781375	1.27753e-06
KRT8P14	0.781237	0.00375027
HAR1A	0.780931	1.10161e-07
MAPT	0.780374	1.99874e-05
CFAP221	0.779942	0.00107729
LTBP1	0.779937	0.00119848
AL049794.1	0.779933	0.0429048
ARHGAP25	0.779718	0.00079003
GCNT2	0.779364	2.38034e-11
KAAG1	0.779324	1.281e-05
AC010132.4	0.779259	0.00413992
AOX1	0.779229	3.04685e-08
AC010542.3	0.779149	7.14431e-21
SLC22A1	0.778752	3.85932e-06
LDLRAD2	0.77868	6.74323e-19
NTNG2	0.778345	2.88064e-08
HSPG2	0.778318	1.61617e-19
PCSK7	0.777354	8.09586e-18
Z99289.1	0.777335	1.22863e-07
EBF2	0.777236	0.0393648
AL354813.1	0.777052	2.90906e-05
NCSTN	0.776814	2.57013e-49
C19orf38	0.776247	5.87611e-05
FAM155A	0.776167	4.30389e-24
FGF14	0.776133	7.34018e-14
TXNIP	0.775907	3.48539e-07
TBC1D2B	0.775846	7.18781e-46
OR10Y1P	0.775499	5.17329e-05
AL807752.6	0.77548	5.58891e-36
F3	0.775388	0.00131097
NEURL3	0.775049	0.00897451
EEF1DP3	0.774326	0.00413455
ST8SIA5	0.774299	0.00147394
PCOLCE2	0.774118	8.46097e-08
AL365184.1	0.773602	0.00872959
PEG3	0.773422	0.0244304
VPS18	0.773241	1.98982e-41
RIPOR2	0.772881	0.00903858
AC090109.1	0.772561	0.0160138
CD40	0.772393	9.9355e-07
AC078881.1	0.772364	2.78661e-05
MIR630	0.772188	6.22745e-07
C6orf99	0.772076	8.23606e-05
ITGB2	0.771809	0.000243282
HPS5	0.771546	9.73455e-36
CFLAR	0.771343	3.63762e-29
KRT16	0.771012	0.0193839
AC244517.10	0.77099	2.2444e-07
BOC	0.770244	9.62017e-13
NRK	0.770158	0.00268076
RP1	0.769958	0.011333
ITGB5	0.769937	1.58344e-08
IDS	0.769901	8.94719e-25
GLB1	0.769676	1.3582e-43
GPR78	0.769441	1.20383e-06
PCDHB9	0.769385	1.00677e-10
TLR1	0.769189	0.000865762
FALEC	0.769022	0.00781058
GP1BA	0.768193	4.12774e-17
PTPN1	0.767844	1.60806e-29
PPP1R36	0.767822	0.00115428
GPR150	0.767641	0.00024897
COLQ	0.76716	1.24342e-05
EFTUD1P1	0.766997	0.00656612
EPB41L5	0.766737	5.52768e-09
RAD21L1	0.766653	4.72798e-14
NEK11	0.766492	1.61404e-10
HLA-B	0.766198	1.66953e-20
PDE9A	0.765986	0.00350315
SH3RF2	0.765976	5.09965e-16
AL645939.3	0.765932	0.00353006
LGMN	0.7659	9.77684e-23
AC009084.2	0.76552	1.89612e-07
AL359752.1	0.765405	2.90093e-06
LAMA4	0.765337	2.24672e-07
MTCO1P12	0.765271	8.40616e-17
STAT1	0.765125	4.4914e-11
AC244197.3	0.765055	3.364e-26
AL596223.1	0.764783	4.80693e-08
EML1	0.763816	4.57741e-05
MIR6084	0.763716	5.03103e-33
CROT	0.763711	5.50367e-08
CFB	0.76362	8.99049e-05
SPRED3	0.763494	2.03309e-17
TK2	0.763419	1.58061e-24
LBX1	0.763026	0.000390393
TEKT4P2	0.762212	7.08274e-11
AC079465.1	0.762115	0.0431302
SMIM14	0.761924	2.19569e-21
SLC39A11	0.761374	1.36905e-17
FBXO32	0.760765	1.90535e-05
MOAP1	0.760677	1.12938e-20
MUC1	0.760549	8.96944e-07
GIF	0.760472	0.0351996
MCC	0.76016	6.50882e-14
PRR13P5	0.760079	2.39023e-06
SNRPGP5	0.759846	0.00397303
ACOX1	0.759534	2.40277e-67
CCDC69	0.759394	2.0895e-09
IFI6	0.759358	0.00021533
TRPV2	0.758796	0.000946597
AC022150.3	0.758587	6.21063e-06
AC022167.5	0.758531	0.027425
PIK3R2	0.758527	4.44988e-63
SLC2A6	0.758514	2.97508e-14
CLDN6	0.758176	0.000477443
AC021752.1	0.757857	0.00910729
GOLT1A	0.757443	3.54195e-05
KIAA0408	0.757322	2.95235e-05
CDH3	0.756977	0.000408794
AC026436.1	0.756656	0.0167025
KCNB1	0.756585	1.39549e-06
AC083837.1	0.756496	0.0306197
HSPB8	0.756432	3.06394e-27
BHMT	0.756243	0.0359971
MFRP	0.756141	3.47268e-06
PTPRC	0.756042	0.0330722
AP001972.2	0.755946	2.00966e-11
TACR2	0.755882	3.72167e-07
AC023644.1	0.75582	0.00101274
EPAS1	0.755579	4.02939e-15
ZDHHC9	0.755042	1.47691e-28
NPAS1	0.754698	5.53372e-08
LINC01094	0.754509	5.41528e-06
MOV10L1	0.754441	0.0039925
C8orf34	0.754431	0.0066921
ICAM4	0.754187	3.64834e-05
ORMDL3	0.754033	7.62886e-45
GATA3	0.754021	6.07938e-08
B4GALT1	0.753733	1.81287e-18
MUC12	0.75354	0.000239459
CYLD	0.75312	6.33189e-33
SYCE1	0.752919	0.00405428
CACNB4	0.752856	1.88398e-06
GNS	0.752319	5.12142e-35
MAST4	0.752211	1.06116e-08
CASC15	0.75195	0.000111755
RNU6-529P	0.751901	0.0189233
AL731563.1	0.751709	0.0353508
ADAMTS12	0.751646	7.014e-12
AC074194.1	0.751467	0.00230287
AC107021.2	0.750927	1.14822e-05
FKBP9P1	0.750837	9.88934e-06
CHRND	0.750748	0.0477545
CLEC18B	0.750486	0.00266876
AC108134.4	0.750236	0.00851505
HSD17B3	0.750046	0.00453171
AZU1	0.750003	0.00763661
ZNF610	0.749837	5.29599e-10
MPEG1	0.749787	0.0483983
LYPD3	0.749572	0.000768801
CALHM1	0.749475	0.0435458
ITGBL1	0.749448	2.66278e-12
SLC24A3	0.748781	0.0178933
CYP2J2	0.748741	0.000307831
MIR6080	0.748509	4.45803e-13
AL022476.1	0.748503	1.78859e-07
GPIHBP1	0.747989	0.011377
PLOD2	0.747945	8.09349e-06
AC092368.3	0.747827	7.11612e-22
SLC52A1	0.747427	0.00110137
AC012363.1	0.747381	3.04331e-10
C22orf23	0.747379	5.35942e-38
NRBP2	0.747354	8.52487e-34
AC068473.4	0.747279	0.00581696
AC005393.1	0.747219	0.0222856
SRGAP3	0.747114	3.52947e-05
AC004816.1	0.747044	1.05777e-06
AC018616.1	0.746856	0.00190297
AC008758.3	0.746756	0.00484154
ATP9A	0.746235	8.62382e-19
RPS4XP6	0.74569	0.000168934
AC007192.1	0.745208	1.00788e-64
LEMD1	0.744934	0.00765389
FTH1P5	0.744665	0.0214588
INHBA	0.744596	8.92293e-06
MTDHP1	0.744594	0.0199392
FAAHP1	0.744125	0.00108846
HMOX1	0.743753	5.76347e-09
ARSA	0.743129	1.049e-28
GOLGA8R	0.742814	0.00414489
ERICH2	0.742688	0.00568365
TMEM79	0.742425	2.36597e-20
NFE2L1	0.742179	2.70195e-16
MIR6830	0.742005	0.0120869
TOR1B	0.741929	1.2027e-35
AC104758.2	0.741914	1.32207e-39
CACNA2D2	0.74161	3.13603e-08
AC005740.3	0.741563	2.77081e-31
C9orf16	0.741332	2.57313e-34
AC018512.1	0.740952	4.33918e-24
MIR4751	0.740737	3.34116e-24
TGFBI	0.740638	1.43567e-05
AC234917.1	0.740529	1.60921e-19
MIR671	0.740151	2.61788e-41
RDH10	0.739798	1.02189e-05
PECAM1	0.739582	0.0216062
TMEM132A	0.739315	1.74782e-11
CYP4X1	0.738742	0.0294203
AC009812.3	0.738534	2.43521e-06
MAP7	0.738336	2.07708e-08
GATA6-AS1	0.738278	2.11646e-05
MATK	0.738258	0.000143713
AC004477.2	0.738119	2.43879e-17
ABLIM1	0.738103	4.13826e-05
AL049840.2	0.738074	1.72305e-15
CFAP70	0.738069	1.1692e-06
MIR583HG	0.737979	0.0149642
ITM2B	0.737931	8.21117e-24
ERICH5	0.737873	0.000168566
SH3BGR	0.737682	4.7484e-09
CA15P1	0.7376	5.01164e-05
IFITM10	0.73759	1.39814e-10
AC004877.1	0.737537	2.15708e-07
AC112220.4	0.737084	1.26022e-15
SERPINB6	0.736723	6.37629e-11
CARD11	0.736679	1.40614e-29
CLCN5	0.736256	4.3314e-16
CRYBG2	0.736213	0.000273839
B4GALT1-AS1	0.736082	7.60398e-20
SLC22A23	0.735778	1.51968e-12
AL590004.4	0.735718	0.00011165
VDR	0.735664	1.50533e-07
FGF5	0.735592	1.77667e-05
C16orf90	0.73527	0.0213235
GPR143	0.735018	1.18608e-08
RTL8C	0.734814	5.9331e-67
PDGFRA	0.734554	0.000888603
LINC00862	0.734405	0.000170713
HYDIN2	0.734303	0.00563221
IPO13	0.734145	1.15867e-32
LINC01133	0.733822	0.0247182
MMP14	0.733591	2.65592e-17
CU639417.6	0.733453	0.0180056
ZNF432	0.733448	4.64415e-08
MEIS3	0.733156	1.78073e-18
AHCYL2	0.73304	3.92098e-66
DYSF	0.732813	2.03292e-17
ICAM2	0.732666	0.000408418
TAS2R5	0.732649	0.000146487
RFTN1	0.732592	6.2165e-11
HLA-F-AS1	0.732546	1.12016e-07
AC009955.2	0.732398	0.00409806
LYRM9	0.731556	9.10748e-11
AC113386.1	0.731389	0.00405073
PCBP3	0.730883	3.9973e-06
PDK2	0.730785	9.36305e-18
TPT1P5	0.730586	0.0232612
HEBP1	0.730584	2.83371e-20
CLIC3	0.730326	0.000211796
HES2	0.73002	0.000613299
RABAC1	0.729567	4.34982e-55
AC004906.1	0.729479	3.06132e-27
CD99L2	0.729438	2.25604e-56
TRIM31	0.729256	0.0300148
AC027307.1	0.729063	8.11582e-11
ANGPTL7	0.728588	0.0275221
NME5	0.728343	0.000603151
CTSD	0.728176	1.17591e-25
AC015853.1	0.727811	1.09194e-38
ADAMTSL4	0.727635	1.03083e-10
HLA-W	0.727136	1.55146e-06
C1QTNF9B	0.726763	5.1877e-05
AC093827.3	0.726213	5.32623e-05
RAB43P1	0.725885	0.00393892
PLIN2	0.725792	3.75119e-06
PHLDA1	0.725482	8.24324e-06
AC008543.5	0.725287	0.0342088
[truncated: 2,630 more rows]

## Sheet: Table S6A
Supplementary Table S6A. Pathways down-regulated after long term treatment with palbociclib in a global GSEA analysis.
13 sensitive cell lines were treated for 9-10 days with 1 µM palbociclib or DMSO (ctrl).
Genes were ranked using the Log2FC generated by DESeq2 with a "treatment + paired" model (palbociclib vs ctrl).
GSEA pre-ranked was used to identify deregulated pathways using "Hallmarks" and "Kegg" Msigd gene sets.
Other gene sets were also used: "Fridman_senescence_up", published "epithelial markers"/ "mesenchymal markers" and genes up or down-regulated in a published "immune resistance program".
Only pathways with FDR < 0.1 are shown.
NAME	SIZE	ES	NES	NOM p-val	FDR q-val	FWER p-val	RANK AT MAX	LEADING EDGE
IMMUNE RESISTANCE PROGRAM UP	289	-0.511827	-2.489	0	0	0	8252	tags=59%, list=28%, signal=81%
HALLMARK_E2F_TARGETS	198	-0.809101	-3.74013	0	0	0	2739	tags=62%, list=9%, signal=68%
HALLMARK_G2M_CHECKPOINT	194	-0.800323	-3.73049	0	0	0	1873	tags=49%, list=6%, signal=52%
HALLMARK_MYC_TARGETS_V1	196	-0.638075	-2.90203	0	0	0	7951	tags=65%, list=27%, signal=88%
HALLMARK_MITOTIC_SPINDLE	198	-0.600777	-2.75098	0	0	0	1337	tags=21%, list=5%, signal=22%
HALLMARK_MYC_TARGETS_V2	58	-0.61815	-2.3282	0	0	0	8879	tags=76%, list=30%, signal=108%
HALLMARK_SPERMATOGENESIS	99	-0.484116	-2.03581	0	9.375e-05	0.001	815	tags=17%, list=3%, signal=18%
HALLMARK_DNA_REPAIR	148	-0.374578	-1.6694	0	0.00318529	0.031	6198	tags=30%, list=21%, signal=37%
KEGG_CELL_CYCLE	122	-0.669521	-2.8916	0	0	0	2957	tags=39%, list=10%, signal=44%
KEGG_DNA_REPLICATION	36	-0.805503	-2.72913	0	0	0	1844	tags=64%, list=6%, signal=68%
KEGG_SPLICEOSOME	126	-0.58123	-2.49449	0	0	0	7781	tags=58%, list=26%, signal=78%
KEGG_RIBOSOME	86	-0.60943	-2.45808	0	0	0	8809	tags=74%, list=30%, signal=106%
KEGG_BASE_EXCISION_REPAIR	34	-0.688647	-2.29243	0	0	0	4376	tags=53%, list=15%, signal=62%
KEGG_OOCYTE_MEIOSIS	103	-0.546457	-2.25821	0	0	0	661	tags=17%, list=2%, signal=17%
KEGG_HOMOLOGOUS_RECOMBINATION	28	-0.685789	-2.21942	0	0	0	1309	tags=36%, list=4%, signal=37%
KEGG_MISMATCH_REPAIR	23	-0.69023	-2.10975	0	0.000116622	0.002	1840	tags=43%, list=6%, signal=46%
KEGG_PROGESTERONE_MEDIATED_OOCYTE_MATURATION	82	-0.497765	-2.05226	0	0.000335466	0.006	1319	tags=16%, list=4%, signal=17%
KEGG_RNA_DEGRADATION	54	-0.526715	-1.9484	0	0.0015671	0.03	6211	tags=41%, list=21%, signal=51%
KEGG_NUCLEOTIDE_EXCISION_REPAIR	44	-0.524373	-1.86736	0	0.00379315	0.075	6125	tags=45%, list=21%, signal=57%
KEGG_PYRIMIDINE_METABOLISM	95	-0.411058	-1.69657	0	0.0149953	0.286	5093	tags=27%, list=17%, signal=33%
KEGG_ONE_CARBON_POOL_BY_FOLATE	17	-0.560566	-1.53314	0.0531646	0.0528101	0.716	7666	tags=59%, list=26%, signal=79%
KEGG_PROTEASOME	41	-0.413726	-1.45175	0.0549133	0.0867001	0.891	12069	tags=71%, list=41%, signal=119%
KEGG_AMINOACYL_TRNA_BIOSYNTHESIS	21	-0.474327	-1.43559	0.0680473	0.0901378	0.921	10016	tags=62%, list=34%, signal=93%

## Sheet: Table S6B
Supplementary Table S6B. Pathways up-regulated after long term treatment with palbociclib in a global GSEA analysis.
NAME	SIZE	ES	NES	NOM p-val	FDR q-val	FWER p-val	RANK AT MAX	LEADING EDGE
FRIDMAN_SENESCENCE_UP	74	0.627265	2.2341	0	0	0	5659	tags=50%, list=19%, signal=62%
EPITHELIAL MARKERS	172	0.470408	1.88914	0	0	0	6099	tags=40%, list=21%, signal=50%
MESENCHYMAL MARKERS	122	0.442288	1.73461	0	0	0	5169	tags=36%, list=17%, signal=44%
IMMUNE RESISTANCE PROGRAM DOWN	264	0.588704	2.48388	0	0	0	7179	tags=61%, list=24%, signal=80%
HALLMARK_EPITHELIAL_MESENCHYMAL_TRANSITION	197	0.628094	2.56466	0	0	0	5215	tags=53%, list=18%, signal=64%
HALLMARK_COAGULATION	114	0.669306	2.52939	0	0	0	4869	tags=53%, list=16%, signal=63%
HALLMARK_KRAS_SIGNALING_UP	186	0.587315	2.38357	0	0	0	6644	tags=53%, list=22%, signal=68%
HALLMARK_IL6_JAK_STAT3_SIGNALING	80	0.617608	2.2108	0	0	0	5592	tags=49%, list=19%, signal=60%
HALLMARK_INFLAMMATORY_RESPONSE	172	0.542115	2.19344	0	0	0	5415	tags=44%, list=18%, signal=54%
HALLMARK_COMPLEMENT	179	0.518005	2.08086	0	0	0	7448	tags=44%, list=25%, signal=58%
HALLMARK_HYPOXIA	191	0.512877	2.08078	0	0	0	5743	tags=40%, list=19%, signal=50%
HALLMARK_ANGIOGENESIS	34	0.6477	2.01914	0	0	0	3730	tags=47%, list=13%, signal=54%
HALLMARK_XENOBIOTIC_METABOLISM	178	0.49868	2.01409	0	0	0	5798	tags=37%, list=20%, signal=45%
HALLMARK_TNFA_SIGNALING_VIA_NFKB	196	0.492022	1.99542	0	0	0	6552	tags=41%, list=22%, signal=52%
HALLMARK_APICAL_JUNCTION	192	0.484236	1.97211	0	0	0	7026	tags=45%, list=24%, signal=58%
HALLMARK_INTERFERON_GAMMA_RESPONSE	189	0.484249	1.9637	0	0	0	5014	tags=31%, list=17%, signal=37%
HALLMARK_MYOGENESIS	184	0.468025	1.9082	0	0	0	7984	tags=48%, list=27%, signal=65%
HALLMARK_ALLOGRAFT_REJECTION	149	0.484293	1.89465	0	0	0	5415	tags=36%, list=18%, signal=43%
HALLMARK_IL2_STAT5_SIGNALING	186	0.43936	1.79687	0	0.000516114	0.007	5890	tags=37%, list=20%, signal=46%
HALLMARK_PROTEIN_SECRETION	95	0.480894	1.78286	0	0.000557071	0.008	12191	tags=73%, list=41%, signal=123%
HALLMARK_P53_PATHWAY	191	0.41354	1.67526	0	0.00214972	0.033	5592	tags=29%, list=19%, signal=35%
HALLMARK_APOPTOSIS	152	0.424769	1.67257	0	0.00209729	0.034	5461	tags=37%, list=18%, signal=45%
HALLMARK_HEDGEHOG_SIGNALING	35	0.529234	1.65057	0.00793651	0.00279969	0.048	6838	tags=49%, list=23%, signal=63%
HALLMARK_BILE_ACID_METABOLISM	100	0.433407	1.62444	0.00138313	0.00384783	0.069	7542	tags=45%, list=25%, signal=60%
HALLMARK_HEME_METABOLISM	180	0.396984	1.59787	0	0.00488305	0.092	9171	tags=48%, list=31%, signal=70%
HALLMARK_ESTROGEN_RESPONSE_EARLY	195	0.383163	1.55391	0.00256739	0.00811847	0.151	5453	tags=33%, list=18%, signal=40%
HALLMARK_ADIPOGENESIS	192	0.371948	1.5237	0.00256082	0.0114587	0.217	7008	tags=33%, list=24%, signal=43%
HALLMARK_APICAL_SURFACE	43	0.465768	1.52181	0.024024	0.0113024	0.222	5585	tags=42%, list=19%, signal=52%
HALLMARK_KRAS_SIGNALING_DN	145	0.383193	1.50495	0.00794702	0.0132049	0.263	5524	tags=31%, list=19%, signal=38%
HALLMARK_GLYCOLYSIS	196	0.349201	1.43794	0.00508906	0.0256293	0.451	5544	tags=31%, list=19%, signal=38%
HALLMARK_UV_RESPONSE_UP	154	0.359952	1.4166	0.0128535	0.0314607	0.541	7152	tags=38%, list=24%, signal=49%
HALLMARK_UV_RESPONSE_DN	141	0.360935	1.40911	0.02	0.0325428	0.559	7225	tags=33%, list=24%, signal=44%
HALLMARK_TGF_BETA_SIGNALING	53	0.403121	1.359	0.0829493	0.0534138	0.762	10210	tags=49%, list=34%, signal=75%
HALLMARK_NOTCH_SIGNALING	32	0.42912	1.28664	0.138931	0.0984271	0.934	8244	tags=50%, list=28%, signal=69%
KEGG_LYSOSOME	118	0.677119	2.58207	0	0	0	5472	tags=60%, list=18%, signal=74%
KEGG_ASCORBATE_AND_ALDARATE_METABOLISM	18	0.841972	2.26795	0	0	0	243	tags=50%, list=1%, signal=50%
KEGG_COMPLEMENT_AND_COAGULATION_CASCADES	50	0.676801	2.25898	0	0	0	4869	tags=58%, list=16%, signal=69%
KEGG_PENTOSE_AND_GLUCURONATE_INTERCONVERSIONS	20	0.808624	2.23582	0	0	0	243	tags=45%, list=1%, signal=45%
KEGG_ABC_TRANSPORTERS	40	0.70311	2.22812	0	0	0	6039	tags=63%, list=20%, signal=78%
KEGG_DRUG_METABOLISM_CYTOCHROME_P450	45	0.677618	2.22066	0	0	0	3335	tags=42%, list=11%, signal=48%
KEGG_RETINOL_METABOLISM	41	0.694651	2.21549	0	0	0	3335	tags=44%, list=11%, signal=49%
KEGG_GRAFT_VERSUS_HOST_DISEASE	27	0.713374	2.118	0	0	0	2791	tags=52%, list=9%, signal=57%
KEGG_METABOLISM_OF_XENOBIOTICS_BY_CYTOCHROME_P450	47	0.634372	2.11526	0	0	0	4822	tags=43%, list=16%, signal=51%
KEGG_STARCH_AND_SUCROSE_METABOLISM	38	0.689262	2.10378	0	0	0	3559	tags=45%, list=12%, signal=51%
KEGG_CELL_ADHESION_MOLECULES_CAMS	116	0.551764	2.08936	0	0.000125331	0.001	3879	tags=41%, list=13%, signal=47%
KEGG_STEROID_HORMONE_BIOSYNTHESIS	40	0.652162	2.06622	0	0.000114887	0.001	3350	tags=48%, list=11%, signal=53%
KEGG_PORPHYRIN_AND_CHLOROPHYLL_METABOLISM	32	0.669982	2.06141	0	0.000106049	0.001	243	tags=28%, list=1%, signal=28%
KEGG_EPITHELIAL_CELL_SIGNALING_IN_HELICOBACTER_PYLORI_INFECTION	66	0.591422	2.05516	0	9.84743e-05	0.001	6862	tags=45%, list=23%, signal=59%
KEGG_CYTOKINE_CYTOKINE_RECEPTOR_INTERACTION	179	0.498093	2.03837	0	0.000174228	0.002	5254	tags=39%, list=18%, signal=47%
KEGG_VIBRIO_CHOLERAE_INFECTION	52	0.599082	2.03081	0	0.000163339	0.002	6251	tags=48%, list=21%, signal=61%
KEGG_NATURAL_KILLER_CELL_MEDIATED_CYTOTOXICITY	99	0.530028	2.00562	0	0.000153731	0.002	8571	tags=52%, list=29%, signal=72%
KEGG_AUTOIMMUNE_THYROID_DISEASE	21	0.723121	1.99698	0	0.000213198	0.003	5057	tags=62%, list=17%, signal=75%
KEGG_TYPE_I_DIABETES_MELLITUS	30	0.669192	1.99399	0	0.000330283	0.004	2791	tags=47%, list=9%, signal=51%
KEGG_LEISHMANIA_INFECTION	60	0.584048	1.98223	0	0.000313769	0.004	6084	tags=45%, list=21%, signal=57%
KEGG_ECM_RECEPTOR_INTERACTION	79	0.546855	1.98031	0	0.000298827	0.004	7100	tags=62%, list=24%, signal=81%
KEGG_HEMATOPOIETIC_CELL_LINEAGE	60	0.573609	1.97643	0	0.000338588	0.005	5259	tags=48%, list=18%, signal=59%
KEGG_DRUG_METABOLISM_OTHER_ENZYMES	38	0.6231	1.9569	0	0.000380508	0.006	2999	tags=42%, list=10%, signal=47%
KEGG_ALLOGRAFT_REJECTION	22	0.682361	1.90951	0.00159744	0.00107185	0.02	5057	tags=55%, list=17%, signal=66%
KEGG_JAK_STAT_SIGNALING_PATHWAY	111	0.502657	1.90256	0	0.00102897	0.02	5408	tags=35%, list=18%, signal=43%
KEGG_OTHER_GLYCAN_DEGRADATION	15	0.740845	1.89315	0	0.00103416	0.021	4602	tags=67%, list=16%, signal=79%
KEGG_TOLL_LIKE_RECEPTOR_SIGNALING_PATHWAY	85	0.508667	1.8657	0	0.00175594	0.038	9673	tags=54%, list=33%, signal=80%
KEGG_ANTIGEN_PROCESSING_AND_PRESENTATION	61	0.537383	1.86566	0	0.00169323	0.038	8925	tags=57%, list=30%, signal=82%
KEGG_LEUKOCYTE_TRANSENDOTHELIAL_MIGRATION	108	0.491783	1.85022	0	0.00192311	0.045	6201	tags=35%, list=21%, signal=44%
KEGG_OXIDATIVE_PHOSPHORYLATION	111	0.488679	1.83972	0	0.00234223	0.056	3507	tags=22%, list=12%, signal=24%
KEGG_O_GLYCAN_BIOSYNTHESIS	27	0.62358	1.8395	0	0.00230832	0.057	6101	tags=48%, list=21%, signal=61%
KEGG_SYSTEMIC_LUPUS_ERYTHEMATOSUS	38	0.584171	1.83497	0.00151057	0.00234995	0.06	5082	tags=47%, list=17%, signal=57%
KEGG_NEUROACTIVE_LIGAND_RECEPTOR_INTERACTION	166	0.450806	1.80769	0	0.00298785	0.078	5365	tags=39%, list=18%, signal=47%
KEGG_NOD_LIKE_RECEPTOR_SIGNALING_PATHWAY	57	0.527236	1.80491	0	0.00300862	0.08	6084	tags=32%, list=21%, signal=40%
KEGG_CHEMOKINE_SIGNALING_PATHWAY	149	0.454811	1.79982	0	0.00334195	0.092	8156	tags=42%, list=28%, signal=57%
KEGG_VIRAL_MYOCARDITIS	61	0.512062	1.79139	0	0.00372178	0.105	6870	tags=46%, list=23%, signal=60%
KEGG_ALDOSTERONE_REGULATED_SODIUM_REABSORPTION	34	0.577285	1.76816	0.00309119	0.00498462	0.139	6201	tags=41%, list=21%, signal=52%
KEGG_SPHINGOLIPID_METABOLISM	36	0.549726	1.72403	0.00150376	0.0084464	0.232	8484	tags=56%, list=29%, signal=78%
KEGG_TYROSINE_METABOLISM	33	0.554982	1.71463	0.00155521	0.0091118	0.255	3884	tags=30%, list=13%, signal=35%
KEGG_GLYCOSAMINOGLYCAN_BIOSYNTHESIS_CHONDROITIN_SULFATE	22	0.592227	1.67067	0.00627943	0.0152113	0.39	7053	tags=59%, list=24%, signal=78%
KEGG_ARRHYTHMOGENIC_RIGHT_VENTRICULAR_CARDIOMYOPATHY_ARVC	68	0.471106	1.66648	0.00145349	0.015525	0.404	6668	tags=44%, list=23%, signal=57%
KEGG_FOCAL_ADHESION	192	0.412218	1.65282	0	0.0180841	0.466	7132	tags=35%, list=24%, signal=46%
KEGG_PROXIMAL_TUBULE_BICARBONATE_RECLAMATION	19	0.589776	1.62858	0.0180033	0.0226857	0.549	3439	tags=32%, list=12%, signal=36%
KEGG_PHOSPHATIDYLINOSITOL_SIGNALING_SYSTEM	72	0.445309	1.59696	0.00144509	0.0314009	0.677	6660	tags=38%, list=22%, signal=48%
KEGG_DILATED_CARDIOMYOPATHY	78	0.437162	1.59412	0.00592593	0.0314807	0.691	8078	tags=46%, list=27%, signal=63%
KEGG_HYPERTROPHIC_CARDIOMYOPATHY_HCM	72	0.440634	1.56746	0.00857143	0.0399507	0.781	7779	tags=44%, list=26%, signal=60%
KEGG_INTESTINAL_IMMUNE_NETWORK_FOR_IGA_PRODUCTION	33	0.517712	1.56602	0.019544	0.0396259	0.788	5057	tags=39%, list=17%, signal=47%
KEGG_ENDOCYTOSIS	174	0.387405	1.56441	0.00129534	0.0393606	0.794	10009	tags=46%, list=34%, signal=69%
KEGG_CARDIAC_MUSCLE_CONTRACTION	64	0.455644	1.56125	0.00762195	0.039484	0.804	3961	tags=23%, list=13%, signal=27%
KEGG_HISTIDINE_METABOLISM	25	0.541561	1.56	0.0269841	0.0393055	0.805	5612	tags=36%, list=19%, signal=44%
KEGG_PARKINSONS_DISEASE	109	0.407062	1.54416	0.00545703	0.0450273	0.848	3295	tags=16%, list=11%, signal=17%
KEGG_TRYPTOPHAN_METABOLISM	36	0.483738	1.51833	0.025641	0.0554547	0.9	5678	tags=42%, list=19%, signal=51%
KEGG_GLYCOSAMINOGLYCAN_BIOSYNTHESIS_KERATAN_SULFATE	15	0.591561	1.51671	0.0354267	0.0552228	0.906	5688	tags=40%, list=19%, signal=49%
KEGG_GLYCOSPHINGOLIPID_BIOSYNTHESIS_GANGLIO_SERIES	15	0.590317	1.51366	0.0400668	0.0556251	0.914	5688	tags=53%, list=19%, signal=66%
KEGG_GLYCOSAMINOGLYCAN_DEGRADATION	18	0.561188	1.51212	0.0463259	0.0554516	0.918	4704	tags=67%, list=16%, signal=79%
KEGG_GALACTOSE_METABOLISM	23	0.530275	1.49384	0.0440252	0.0638095	0.947	7389	tags=48%, list=25%, signal=64%
KEGG_ALZHEIMERS_DISEASE	143	0.373062	1.46062	0.00680272	0.0813204	0.983	10763	tags=40%, list=36%, signal=62%
KEGG_SNARE_INTERACTIONS_IN_VESICULAR_TRANSPORT	38	0.46648	1.45791	0.0386997	0.0816959	0.983	10186	tags=55%, list=34%, signal=84%
KEGG_ASTHMA	15	0.560207	1.45744	0.0631229	0.0803739	0.983	5057	tags=40%, list=17%, signal=48%
KEGG_FC_GAMMA_R_MEDIATED_PHAGOCYTOSIS	90	0.392173	1.43976	0.0184659	0.0912794	0.988	8433	tags=33%, list=28%, signal=46%

## Sheet: Table S8A
Supplementary Table S8A. Tumors characteristics: Clinical data.
																								Copy number loss data (UZA)				Exome data (UZA)
ID	Biobank	Histology	% tumor cells	Matched to	p16 IHC	fish p16	KI67 IHC	CDK4 profile	Spot3/spot2	Sex	Smoking history	Pack-years	Asbestos exposure	Age at diagnosis	Status	Survival (months)	TNM-stage	Surgery	Chemo before resection	Chemo after resection	CHEMO-type	THER-cycles	Radio	CDKN2A	NF2	Bap1	TP53	CDKN2A	NF2	Bap1	Rb1	TP53
							(%)
A1	UZA	Epithelioid	80	A31	0	NA	75	H	0.93	M	Ex-smoker	NA	Possible	59.3292	dead	46.8333	cT2-3N0M0	Pleurectomy/decortication with partial resection of pericard and diafragm	Yes		Cisplatinum/pemetrexed	6		1	1	1	0
A2	UZA	Epithelioid	90		0	NA	30	H	0.55	M	Ex-smoker	NA	Exposed	73.1526	dead	14.2667	cT4N0M0	No	No	Yes	Carboplatin/pemetrexed	6		1	1	1	1		stopgain (heterozygous)
A3	UZA	Epithelioid	95		5	NA	25	H	1.928	M	Ex-smoker	6	Possible	62.3354	dead	28.6	cT2N0Mx / pT2-3N1Mx	Pleurectomy/decortication	Yes		Cisplatin/pemetrexed	3		1	1	0	0		stopgain (heterozygous)
A5	UZA	Epithelioid/desmoplastic	40		< 1	NA	60	L	0.214	M	NA	NA	NA	85.9767	dead	8.1	cT2N0M0 / pT2NxMx	Thoracoscopic pleural biopsies with talkage			Palliative policy given age			1	1	1	1			frameshift substitution (heterozygous)
A6	UZA	Epithelioid	90		< 1	NA	10	L	0.111	M	No smoker	0	Exposed	64.4216	NA	NA	cT3N0M0 / pT3N0Mx	Pleurectomy/decortication R	Yes		Cisplatin/pemetrexed	3		0	1	1	1				Non-tumor specific intron variant (also detectable in buffy coat)(heterozygous)
A7	UZA	Epithelioid	70		0	NA	70	H	0.567	M	No smoker	0	Exposed	60.5886	dead	12.9667	cTxN0M0	Debulking hemithorax (14/11/2014), biopsy (16/10/2014)	No	Yes	Carboplatin/pemetrexed	2		1	0	1	0
A8	UZA	Epithelioid	65		0	NA	60	L	0.047	M	Smoker	35	Exposed	55.9316	dead	13.1333	cTxNxM0 / pT3N2Mx	Pleurectomy/decortication	No	Not known				1	0	0	0					Non-tumor specific intron variant (also detectable in buffy coat) (heterozygous)
A9	UZA	Epithelioid	85		0	NA	20	L	0.189	M	Smoker	2	NA	70.1136	NA	NA	NA	Pleurectomy	Yes		Carboplatin/pemetrexed	4		1	0	0	0
A10	UZA	Epithelioid	90		0	NA	20	H	0.771	M	Ex-smoker	20	Exposed	73.5168	dead	22.8	NA	Left thoracotomy with pleurectomy/decortication, lymph node resection	Yes		Carboplatin pemetrexed	3		1	0	0	0					Non-tumor specific intron variant (also detectable in buffy coat) (heterozygous)
A11	UZA	Epithelioid	80		5	NA	15	L	0.091	M	No smoker	0	Exposed	73.9357	NA	NA	cT1bN0M0	Subtotal pleurectomy right	No	Not known
A12	UZA	Epitheloid	20		0	NA	60	L	0.038	M	Ex-smoker	40	Exposed	55.8549	dead	48.4667	cT1b / pT3N2Mx	Pleurectomy/decortication	Yes		Cisplatin/pemetrexed	3		0: No copy number loss
A13	UZA	Epitheloid	80		0	NA	50	L	0.43	M	No smoker	0	Exposed	76.6899	dead	18.3	cT2N0M0	Pleurodese	No	Yes	Carboplatin/pemetrexed	4		1: Copy number loss (LogR smaller or equal to -0.25)
A14	UZA	Epitheloid	25		10	NA	60	L	0.1175	M	Ex-smoker	50	NA	65.4839	NA	NA	pT3N0M0	Pleurectomy, decortication and partial resection of diafragm	No	Yes		4
A15	UZA	Biphasic	60		100	NA	70	A	0.011	M	Ex-smoker	NA	Exposed	68.8542	dead	7.76667	NA	Pleurectomy/ decortication	No	Yes	Palliative policy
A16	UZA	Epithelioid	30		0	NA	15	L	0.054	M	Smoker	3	Exposed	66.5599	dead	13.0667	pT3N0	Pleurectomy/decortication	No	Yes	Cisplatin/pemetrexed	2
A17	UZA	Epithelioid/atypical	20		100	NA	40	A	0	M	Ex-smoker	5	Exposed	66.1109	dead	18.1	cT4N0M0	Pleurectomy and talcage	No	Yes	Cisplatin/pemetrexed	6
A18	UZA	Epithelioid	15		0	NA	70	L	0.042	M	Smoker	NA	Exposed	59.3265	dead	8.9	pT3N1M0	Pleurectomy	No	Yes	Carboplatin/permetrexed	3
A19	UZA	Epithelioid	80		0	NA	10	L	0.424	M	Ex-smoker	12	Possible	64.1752	dead	19.1	pT3N0M0	Pleurectomy/decortication	No	Yes	Cisplatin/pemetrexed; Cisplatin/pemetrexed;vinorelbine	3;1;6
A21	UZA	Epithelioid	10		0	NA	10	L	0.138	M	Ex-smoker	NA	Exposed	64.271	dead	8.73333	pT4N1	Pneumectomy	No	Yes	Cisplatin/pemetrexed	3
A23	UZA	Epithelioid	90		0	NA	20	L	0.031	M	Smoker	NA	NA	52.3641	dead	136.7	NA		Yes	yes	Cisplatin/pemetrexed	4 x 4
A25	UZA	Epithelioid	90		100	NA	60	A	0.017	F	Smoker	NA	Possible	70.2533	NA	NA	cT1N1M0/pT4N1	Biopsy with talcage	No	No
A26	UZA	Epithelioid	60		0	NA	30	L	0.034	M	No smoker	0	Exposed	62.5818	NA	NA	NA	attempted robot-assisted thoracoscopic pleurectomy / decortication, converted to open procedure; however, surgery was unsuccessful due to very hard pleura	Yes	yes	Cisplatin/pemetrexed	4
A27	UZA	Epithelioid	80		15	NA	15	L	0.261	M	Smoker	NA	Exposed	54.9897	dead	27.6667	cT2N0M0	Pleurectomy/decortication	No	yes	Cisplatin/pemetrexed	3
A28	UZA	Epithelioid	70		0	NA	65	L	0.274	M	No smoker	0	Possible	75.2909	NA	NA	cT2N0M0.	Pleurectomy/ decortication	No	No
A29	UZA	Epithelioid	30		0	NA	50	L	0.064	F	No smoker	0	Not exposed	59.2827	dead	12.5333	pT4N1	Pleurectomy	Yes	yes	Cisplatin/pemetrexed ; vinorelbine	3
A30	UZA	Normal						A	0
A31	UZA	Normal		A1				A	0.007	M
A33	UZA	Normal						A	0
E3	Erasme	Epithelioid			1	NA	>20	H	17.184	M	Smoker	NA	Exposed	72	dead	2	cT3N2M0	Talcage	No	Yes	Cisplatin/pemetrexed	1
E4	Erasme	Sarcomatoid			0	NA	10	L	0.429	F	NA	NA	NA	NA	dead	5	NA		No	Yes			yes
E6	Erasme	Epithelioid			1	NA	<5	L	0.17	M	NA	NA	NA	54	dead	9	ypT4N1		Yes	Yes	Cisplatin/adriamycin (=doxorubicin)		yes
E7	Erasme	Epithelioid			0	NA	<5	A	0.012	M	NA	NA	NA	64	NA	NA	pT2N1		Yes				yes
E8	Erasme	Epithelioid			3	WT	5	A	0.002	F	No smoker	0	NA	67	alive	more than 76	NA		No	Not known
E9	Erasme	Epithelioid			0	NA	10	L	0.257	M	Ex-smoker	20	Exposed	74	dead	19	cT2NxM0	Talcage	No	Yes	Cisplatin/pemetrexed, again Cisplatin/pemetrexed, vinorelbine, nivolumab	5-5-3	No
E10	Erasme	Epithelioid			0	NA	15-20	L	0.254	M	No smoker	0	Exposed	59	dead	9	cT2N0M0	Talcage	No	Yes	Cisplatin/pemetrexed	6	no
E11	Erasme	Epithelioid			0	NA	20	L	0.058	M	Ex-smoker	NA	Possible	79	dead	14	cT2N0M0	Talcage	No	Yes	Carboplatin/pemetrexed	1	No
L1	Mesobank	Biphasic	40		0	WT		L	0.026	M	NA	NA	Exposed	46	dead	15.6	2 TN	Decortication			no		yes
L2	Mesobank	Biphasic	80		0	D		H	0.629	M	NA	NA	Exposed	51	dead	28.8	2 TN	Pleuro-pneumectomy			no		yes, prophylactic only
L4	Mesobank	Epithelioid	90		0	D		L	0.095	M	No smoker	0	Exposed	55	dead	7	3 TN	Pleuro-pneumectomy			no		yes
L5	Mesobank	Epithelioid	60		0	D	ND	L	0.141	M	Ex-smoker	21	Exposed	62	dead	30.6	0 TN	Pleuro-pneumectomy			Oxaliplatin/Tomudex		yes
L6	Mesobank	Sarcomatoid	50		0	WT	>60	H	0.513	M	Ex-smoker	11	Exposed	59	dead	10.4	0 TN	no			Cisplatin/pemetrexed		yes, prophylactic only
L7	Mesobank	Epithelioid/desmoplastic	30		4	WT	0	A	0.021	M	Ex-smoker	30	Exposed	50	dead	155.7	0 TN	no			Cisplatin/pemetrexed		yes, prophylactic only
L8	Mesobank	Epithelioid	60		0	D	30	L	0.205	F	No smoker	0	Exposed	45	dead	17.9	0 TN	no			Cisplatin/pemetrexed		yes, prophylactic only
L9	Mesobank	Epithelioid	90		0	D	20	L	0.234	M	Ex-smoker	36	Not exposed	48	dead	14.9	0 TN	Pleuro-pneumectomy			Cisplatin/pemetrexed		yes, prophylactic only
L10	Mesobank	Sarcomatoid	100	L21	0	D	30	L	0.158	F	No smoker	0	Exposed	73	dead	18.6	6 TN	no			Cisplatin/pemetrexed		yes, prophylactic only
L11	Mesobank	Sarcomatoid	70		4	WT	70	A	0	M	Smoker	37	Exposed	68	dead	2	ND	no			no		no
L12	Mesobank	Epithelioid	90		2	WT	30	L	0.212	M	Ex-smoker	2	Exposed	49	dead	28.4	ND	Pleuro-pneumectomy			Oxaliplatin/Tomudex		yes
L13	Mesobank	Epithelioid	50		0	D	ND	L	0.141	M	Ex-smoker	1	Exposed	55	dead	12.8	ND	no			Oxaliplatin/Tomudex		yes
L14	Mesobank	Sarcomatoid	90	MPM52,L22	0	D	>15	A	0.018	M	No smoker	0	Exposed	65	dead	38.3	3 TN	Pleuro-pneumectomy			Oxaliplatin/Tomudex		no
L15	Mesobank	Normal						A	0.005	F	Ex-smoker	19
L19	Mesobank	Biphasic			1	D	10	L	0.046	M	Ex-smoker	15	Exposed	52	dead	13.2	NA	Pleuro-pneumectomy			Cisplatin/pemetrexed		yes
L20	Mesobank	Normal						A
L21	Mesobank	Normal		L10				A		F
L22	Mesobank	Normal		L14				A		M
Normal=normal pleura adjacent to a MPM
NA=Not available
p16 IHC scoring	UZA: percentage of positive cells
	Erasme: 0 = no staining, 1= weak staining, 2=moderate staining, 3=strong staining
	Mesobank: score based on the nuclear staining of p16: 0=<1%, 1 = >1% and <25%, 2 = >25% and <50%, 3 = >50% and <75%, 4 = >75% of cells with loss or overexpression of p16.
fish p16	WT: wild-type
	D: deleted
CDK4 profile	H: High CDK4 phosphorylation
	L: Low CDK4 phosphorylation
	A: Absence of CDK4 phosphorylation
TNM	c: stage is determined from evidence acquired before treatment (including clinical examination, imaging, endoscopy, biopsy, surgical exploration). The c-prefix is implicit in absence of the p-prefix.
	p: stage given by histopathologic examination of a surgical specimen
pack-year	It is calculated by multiplying the number of packs of cigarettes smoked per day by the number of years the person has smoked.

## Sheet: Table S8B
Supplementary Table S8B. Tumors characteristics: RNA-seq data.
							Genetic alterations			RNA-seq data expressed in counts per 20 millions
ID	Histology	% tumor cells frozen	% KI67	p16 IHC	CDK4 profile	CDK4 Spot3/2	CDKN2A	RB1	TP53	MKI67	CDKN2A	CDK4	CDK6	CCND1	CCND2	CCND3	CCNE1	CDKN2C	NF2	LATS2	BAP1	TP53	RB1	Proliferation Score
A1	E	80	75	0	H	0.93		WT	WT	2959	30	1846	7712	4946	607	3215	43	476	565	1373	128	1621	1376	302
A3	E	95	25	5	H	1.928		WT	WT	3097	33	2609	1201	2725	1356	1789	82	1482	567	1976	1938	935	2176	297
A6	E	90	10	< 1	L	0.111	WT	WT	WT	601	165	1486	1461	3729	10560	1007	35	227	1227	2181	462	858	1622	85
A7	E	70	70	0	H	0.567		WT	WT	6140	28	1942	9694	9255	2536	1064	69	266	2323	997	826	4253	1529	563
A8	E	65	60	0	L	0.047		WT	WT	2042	63	1429	5288	6320	4352	779	40	446	1225	1781	876	1574	1909	191
A9	E	85	20	0	L	0.189		WT	WT	864	28	1929	1456	5747	5075	1702	57	616	1613	1371	756	1710	2577	108
A10	E	90	20	0	H	0.771		WT	WT	3763	56	1827	5025	7258	5132	1350	65	592	691	1121	1562	2293	1917	369
A11	E	80	15	5	L	0.091	WT	WT	WT	1506	150	1087	2042	2806	3186	1504	39	189	1824	1650	666	1883	1816	158
A13	E	80	50	0	L	0.43		WT	WT	2110	33	1713	4101	3604	4005	1234	32	245	1046	1419	656	2556	1573	219
A14	E	25	60	10	L	0.1175	WT	WT	WT	2721	281	2052	2485	4308	13227	1019	29	308	1093	2459	593	2210	1158	175
A15	B	60	70	100	A	0.011	WT	D	M (E198* 0,21)	1825	636	1173	3509	2176	1128	1480	106	566	955	1525	1553	429	1750	350
A16	E	30	15	0	L	0.054	WT	WT	WT	1904	238	1606	3852	2507	9225	967	52	291	1459	1682	1477	1364	1445	185
A17	E	20	40	100	A	0	WT	D	M (C275W 0,68)	2607	1778	2335	2458	3299	1215	832	122	390	759	988	677	1604	1344	461
A19	E	80	10	0	L	0.424		WT	WT	2614	41	1452	4591	4268	8384	781	31	571	1191	1571	1065	2004	2036	239
A25	E	90	60	100	A	0.017	WT	D	WT	6365	3164	3102	4521	2134	1950	1105	174	902	1396	1750	1933	413	1284	728
A26	E	60	30	0	L	0.034	WT	WT	WT	1306	165	2573	1270	2881	2722	1522	74	495	823	1094	1336	1327	1237	305
A27	E	80	15	15	L	0.261	WT	WT	WT	2070	134	1269	3330	2950	2957	2017	46	311	1119	2003	854	1460	1334	184
A28	E	70	65	0	L	0.274		WT	WT	3664	55	1877	5095	3111	13934	1574	46	678	2397	2059	1002	1937	1243	310
A29	E	30	50	0	L	0.064	WT	WT	WT	948	133	1606	1391	1785	10897	1030	41	196	1883	1555	1651	1670	1240	89
A33	N				A	0	WT	WT	WT	792	107	1038	1691	2487	6490	1550	24	300	1553	1620	1232	1344	1344	72
E3	E		>20	1	H	17.184	del (exon 3)	WT	WT	7402	476	3725	8397	7483	2033	1567	83	486	440	1607	1175	1764	2646	762
E4	S		10	0	L	0.429		WT	WT	3498	12	2839	4357	6160	7233	356	81	517	2798	1111	1051	3294	1018	461
E6	E		<5	1	L	0.17	M (E88* 0,73)	WT	WT	1923	239	1157	3511	2455	11850	1530	43	312	331	2019	907	1458	2431	138
E7	E		<5	0	A	0.012		WT	WT	7784	7	2736	12565	8274	16648	916	157	1076	268	1760	131	3348	761	811
E8	E		5?	3	A	0.002	WT	WT	WT	660	202	1309	2852	5413	13667	1224	15	347	1792	1518	1517	1796	1411	79
E9	E		10	0	L	0.257	WT	WT	WT	3061	215	1170	4012	3248	7410	1684	140	297	2071	744	1350	1644	1688	308
E10	E		15-20	0	L	0.254		WT	WT	2388	22	1537	4974	3416	8443	840	28	225	1882	1564	341	2523	1437	310
E11	E		20	0	L	0.058		WT	WT	2918	43	934	1346	18721	1692	944	42	474	1194	967	2139	2414	1290	270
L1	B	40	20	0	L	0.026	WT	WT	WT	1599	111	1215	3764	5141	2180	929	48	403	760	1907	684	1678	1683	221
L2	B	80	70	0	H	0.629	WT	WT	WT	5104	118	1124	9351	6554	4706	1580	66	300	1793	503	660	2212	2355	545
L5	E	60	ND	0	L	0.141		WT	WT	1570	45	1875	2905	661	9870	1321	42	230	1057	1292	1407	1943	1574	182
L6	S	50	>60	0	H	0.513	WT	WT	WT	3247	60	1650	9590	8088	3009	964	83	175	732	456	792	2141	2001	335
L7	E	30	0	4	A	0.021	WT	WT	WT	426	185	1027	2117	2992	5740	1433	18	105	1412	1372	833	1132	1616	65
L8	E	60	30	0	L	0.205	WT	WT	WT	2017	284	1277	4325	7098	4705	987	38	199	1451	1629	997	1176	1549	202
L9	E	90	20	0	L	0.234		WT	WT	2355	44	1033	1812	4018	4630	1054	37	444	494	1776	1520	1639	2503	210
L10	S	100	30	0	L	0.158		WT	WT	758	14	1362	4574	7139	1209	774	18	495	353	3364	882	2066	2833	116
L11	S	70	70	4	A	0	WT	D	M (R282W 0,9)	2964	3166	1638	4970	3290	1007	868	110	503	593	1936	1247	1674	1426	343
L12	E	90	30	1	L	0.212	WT	WT	WT	1203	289	1045	1885	4546	12962	2031	36	297	844	1002	571	1133	1129	145
L13	E	50	ND	0	L	0.141		WT	WT	1608	45	1033	6196	4703	3701	969	24	237	780	1792	1332	1378	1665	161
L14	S	90	>15	0	A	0.018		WT	WT	2037	5	1970	6644	501	1745	788	55	680	2012	1073	405	1532	1199	227
L15	N				A	0.005		WT	WT	119	33	934	1245	3194	3697	1936	11	35	1316	1502	1554	569	1428	35
L19	B		10		L	0.046		WT	WT	1988	65	1991	3240	3769	2927	845	30	277	1735	1354	741	1701	1736	182
L20	N				A	0	WT	WT	WT	928	240	2093	861	4943	9401	800	50	256	1525	1151	1680	1190	1045	152
L21	N				A	0	WT	WT	WT	498	157	1367	2091	4020	12842	1037	55	274	1092	1052	964	830	1665	66
L22	N				A	0		WT	WT	1110	19	1389	7121	176	6318	1387	144	111	1326	941	1242	1547	578	235
	N=Normal pleura adjacent to a MPM					Color code
	S=Sarcomatoid						High CDK4 phosphorylation
	E=Epithelioid						Low CDK4 phosphorylation
	B=Biphasic						Absence of CDK4 phosphorylation with high CDKN2A expression and high proliferation score
							Absence of CDK4 phosphorylation with low CDKN2A expression and high proliferation score
	WT=Wild type						Absence of CDK4 phosphorylation with intermediate CDKN2A expression and low proliferation score
	D=Deleted						High CDK4 phosphorylation with high CDKN2A expression and very low detection of p16 in IHC associated to a partial deletion of CDKN2A
	M ()=Mutated (change at proteic level, variant frequency)						Normal pleura

## Sheet: Table S9A
Supplementary Table S9A. Characteristics of the tumors from the TCGA-Meso cohort.
			Genetic alterations				RNA-seq data expressed in counts per 20 millions
Sample	Histology	Survival (months)	CDKN2A	CCNE1 ampl	RB1	RB1 IGV	CDKN2A	CCNE1	CCNE2	RB1	E2F1	E2F2	E2F3	CDK4	CDK6	MKI67	Proliferation Score
TCGA-SH-A7BH	Biphasic	7.98895	WT	No	Hom del	NA	8857.2	446.822	72.089	90.923	3556.39	397.463	114.303	2841.34	584.505	2412.06	679.325
TCGA-NQ-A57I	Biphasic	0.657527	WT	No	WT	WT	3095.4	201.047	390.079	1463.8	593.529	154.189	736.104	3487.48	3953.66	3766.23	1226.71
TCGA-3H-AB3T	Biphasic	13.6108	WT	No	WT	WT	1762.62	152.664	211.899	1084.06	820.147	340.965	786.918	5681.31	3802.15	3245.43	962.216
TCGA-3U-A98I	Biphasic	28.2737	WT	Yes	WT	WT	1143.64	136.543	96.2902	826.359	254.932	120.757	586.423	2410.41	1856.35	2207.57	293.606
TCGA-LK-A4NZ	Epithelioid	8.02183	WT	No	WT	NA	830.415	30.3071	16.3192	1313	170.186	82.0623	201.892	3273.17	2021.25	348.765	78.3322
TCGA-MQ-A6BR	Epithelioid	68.7116	WT	No	WT	NA	755.087	34.7884	29.8824	447.344	267.157	59.7647	169.036	2685.4	665.44	598.985	185.984
TCGA-MQ-A6BN	Epithelioid	24.8874	NA	No	WT	NA	726.685	146.402	7.98555	368.933	337.523	97.4237	100.618	3436.98	720.829	395.019	141.61
TCGA-UD-AAC1	Epithelioid	25.9394	WT	No	WT	NA	469.133	93.9585	51.4299	837.384	410.78	103.189	265.391	1871.26	1114.64	983.761	207.698
TCGA-SH-A7BD	Epithelioid	15.0902	WT	No	WT	NA	457.919	66.8024	17.778	406.74	349.635	80.8093	122.291	2744.28	343.709	320.005	114.749
TCGA-LK-A4O6	Biphasic	14.7286	WT	No	WT	NA	457.394	27.4045	25.447	435.861	354.953	30.0144	501.11	3177.61	1492.89	310.584	102.44
TCGA-TS-A7OU	Epithelioid	55.0679	WT	No	WT	NA	383.376	33.9419	28.9341	2062.66	258.737	64.5452	498	2111.63	772.873	259.85	130.76
TCGA-ZN-A9VO	Epithelioid	8.58073	WT	No	WT	NA	334.577	78.843	84.2339	666.122	243.268	90.6357	292.797	2091.02	608.506	934.323	265.842
TCGA-SC-AA5Z	Epithelioid	21.8299	WT	No	WT	NA	305.456	63.4376	31.2843	775.589	253.75	29.9808	407.13	1803.19	923.321	658.708	147.731
TCGA-3H-AB3U	Epithelioid	27.1559	WT	No	WT	NA	297.921	23.3054	33.4045	1187.8	158.477	55.5446	184.89	3094.18	837.442	574.867	100.99
TCGA-MQ-A4LC	Epithelioid	91.725	WT	No	WT	NA	288.513	26.1281	20.24	649.153	199.088	89.4242	202.032	2193.28	890.93	658.353	128.432
TCGA-TS-A7PB	Biphasic	32.2846	WT	No	WT	NA	285.895	44.5495	36.3316	865.471	163.492	27.6812	146.624	2515.53	1037.61	569.195	159.6
TCGA-TS-A7P3	Epithelioid	22.6518	WT	No	WT	NA	259.614	63.6891	63.1493	1295.37	187.289	72.3249	491.161	2252.33	2675.48	1080.02	195.925
TCGA-ZN-A9VV	Biphasic	43.0351	WT	No	WT	NA	254.102	40.4764	30.7321	829.766	286.333	46.4729	239.86	3450.24	1619.06	224.869	76.4554
TCGA-MQ-A6BL	Biphasic	10.9478	Hom del	No	WT	NA	244.783	162.856	88.4217	1145.49	509.549	156.361	436.613	2685.12	696.883	2364.9	583.983
TCGA-MQ-A6BQ	Epithelioid	77.5553	WT	No	WT	NA	234.023	17.1418	24.5948	1179.43	202.72	149.432	190.05	1737.66	922.676	390.908	98.7517
TCGA-3U-A98H	Biphasic	38.0051	WT	No	WT	NA	209.954	77.7808	34.811	1650.8	189.829	79.4125	424.259	1988.58	1419.63	632.037	137.612
TCGA-3U-A98E	Epithelioid	62.9911	WT	No	WT	NA	209.321	8.78632	19.1232	739.601	106.47	84.2453	259.972	2196.58	670.861	337.498	76.4927
TCGA-ZN-A9VU	Epithelioid	32.1202	WT	No	WT	NA	207.902	23.9736	49.9123	1082.74	104.148	96.2874	265.675	1970.94	1537.85	1274.92	195.719
TCGA-3U-A98J	Epithelioid	24.3614	WT	No	WT	NA	179.112	51.7121	28.2066	794.015	140.093	42.3099	423.099	3563.9	724.909	377.028	110.006
TCGA-MQ-A4KX	Epithelioid	80.8429	WT	No	WT	NA	178.34	31.0486	16.6602	1505.48	176.447	104.126	238.166	1992.03	1167.35	702.759	102.612
TCGA-SC-A6LR	Epithelioid	38.3996	WT	No	WT	NA	176.963	19.1672	31.6482	573.234	278.594	68.1997	571.451	2105.28	1976.01	554.513	166.71
TCGA-3H-AB3X	Epithelioid	48.9858	WT	No	WT	NA	169.795	74.1423	89.2454	1824.72	235.699	75.5153	446.227	3938.7	952.408	872.774	261.329
TCGA-SC-A6LP	Biphasic	2.56436	Hom del	No	WT	NA	163.628	87.6259	41.5776	816.798	778.797	160.498	252.148	4746.1	1095.32	2466.04	680.442
TCGA-UT-A88E	Epithelioid	14.2683	WT	No	WT	NA	138.286	53.1592	73.2736	689.993	393.666	53.5184	272.621	2170.55	1850.52	1949.29	332.964
TCGA-3H-AB3K	Diffuse malignant-NOS	56.3829	WT	No	WT	NA	127.419	48.1241	23.5152	590.067	281.088	94.6075	102.811	3469.85	701.08	451.71	130.701
TCGA-3H-AB3O	Epithelioid	42.805	WT	No	WT	NA	123.062	116.198	95.116	924.685	446.653	232.887	645.22	2285.73	1093.83	2039.6	545.201
TCGA-MQ-A6BS	Epithelioid	19.9888	WT	No	WT	NA	122.845	5.43964	39.4374	970.068	321.845	93.8337	446.503	2507.67	1038.97	887.567	150.95
TCGA-ZN-A9VS	Epithelioid	40.3722	WT	No	WT	NA	120.615	54.2544	71.7414	1377.43	268.582	311.627	497.257	1438.41	1551.86	803.952	200.427
TCGA-YS-A95C	Epithelioid	4.37255	WT	No	WT	NA	113.586	15.8083	43.912	1451.44	231.855	40.9845	368.861	2594.32	1247.1	730.696	204.923
TCGA-TS-A7OY	Epithelioid	8.38347	WT	No	WT	NA	104.6	131.367	76.1849	1143.18	333.978	102.129	445.579	3639.99	1423.63	1976.69	471.523
TCGA-TS-A8AS	Epithelioid	26.1367	WT	No	WT	NA	98.6674	15.3703	20.8243	1122.03	86.272	16.3619	576.138	2114.16	1282.68	86.272	28.2615
TCGA-3H-AB3M	Epithelioid	29.0956	Hom del	No	WT	NA	95.1894	81.9686	58.9267	1382.51	385.668	98.9667	582.09	5993.15	1898.12	1648.44	406.821
TCGA-UD-AABY	Diffuse malignant-NOS	27.7148	Hom del	No	WT	NA	94.622	30.107	31.5407	1107.27	137.154	37.7532	353.638	2348.34	2600.19	436.312	78.8516
TCGA-LK-A4O4	Epithelioid	31.1997	WT	No	WT	NA	94.2028	20.2216	26.1401	848.319	48.3344	12.3302	485.317	1398.25	196.79	73.4881	20.2216
TCGA-SC-A6LN	Biphasic	13.6108	Hom del	No	WT	NA	83.8863	130.441	58.413	501.122	1643.47	181.827	537.136	7573.49	1083.93	1709.35	565.684
TCGA-UT-A88C	Epithelioid	28.3723	WT	No	WT	NA	83.4416	50.7104	81.5976	1318.93	325.007	106.953	654.625	1969.41	3262.52	1332.76	231.885
TCGA-MQ-A4LJ	Epithelioid	23.3093	Hom del	No	WT	NA	81.8695	22.2517	44.9233	645.72	304.387	57.0988	373.661	2672.31	2112.65	648.659	202.785
TCGA-TS-A7P1	Epithelioid	18.5094	Fusion	No	WT	NA	78.2094	75.8678	99.7522	698.265	294.573	92.7274	307.686	3001.46	4828.85	3306.34	496.888
TCGA-UT-A97Y	Epithelioid	4.73419	WT	No	WT	NA	75.6656	94.0415	152.953	1253.35	432.375	126.47	793.948	3753.01	4384.28	1712.2	466.965
TCGA-3H-AB3S	Epithelioid	12.6574	Hom del	No	WT	NA	67.1666	40.884	66.6799	937.899	392.292	114.378	169.377	2934.89	1590.58	1383.24	324.152
TCGA-TS-A8AV	Sarcomatoid	NA	WT	No	WT	NA	61.799	141.799	115.556	1620.32	300.529	146.032	582.858	2523.6	2219.26	1707.09	377.566
TCGA-TS-A7P6	Epithelioid	9.30401	Hom del	No	WT	NA	58.9167	99.0197	49.5099	477.77	485.692	63.3726	138.628	4597.49	1276.36	1206.06	488.662
TCGA-TS-A7OZ	Epithelioid	27.7476	Hom del	No	WT	NA	55.8043	147.007	139.094	1191.05	876.627	316.918	446.434	4174.49	2895.16	4423.53	897.033
TCGA-MQ-A4LV	Biphasic	3.51777	Hom del	No	WT	NA	51.0063	246.792	71.0165	503.786	766.665	240.907	595.205	3209.08	4875.81	2052.02	661.121
TCGA-YS-AA4M	Diffuse malignant-NOS	2.76161	WT	No	WT	NA	46.7664	84.0974	138.658	1383.71	421.718	157.119	619.039	3119.81	3595.27	4709.46	713.803
TCGA-LK-A4O2	Epithelioid	1.87395	Hom del	No	WT	NA	45.7513	110.434	151.058	1214.77	976.553	175.906	773.433	4928.51	2048.16	3582.01	831.411
TCGA-3U-A98D	Biphasic	4.66844	Hom del	No	WT	NA	43.7715	80.5794	62.6729	1096.78	328.287	89.5327	411.353	3388.81	2051.29	713.775	329.779
TCGA-NQ-A638	Epithelioid	NA	WT	No	WT	NA	42.8186	76.0398	49.4628	930.934	374.293	120.704	212.616	3360.15	706.506	1726.4	340.703
TCGA-LK-A4NW	Diffuse malignant-NOS	17.9505	Hom del	No	WT	NA	37.5437	51.0769	148.865	924.623	488.941	221.77	596.77	5387.08	1084.4	2133.44	492.434
TCGA-TS-A7P8	Epithelioid	15.0245	WT	No	WT	NA	36.636	99.5749	89.7113	990.582	307.179	84.5447	446.678	2593.64	1232	844.978	343.346
TCGA-MQ-A4LP	Biphasic	17.3258	Hom del	Yes	WT	NA	33.5948	314.485	144.178	1713.8	619.637	181.972	443.731	3521.39	1901.37	1566.82	559.447
TCGA-SC-A6LM	Epithelioid	28.9641	Hom del	No	WT	NA	32.4973	280.56	99.1168	998.21	528.082	252.396	551.913	2003.46	3052.04	2059.25	651.03
TCGA-SH-A7BC	Epithelioid	23.9011	Hom del	No	WT	NA	32.3582	92.2552	117.729	1421.69	391.396	95.3533	530.467	3762.84	2803.8	2012.06	440.622
TCGA-LK-A4O5	Epithelioid	12.7231	Hom del	No	WT	NA	30.0528	17.0755	47.8113	1084.29	252.034	87.7679	482.211	3472.81	1590.75	2045.3	377.709
TCGA-SC-A6LQ	Epithelioid	9.76428	Hom del	No	WT	NA	29.9862	78.7638	83.5616	1046.32	446.195	139.536	675.29	3303.28	2749.54	2087.44	444.196
TCGA-LK-A4NY	Biphasic	5.52323	Hom del	No	WT	NA	28.3216	46.7057	41.2402	928.153	191.792	52.1713	689.158	4058.93	1331.11	392.527	181.357
TCGA-TS-A8AF	Epithelioid	11.7697	Hom del	No	WT	NA	28.2966	55.7731	92.6818	949.373	339.15	95.1423	433.472	3012.57	6518.89	1804.01	355.964
TCGA-TS-A7P0	Epithelioid	41.4571	WT	No	WT	NA	28.1288	100.46	61.1689	891.637	317.453	58.49	846.095	7914.9	3289.28	1101.04	260.303
TCGA-YS-A95B	Epithelioid	1.28218	Hom del	No	WT	NA	24.1887	98.1988	125.637	823.498	511.211	90.6173	628.905	3186.77	2705.16	1621.72	287.376
TCGA-LK-A4O0	Sarcomatoid	6.08213	Hom del	No	WT	NA	22.3969	196.799	93.9935	1317.75	561.024	98.3995	475.842	4688.66	3009.63	4577.04	1034.66
TCGA-UD-AABZ	Epithelioid	6.47664	Hom del	No	WT	NA	21.159	231.829	192.271	517.935	1877.63	538.174	1288.86	6575.85	5442.46	4084.6	1038.63
TCGA-MQ-A4LM	Biphasic	5.19446	Hom del	No	WT	NA	20.989	176.308	125.552	991.444	493.051	132.04	624.709	5015.99	7419.42	2980.44	863.602
TCGA-UD-AAC6	Biphasic	14.9916	Hom del	No	WT	NA	20.8072	83.229	129.005	1724.03	312.703	119.493	912.547	3535.45	2422.56	2769.74	626.001
TCGA-ZN-A9VP	Epithelioid	7.49581	WT	No	WT	NA	20.1292	210.655	37.4497	1572.89	396.031	246.232	477.016	2011.05	4412.04	876.323	295.385
TCGA-TS-A8AY	Epithelioid	15.419	Hom del	No	WT	NA	20.1166	88.066	50.515	501.574	455.082	162.274	745.655	4695.21	3186.92	1757.3	420.66
TCGA-TS-A8AI	Epithelioid	10.7834	Hom del	No	WT	NA	18.215	71.8092	159.382	1114.62	342.933	142.918	746.816	2629.62	4512.77	1701.7	478.145
TCGA-3H-AB3L	Epithelioid	11.8684	Hom del	No	WT	NA	17.5917	104.692	93.5362	789.48	642.74	217.107	668.913	4279.5	2362	2111.86	630.297
TCGA-TS-A7P7	Epithelioid	19.4299	WT	No	WT	NA	16.0415	59.7406	97.9082	519.965	1251.79	125.013	333.552	5948.62	2448.81	2200.45	860.708
TCGA-ZN-A9VW	Biphasic	2.76161	Hom del	No	M	NA	14.746	173.356	213.637	595.236	439.503	110.056	791.25	3531.13	5235.56	2057.25	636.596
TCGA-UT-A88D	Epithelioid	27.0572	Hom del	No	WT	NA	13.6651	35.4051	68.9468	1811.87	332.932	118.017	379.518	2060.95	2093.87	1662.8	265.849
TCGA-ZN-A9VQ	Biphasic	16.4053	Hom del	No	WT	NA	12.8788	48.1421	109.47	1436.29	372.871	150.866	376.551	3426.98	2546.01	2595.99	430.826
TCGA-SH-A9CT	Epithelioid	14.7615	Hom del	No	WT	NA	11.2352	135.759	133.418	1275.2	426.938	86.6048	453.154	2743.26	1329.5	1134.76	345.015
TCGA-UD-AAC4	Diffuse malignant-NOS	23.6381	Hom del	No	WT	NA	10.2941	341.766	77.0002	1332.47	402.295	84.0003	639.884	4853.49	1855.83	1922.12	520.472
TCGA-UD-AAC5	Epithelioid	8.31772	Hom del	No	WT	NA	10.2157	40.3251	117.749	1578.59	458.63	179.581	858.117	5653.04	5784.77	2787.81	555.948
TCGA-UT-A88G	Biphasic	2.4986	WT	No	WT	NA	8.78689	93.8809	279.793	966.095	1119.63	392.173	522.588	6013.47	7520.65	5090.84	873.601
TCGA-MQ-A4LI	Epithelioid	18.8053	Hom del	No	WT	NA	8.4163	63.1222	31.3273	735.958	153.831	23.8462	721.931	3330.98	363.304	593.817	142.609
TCGA-SH-A9CU	Epithelioid	24.0655	Hom del	No	WT	NA	7.92279	125.324	64.1026	597.09	485.451	115.961	447.278	2654.86	2572.75	1233.79	350.764
TCGA-UD-AAC7	Epithelioid	13.3478	WT	No	WT	NA	6.32165	42.5658	168.156	923.804	576.956	171.106	931.812	3981.38	2612.11	1982.89	565.577
TCGA-XT-AASU	Biphasic	4.66844	Hom del	No	WT	NA	5.05255	29.5935	129.923	1092.43	272.838	41.864	510.308	2354.13	3891.19	943.384	366.671
TCGA-3U-A98F	Biphasic	17.6217	Hom del	No	WT	NA	4.13109	82.6217	297.851	2179.97	522.169	155.329	668.823	4718.11	4024.5	6022.3	784.493
TCGA-LK-A4O7	Epithelioid	11.5067	Hom del	No	WT	NA	2.45167	40.0439	58.0229	1256.48	350.589	38.4095	264.372	4582.58	2697.65	1160.87	267.641
Hom del: homozygous deletion
M: mutation
CCNE1 ampl: amplification of the CCNE1 locus described in the copy number alterations data
	RB1 defect (homozygous deletion or mutation)
	CCNE1 high expression (>200) without RB1 defect or low expression
	CCNE1 amplification without high expression
	RB1 low expression (<400) without high CCNE1

[truncated: 1 more sheets: Table S9B ]
