# Supplementary material for: Preclinical evaluation of CDK4 phosphorylation predicts high sensitivity of pleural mesotheliomas to CDK4/6 inhibition
Source: Mol Oncol. 2022 Dec 19;18(4):866–94. doi: 10.1002/1878-0261.13351 (PMC10994244; doi:10.1002/1878-0261.13351)
Supplement: Supplementary file 3 — Table S5. Genes down‐ or up‐regulated after long‐term treatment with palbociclib (analysis by cell line). [file MOL2-18-866-s001.xlsx]

## Sheet: Description
Supplementary Table S5. Genes down- or up-regulated after long term treatment with palbociclib (analysis by cell line).
13 sensitive cell lines were treated for 9-10 days with 1 µM palbociclib or DMSO (ctrl), n = 2 or 3 experiments as stated in Figure 4C.
Differentially expressed genes (DEGs) in palbociclib vs ctrl were identified for each cell line using DESeq2 with a "treatment + paired" model (min FC = 1.5 and FDR < 0.05).

## Sheet: H2052
Symbol	log2FoldChange	padj
OLR1	5.16367	2.64261e-60
ANGPTL4	5.13279	4.31846e-37
PI3	4.4622	5.08772e-52
CFH	4.22722	1.53706e-78
C3	4.20718	7.05189e-103
UGT1A10	4.20159	1.3088e-08
UGT1A8	4.05162	3.0303e-08
UGT1A1	3.91079	6.84144e-07
UGT1A5	3.88956	8.77698e-07
UGT1A6	3.88956	8.77698e-07
UGT1A3	3.87513	1.04225e-06
UGT1A4	3.87513	1.04225e-06
UGT1A9	3.87513	1.04225e-06
UGT1A7	3.77634	1.20096e-06
SLPI	3.59972	0.00393774
WISP1	3.58697	1.05721e-05
CALB2	3.53226	1.15164e-16
SYNPO2L	3.45584	4.52548e-39
AC105277,1	3.43534	6.47801e-19
STC1	3.35516	1.02055e-23
PTPRQ	3.34987	5.37453e-28
LIPH	3.27392	2.8181e-22
TMEM132B	3.2088	2.10435e-12
RNF150	3.20656	9.21276e-17
AC007750,1	3.16197	4.14281e-10
AC011511,5	3.15177	1.96533e-75
FAP	3.12723	4.72274e-37
ICAM1	3.08209	2.72948e-92
TMEM52B	3.05508	2.69389e-08
GALNT15	3.01748	2.29815e-06
AC083800,1	2.96628	2.10435e-12
ADGRD1	2.95169	1.72982e-10
TNFSF10	2.89503	7.83136e-13
MUC1	2.89207	1.6084e-05
UPK1B	2.8658	6.39785e-30
IVL	2.84883	3.58154e-16
LNCSRLR	2.82446	6.30429e-19
IGFBP3	2.73	8.02675e-68
CCL2	2.66224	8.19908e-15
TTC3P1	2.65966	3.00928e-05
ITGB3	2.64518	2.16278e-30
GUCY1A2	2.62744	1.70868e-07
AL807752,7	2.58446	6.72794e-05
FAM174B	2.57462	3.95649e-31
AC068234,1	2.49896	1.17714e-21
CYP2S1	2.47002	5.08613e-14
ABCB1	2.46296	3.71292e-05
AC025580,1	2.4514	0.000241287
ECM1	2.45064	5.27987e-05
MFAP5	2.44883	2.64775e-48
IFIT2	2.4334	1.48469e-39
SLC2A5	2.39992	7.04327e-07
GABARAPL1	2.39183	1.1614e-40
KCTD8	2.36655	3.1495e-09
C15ORF48	2.35479	3.81051e-08
AMPD3	2.32897	3.82718e-39
AC107021,1	2.32545	2.64286e-09
SYNPO2	2.31941	3.73505e-25
TLR4	2.30583	0.00936447
LIPA	2.29418	3.87713e-49
SLC39A8	2.26505	4.24345e-39
ANKRD1	2.25807	0.00836087
AC073072,1	2.25401	0.000109961
PLOD2	2.2499	1.75737e-48
KRTAP1-5	2.24668	8.29874e-17
CXCR4	2.23977	0.0215609
PTGDS	2.22587	0.000330627
AL353751,1	2.22569	1.09103e-14
AC002401,4	2.22134	7.24137e-08
AC107021,2	2.21876	2.41481e-11
NDRG1	2.19862	5.12965e-39
AP005717,1	2.1975	0.000601398
CNTNAP3	2.16944	2.18419e-07
SLC24A3	2.15986	8.39828e-07
FAM43A	2.13751	8.46037e-10
GBP4	2.13346	6.83433e-06
AL136131,3	2.13138	5.80771e-09
RIPOR3	2.13099	2.50392e-11
PCDH7	2.11198	3.33381e-13
PLXDC2	2.10102	9.65152e-21
SFRP4	2.09264	1.6748e-11
IL6	2.09089	3.56794e-08
TPBG	2.081	2.30749e-22
ACTBL2	2.07154	6.82478e-05
GREM1	2.06713	5.94584e-09
F2RL2	2.04358	3.77347e-17
TMEM2	2.04337	9.9845e-28
KMO	2.04021	1.4839e-05
CTGF	2.0387	3.25548e-28
GLRX	2.01649	1.22172e-30
AC011468,5	2.01346	0.000944298
TG	2.0101	1.45197e-07
CLDN14	2.00699	0.00255522
LRRC32	2.00639	9.51473e-07
NPPB	2.003	2.69512e-32
FN1	2.00006	1.07423e-37
MTRNR2L8	1.98927	0.000155133
DEPTOR	1.98411	1.03227e-15
SLC1A1	1.97684	2.56968e-19
AC020978,3	1.97347	1.38353e-14
SHC3	1.97265	1.52541e-11
CASS4	1.96807	3.66339e-11
SVEP1	1.9591	2.68386e-29
TAGLN	1.94827	2.09272e-20
AL357060,2	1.94638	1.48266e-08
ADM	1.93961	7.08562e-33
RARRES1	1.92462	8.71523e-10
LRAT	1.90996	0.000200258
DUSP6	1.90762	1.62902e-09
MYO10	1.90721	0.000223969
CASP3	1.90224	3.62826e-27
AC093535,1	1.89755	3.99893e-05
TMEM178B	1.89738	3.58177e-29
SPOCK1	1.89693	1.87667e-37
LINC00968	1.89158	0.000826085
PCDHA12	1.8796	2.18708e-15
PLA2G15	1.87819	5.7778e-25
AL133346,1	1.87673	1.68613e-09
GJA1	1.87507	1.74444e-33
MDGA1	1.8677	2.10435e-12
VTN	1.867	3.28268e-10
PAPSS2	1.84581	1.44174e-29
ABI3BP	1.83905	2.58266e-31
AC024909,3	1.83494	1.20377e-05
SULF1	1.83383	2.51985e-21
AC084398,2	1.83326	4.43719e-13
RORA	1.82461	1.1034e-12
CSMD2	1.82328	1.21427e-08
LINC02246	1.81853	5.43817e-19
PPP1R3C	1.81368	8.98256e-19
CHPF	1.81196	8.92323e-31
TIMP3	1.81048	8.92514e-28
RECK	1.81022	3.21316e-21
CXCL8	1.79529	0.00128636
RPL13AP20	1.79279	0.00222883
SERPING1	1.78296	3.58177e-29
C10ORF10	1.77832	1.40286e-14
SMIM3	1.77615	8.06211e-13
CASTOR1	1.77453	1.86451e-05
SERINC2	1.76903	5.49476e-22
DAB2	1.76418	2.69512e-32
GALNT5	1.75937	6.0276e-05
PCDHA9	1.75356	3.69992e-08
LOX	1.75243	2.23062e-32
PCDHA1	1.74981	4.59148e-08
PCDHA8	1.74791	4.99543e-08
KCNMB4	1.74723	0.00042406
PCDHA11	1.74669	4.82311e-09
EPDR1	1.74642	1.09603e-25
TIMP1	1.74379	2.15363e-22
PCDHA7	1.74206	4.71843e-08
PCDHA6	1.73509	5.93786e-08
C5ORF30	1.72833	3.32292e-15
PCDHAC1	1.72616	7.63452e-09
TMEM178A	1.72587	0.00494122
PGM2L1	1.72058	4.5946e-12
AC092807,3	1.71732	6.31707e-09
PCDHA5	1.71444	9.02698e-08
DRAM1	1.7138	9.77636e-29
PAMR1	1.71224	2.07827e-19
DACT1	1.71175	1.66394e-06
SOD2	1.71151	1.67031e-25
RGS4	1.7077	0.00649833
PCDHA4	1.70618	6.11981e-08
SEMA7A	1.70369	1.82762e-19
MFGE8	1.70264	1.19279e-26
C9	1.70147	3.32352e-23
PCDHA3	1.70014	1.96199e-08
C1S	1.6995	3.9895e-20
MGAM	1.69924	8.22747e-19
TSPAN13	1.69522	2.69783e-13
PLAT	1.6945	3.85348e-25
HCK	1.68961	0.000589781
FBN1	1.68922	8.3031e-29
JCAD	1.68533	1.18976e-21
PCDHA13	1.67412	1.39603e-07
PCDHA2	1.67225	1.25507e-07
CTSB	1.67064	2.12435e-24
PRICKLE1	1.66879	0.00511573
PCDHA10	1.6639	7.45872e-08
AC002094,3	1.6593	0.00101275
VEGFA	1.6572	1.23223e-14
FRK	1.65621	0.00485022
SGIP1	1.65006	0.000245153
MRAP2	1.6499	0.00369998
COL5A1	1.64902	5.53967e-26
SELPLG	1.64504	4.85551e-05
AKR1B1	1.64243	3.22103e-23
CDH11	1.64199	7.37254e-21
ITPR1	1.64018	5.65079e-08
AC010533,1	1.63921	3.17648e-11
CLSTN2	1.63382	7.70182e-06
CCL20	1.62904	0.00582695
CYP2U1	1.62802	6.7823e-15
ADAM19	1.62709	1.48217e-20
CPA4	1.62693	2.93368e-26
PLPP3	1.62314	4.79978e-07
THBS1	1.62211	2.64798e-18
RDH10	1.61919	1.96053e-24
B4GALT4-AS1	1.61867	0.000129049
LRP1-AS	1.61668	3.76629e-10
SRPX2	1.61569	8.70747e-17
FOXA1	1.61238	6.0079e-05
SERPINB6	1.61114	1.87782e-20
BICDL1	1.6095	0.00583578
RGS7	1.60911	0.000995079
AC037198,3	1.60591	9.84506e-12
MAOA	1.60548	2.51433e-10
TTC9	1.59858	4.44472e-05
SLC16A4	1.5975	9.21969e-13
SAMD9	1.59669	2.0672e-19
LRP1	1.59546	3.05319e-26
AC011511,2	1.59473	4.22252e-16
TNFAIP3	1.58529	1.4489e-21
HEG1	1.5831	1.07231e-26
PLD5	1.58276	1.9605e-09
AC005609,3	1.57284	0.00411563
SRFBP1	1.57026	1.70252e-20
SLC17A5	1.56986	5.27434e-07
GBA	1.5669	2.49126e-15
B4GALT1	1.56652	1.01628e-23
AC034223,2	1.56422	0.000323122
SPRY3	1.56417	0.00225149
KRTAP2-3	1.56111	1.36068e-08
MFAP3L	1.557	0.000720188
NEDD9	1.55624	0.000913779
FAM13A-AS1	1.55611	0.00185878
CLEC2B	1.55288	2.20395e-05
MYL9	1.55267	9.17846e-24
B4GALT4	1.54945	4.33656e-13
VASN	1.54785	4.49087e-11
NT5E	1.54582	1.52341e-19
GRAMD2B	1.54246	3.84965e-11
FAM13A	1.54168	1.69643e-09
PLIN2	1.54092	6.49804e-14
TMEM198	1.54042	3.56856e-12
MIR614	1.53921	8.21555e-13
AL731563,2	1.53351	0.000253548
PRNP	1.53222	1.13738e-23
AC037198,1	1.53209	1.3902e-10
PLOD1	1.53179	3.69866e-22
RAPH1	1.53021	1.72811e-20
CPZ	1.5265	9.31413e-13
GCNT4	1.52642	0.00292022
MCOLN1	1.52384	3.50999e-09
GATA3	1.52359	1.65179e-13
SERPINE2	1.52337	0.00614083
AP1S3	1.52259	5.76775e-17
AL138767,1	1.51798	1.50891e-09
SLFNL1	1.51769	0.00167421
FAM214B	1.51667	4.27409e-13
ARRDC4	1.51489	2.3503e-06
ZNF432	1.50785	5.19509e-09
MTX1P1	1.50558	3.16635e-05
PANX2	1.50349	3.04196e-12
COL6A1	1.50005	1.73895e-23
FMOD	1.4996	0.00406847
GPRC5A	1.49923	2.07827e-19
G0S2	1.49811	1.6416e-11
CXCL14	1.49409	0.00229491
PLSCR4	1.48435	9.45668e-09
CTH	1.48234	0.0156605
CYP24A1	1.47783	0.0121527
DNAJB9	1.47753	2.86057e-06
SAT1	1.47624	1.14824e-21
MT-TL1	1.47146	5.04431e-08
PIK3IP1	1.47034	7.6705e-06
CDR1	1.46999	6.55346e-10
SPP1	1.46853	4.7596e-07
AC020763,3	1.46794	0.0103775
ATP7B	1.46726	1.06195e-09
MEDAG	1.4615	7.07299e-05
AC107398,2	1.45932	0.000455795
DNAH5	1.4577	1.47032e-06
DNAAF4-CCPG1	1.4567	2.43106e-10
DPP4	1.45518	7.11435e-19
BAMBI	1.45487	8.46037e-10
LINC01226	1.45424	1.10328e-08
S1PR2	1.44925	2.74417e-07
ETV5	1.44664	2.33059e-06
CEACAMP10	1.44575	0.000991915
ABCC9	1.44506	1.13988e-14
GPR155	1.44376	0.000915099
GM2A	1.43909	1.5954e-18
CCPG1	1.43447	7.95828e-11
NBPF10	1.43436	6.5794e-10
COL5A2	1.43405	9.05985e-18
CACNA2D1	1.43394	6.21573e-08
SLC20A1	1.43391	1.5267e-17
TACC1	1.4314	4.10544e-16
GNPTAB	1.42946	4.41273e-15
PERP	1.42688	3.01779e-17
EDIL3	1.42592	1.03943e-14
P4HA1	1.42532	5.01062e-15
AC011468,1	1.42336	0.00829635
B4GALT1-AS1	1.42286	1.29345e-10
LINC01615	1.42242	3.25256e-07
B3GNT2	1.42176	2.17796e-10
LBH	1.41966	2.80404e-10
GPR137B	1.41809	7.89319e-07
AL442071,1	1.41469	0.00146571
STC2	1.41368	5.15512e-18
FRY	1.4133	6.21573e-08
ARHGEF3	1.41252	3.89451e-11
AL157935,1	1.40462	0.0135793
CPE	1.40452	2.01176e-06
STS	1.40208	5.64414e-13
SLC22A23	1.40187	1.22188e-08
AK4	1.40135	1.78298e-15
VSTM2L	1.40048	2.72639e-05
DAPK1	1.3989	3.21222e-14
AC021088,1	1.39783	0.000205997
P4HA2-AS1	1.39268	4.78093e-07
DISP1	1.39244	6.13121e-05
OSTM1	1.39095	4.76564e-12
PIP5K1C	1.38952	9.35127e-13
COL4A1	1.38625	3.64676e-18
NOTCH2	1.38529	1.19021e-17
AC100827,3	1.38269	0.00480546
ATP6AP2	1.3822	6.28677e-16
PIEZO2	1.37909	1.70229e-13
BACE2	1.37802	7.62568e-16
SLC16A2	1.37789	1.07632e-13
TINAGL1	1.37787	8.50177e-16
MYO1D	1.37482	9.01876e-13
NOTCH2NL	1.37342	2.39063e-09
BLCAP	1.37227	2.00995e-15
PCSK1N	1.37107	0.000679143
FAM107B	1.37103	9.74511e-17
ABCA1	1.36984	3.34085e-19
TBC1D8B	1.36544	2.71034e-05
HPS5	1.36388	6.37266e-12
AC007563,2	1.36253	0.0492641
MPZL3	1.36116	0.00254298
ADAMTS5	1.35453	8.50577e-06
IGFBP5	1.35383	2.32926e-08
IL33	1.35341	0.0175787
CLDN1	1.35258	5.14786e-12
GCH1	1.35239	4.10259e-06
P4HA2	1.35008	1.96862e-15
FAM46C	1.34918	0.0307998
TMEM132A	1.34808	7.24802e-18
TGM2	1.34562	1.88234e-19
PRUNE2	1.34331	9.53087e-09
TMEM45A	1.34232	0.000456013
FAT1	1.34205	3.3759e-14
PCDHAC2	1.34141	4.69547e-06
COL6A2	1.34088	8.50763e-17
FNDC10	1.33987	0.000147369
CXADR	1.33776	0.00515927
LINC00334	1.33672	5.71089e-06
TCAF2	1.33604	0.00387512
PCYOX1	1.3354	2.47806e-17
PODNL1	1.33447	0.0188709
LDHA	1.33431	6.2927e-19
AC034223,1	1.33183	0.0224239
COL4A4	1.33049	1.61811e-10
BICC1	1.32789	8.30701e-10
SDC2	1.3209	3.94602e-05
BMPER	1.32066	2.62265e-07
F3	1.31911	4.33634e-13
SLC38A4	1.31812	0.0106654
AL671277,1	1.31723	7.04278e-11
APOL1	1.31604	5.67073e-09
CTSF	1.31317	2.11844e-11
ASAH1	1.30953	1.43465e-10
ABAT	1.30785	2.01585e-05
IGFBP7-AS1	1.30647	9.59738e-13
AC084809,1	1.30591	0.0343547
TMTC1	1.30559	5.87123e-07
GRN	1.3024	8.29874e-17
IGFBP7	1.30186	1.26234e-14
AL645929,1	1.30139	6.96806e-06
TGFBI	1.30042	6.10219e-17
WFS1	1.29975	1.06599e-12
QSOX1	1.29798	3.78917e-14
FBLN5	1.29776	5.10726e-07
CYBRD1	1.297	1.89812e-16
PCSK7	1.29515	1.49425e-14
AQP11	1.29459	3.2761e-05
CHST2	1.29435	3.93255e-07
HSPG2	1.29414	1.01047e-17
RDH10-AS1	1.29393	0.00453601
GBP1	1.29273	2.5155e-06
AC011365,2	1.2925	9.23554e-07
LDLRAD2	1.29193	1.50072e-13
PAM	1.29003	3.52604e-16
MMP15	1.28972	2.36075e-11
GYS1	1.28925	7.97389e-11
KIAA1324L	1.28919	6.09786e-08
AP001180,4	1.28568	0.00916125
TPRG1L	1.28195	4.06732e-11
FZD4	1.28169	1.20049e-07
MT-TD	1.27976	6.85639e-06
MAF	1.27896	0.0241154
SLC2A6	1.27524	1.72499e-10
SLC2A1	1.27371	7.32791e-14
ITM2B	1.2736	4.43719e-13
C4ORF3	1.27157	6.38345e-09
RTN1	1.27134	7.05655e-05
MLLT11	1.27099	3.62166e-09
SLC4A4	1.27025	2.52744e-09
SLC2A10	1.26597	6.31909e-06
ITPR2	1.26592	2.75874e-11
ULBP2	1.26519	0.0148647
OPN3	1.26348	0.000128902
AC239799,1	1.26308	4.7699e-07
P2RY6	1.26237	0.000169815
AC005559,1	1.26094	0.00189164
PLA2R1	1.25898	4.9121e-07
GLIPR1	1.25891	3.68603e-11
LINC02035	1.25574	1.94199e-06
TOR1B	1.25574	1.02978e-09
FAM83A-AS1	1.25571	0.000762459
AP001505,1	1.25458	0.0313913
ATP10D	1.25455	2.33029e-11
PDCD1LG2	1.25412	7.44715e-05
AC079313,1	1.25274	1.66607e-06
ITGA5	1.25236	4.9237e-14
COL4A2-AS1	1.25147	1.75982e-07
SMPD1	1.25035	6.69024e-13
FAM189A1	1.25016	0.00607577
HEBP1	1.25	4.37285e-12
AC010768,1	1.24965	2.77137e-05
MILR1	1.24926	0.0192197
MBOAT7	1.24906	6.69537e-15
SMIM14	1.24773	6.65193e-05
IFIT1	1.24718	6.92997e-07
SERPINB1	1.24639	2.04083e-07
PIP4K2C	1.24287	5.44829e-11
AC008063,1	1.24279	6.10125e-05
AL163636,2	1.24269	0.0322115
HLA-A	1.24188	6.82284e-13
TRIM62	1.23724	0.000278612
RNASE4	1.23676	0.0263702
IL1B	1.23553	5.63449e-13
MGAT5	1.23453	7.09512e-15
IQGAP2	1.23418	0.0138506
AC096772,1	1.23271	0.000297995
AC007362,1	1.2317	3.8294e-05
PBXIP1	1.22895	2.10981e-08
NTN4	1.22865	1.87481e-14
AC008440,2	1.22765	1.60797e-13
SLC35C1	1.22549	1.02763e-10
AC005091,1	1.22501	0.00552484
ARHGAP25	1.22494	0.011981
PADI1	1.22331	0.00472284
SEMA5A	1.22285	7.63672e-12
PALM2	1.22243	0.0194995
MAPK8IP2	1.22109	1.27257e-06
TGFBR2	1.22023	7.45041e-12
NTNG1	1.21805	1.87251e-08
CERCAM	1.21724	7.24425e-14
AP000892,3	1.21651	2.06322e-07
LPXN	1.21521	4.27602e-10
REPS2	1.21411	0.00195206
CTSD	1.2137	3.17968e-15
AL133230,1	1.2124	8.6985e-09
SLIT3	1.2111	1.44047e-13
AC068580,4	1.21063	8.21503e-15
CCND1	1.21024	3.96229e-12
ATP8A1	1.21008	0.0034754
FLRT3	1.20876	3.66276e-07
AC004997,1	1.20724	2.33059e-06
MYADM	1.20684	7.08669e-15
ATP6V0E1	1.20511	6.9655e-12
AC026954,3	1.20494	0.0149673
PRKCH	1.2039	0.00192424
APBA1	1.20329	0.00462213
ARSA	1.20304	4.65765e-06
SFRP1	1.2014	1.81221e-09
DYNC1I1	1.20127	0.0168891
GBP3	1.19999	3.77054e-08
LPCAT2	1.19971	0.000550011
C9ORF16	1.19941	1.24891e-07
ANGPT1	1.19869	2.51708e-08
MAP1A	1.19855	5.12092e-14
CKAP4	1.19829	5.50408e-15
COBLL1	1.19809	4.05436e-12
SERINC4	1.19358	4.72182e-05
ZNF175	1.19345	2.48001e-07
TSPAN3	1.19284	6.51564e-13
GCLC	1.19256	5.20613e-06
ZNF469	1.19133	5.16721e-11
LMF1	1.19085	0.0341637
COL4A2	1.19077	8.72655e-15
ZDHHC9	1.19056	4.32955e-09
AL162742,2	1.19004	7.87216e-05
LIMCH1	1.1892	3.29501e-09
CA12	1.18821	5.57384e-11
EPB41L5	1.18797	3.08545e-08
ST3GAL1	1.18775	9.98421e-09
KRT7-AS	1.18649	1.27351e-07
LAMC2	1.18318	4.99275e-11
AC080023,1	1.18282	0.0141057
ITGB5	1.17806	3.78395e-12
KRT7	1.1778	2.61763e-09
LINC00511	1.17709	0.00453249
GHR	1.17682	6.57005e-05
KCTD20	1.17681	1.94178e-12
EIF4EBP2	1.17542	7.11728e-11
AC124312,3	1.175	0.0327282
HFE	1.17326	0.00613176
SPON2	1.17319	1.40838e-10
AC011365,1	1.17214	5.67368e-06
RFTN1	1.17162	1.24785e-11
XG	1.17095	2.39063e-09
ENC1	1.16859	3.70486e-12
ADAMTS3	1.16693	0.00638285
NFASC	1.16642	6.09659e-11
Z99289,1	1.16276	0.000629669
AF127577,4	1.1626	1.21508e-08
AC006369,1	1.16257	3.37962e-08
RETREG1	1.16036	1.15308e-07
ADAMTS12	1.1575	1.11202e-12
REEP6	1.15721	0.0284139
SSC5D	1.15681	1.65796e-06
ACKR3	1.15611	0.00181147
CPEB4	1.15394	4.74843e-08
HLA-G	1.15355	0.000826574
SLC9A7	1.15306	6.87323e-12
CASTOR2	1.15168	0.00401651
FAM198B	1.15119	3.24562e-07
AC068580,3	1.15065	1.17137e-10
RCN3	1.14993	7.06056e-10
TNFRSF8	1.14959	0.0243676
FBXL13	1.14838	0.0226178
TCP11L2	1.14708	0.00191816
BNIP3L	1.14695	1.22845e-11
SLC31A2	1.14686	5.21821e-05
COL4A2-AS2	1.14684	0.000148957
DKK3	1.14313	3.19952e-13
CD99L2	1.14252	3.38489e-11
PTPN1	1.14096	1.96537e-13
CD82	1.13919	2.27098e-09
PRAG1	1.13852	4.44194e-06
ADAMTS15	1.13767	5.49593e-05
HLA-H	1.13618	2.59721e-07
LRRN2	1.13544	0.0328163
MAFF	1.13175	1.25507e-07
SHROOM4	1.13109	0.00108516
PPP4R4	1.12994	1.2256e-06
TMEM87B	1.1298	1.31384e-09
OAS2	1.12919	0.00997987
POFUT2	1.12845	2.98165e-10
DOK5	1.12839	0.000374049
SRGN	1.12828	4.61746e-12
NEDD4L	1.12762	4.44183e-11
AL049840,4	1.12469	0.000103147
AC016722,2	1.12421	2.74417e-07
ORAOV1	1.12372	4.88626e-10
LAMA4	1.1234	2.78024e-10
LTBP1	1.12182	4.22703e-08
LAMA2	1.12116	0.0111353
AL049840,3	1.11984	0.000585783
ZDHHC14	1.11978	0.00766978
AL445183,1	1.11879	0.00530802
TSPAN9	1.1181	1.75368e-08
KCTD11	1.11621	2.01585e-05
AL049840,2	1.11373	0.00112644
FICD	1.1137	0.000111107
CALU	1.11325	7.4441e-13
NRP2	1.11267	1.38054e-11
AC022966,2	1.11013	2.50012e-11
CYB5R1	1.10982	4.55223e-08
PSAP	1.1094	5.46332e-11
RETSAT	1.10934	3.02932e-11
LINC01116	1.10923	4.38571e-05
CDH10	1.10857	1.34615e-08
SIRPB1	1.1082	4.83452e-07
AC007283,1	1.10733	0.0064929
PRSS23	1.1073	1.14956e-11
ITPRIP	1.10707	2.62472e-11
LTBP3	1.10664	4.98903e-12
GLT8D2	1.10588	0.0214329
CADM1	1.10502	2.77603e-08
AC018512,1	1.1039	0.00298952
AC012363,1	1.10367	0.0377327
PLEKHA7	1.10366	7.40795e-07
SLC29A3	1.10335	0.0370111
NBPF14	1.10316	8.66581e-08
APP	1.10223	3.84166e-12
GAS6	1.10085	9.68699e-13
APLP1	1.10039	6.65837e-09
ENPP4	1.09951	0.0418813
MR1	1.0984	0.0460645
AC010542,2	1.09824	0.00714296
THY1	1.09803	2.5073e-12
P3H2	1.09739	9.75387e-10
AL589935,1	1.09718	7.06633e-09
AL008726,1	1.09705	1.84335e-08
AC145207,3	1.09529	2.64414e-12
AC093162,2	1.09349	0.0342885
GALC	1.0933	9.07348e-08
MECP2	1.09262	1.13177e-09
AC092171,2	1.09197	0.000131593
CDC42EP3	1.09193	4.16982e-12
KIAA1161	1.08915	9.75339e-07
ENG	1.08672	1.51397e-10
MAPRE2	1.08503	5.5523e-07
AP001972,5	1.08391	1.27576e-05
IGF2R	1.08337	5.44829e-11
PEAK1	1.08298	1.1995e-08
FAM109A	1.08272	6.79963e-07
HLA-E	1.08164	2.38055e-09
TMEM102	1.08076	0.00285854
ORMDL3	1.08018	2.06527e-08
TMEM47	1.07871	7.75378e-07
TNIP1	1.07662	3.37096e-11
NOMO1	1.07629	4.68696e-09
PMP22	1.07426	9.45668e-09
GLB1	1.07402	1.91461e-08
MAP3K9	1.07344	1.55624e-05
ELOVL5	1.07293	3.99502e-09
LAMB3	1.07171	3.10445e-08
CRELD1	1.06957	2.36309e-05
PRRG1	1.06887	3.35833e-05
GPR78	1.06774	6.93848e-08
ADARB1	1.06727	1.03349e-10
MXRA5	1.06707	0.00154903
SAMD5	1.066	0.00650306
PODN	1.06538	3.46597e-06
AC010343,3	1.06429	0.00163752
TTC3-AS1	1.06411	0.00168204
GGH	1.06234	6.85593e-09
AP003396,5	1.06161	4.34737e-10
MMP24	1.06092	7.63961e-10
DAG1	1.05811	2.47828e-09
QPCTL	1.05808	0.00137197
RAB8B	1.05795	5.71504e-10
SDC4	1.05789	2.07914e-11
PLCB1	1.05762	0.00714296
FBXO2	1.05755	2.72064e-05
AC011481,2	1.05725	0.001
UXS1	1.05692	2.70159e-07
AC090236,1	1.05689	1.40693e-05
SEZ6L2	1.05654	5.68059e-08
TRPM4	1.05646	2.42857e-07
GSN-AS1	1.05633	0.000238627
HK2	1.05627	7.99961e-08
AC098679,1	1.05586	0.00250865
MIR4260	1.05548	0.0466262
AKAP12	1.0553	3.68558e-06
MCFD2	1.05461	1.81083e-11
APLP2	1.0543	8.53259e-12
AC080013,1	1.05404	0.00640022
LGALS3BP	1.05387	1.54624e-10
TIMP2	1.05373	8.60663e-12
DDA1	1.05277	5.75054e-07
PLXNA3	1.05253	8.28813e-10
AL121753,2	1.05225	0.000490597
S1PR3	1.05221	0.000155133
MMP2	1.05198	0.0328163
MAN2B1	1.05071	2.67574e-08
EPAS1	1.05058	2.83198e-11
CEP295NL	1.04954	3.8863e-10
FLNB-AS1	1.04821	6.9267e-08
MFSD1	1.0476	2.45814e-08
H2AFJ	1.04717	0.000175316
ZNF431	1.04622	8.34139e-06
MANBA	1.04618	6.26965e-05
PDGFRA	1.046	1.69447e-07
BTBD19	1.04587	0.00711829
MCTP2	1.04529	0.00445633
CDH2	1.04507	2.19065e-08
NOMO2	1.04482	1.5473e-05
SCD5	1.04368	5.75068e-07
SAMD9L	1.04327	9.15645e-06
OGFRL1	1.04214	5.57384e-11
ZNF862	1.04191	0.0226178
CSGALNACT2	1.04102	1.14517e-05
LMBRD2	1.04077	1.88094e-07
ZNF841	1.04051	9.84169e-06
YIPF3	1.03714	7.49698e-07
SPRED3	1.03709	0.0182296
SUSD6	1.03706	7.14951e-06
HCN2	1.0369	5.25099e-08
TOM1L2	1.03631	3.38969e-10
KDELR3	1.03402	6.84144e-07
FAM3C	1.03363	2.66592e-05
COL8A1	1.03277	3.61829e-07
IL18	1.03237	4.83452e-07
ARSB	1.03114	2.77985e-06
PLPPR2	1.03069	2.53674e-07
PLBD2	1.03067	5.59631e-10
BTBD9	1.02775	6.35079e-05
RNF121	1.02683	1.70142e-05
MIR4751	1.02673	0.00276328
ASS1	1.02608	0.00476113
GLMP	1.02524	1.74094e-06
CDS1	1.02222	0.0157738
PRPS1	1.02191	1.98732e-08
LRP10	1.02112	6.98209e-10
THBS2	1.02096	1.06044e-10
MPZL1	1.02089	5.30455e-09
AC087623,2	1.02008	0.00108616
TMEM59	1.01993	9.69305e-07
AC138028,5	1.01983	2.95457e-05
SPARC	1.01927	5.05832e-11
FLNB	1.01895	2.85515e-10
L1CAM	1.01881	2.61763e-09
AL671883,3	1.01849	1.15639e-06
IL13RA1	1.01795	1.28326e-07
SLC35E3	1.01777	1.7866e-05
PC	1.01748	1.44527e-08
SORCS2	1.01679	0.000618112
YPEL5	1.01611	7.99961e-08
GAS6-AS1	1.01565	7.75168e-10
TRNP1	1.01515	6.66705e-08
REEP3	1.01226	2.59461e-09
FKBP14	1.0118	6.77697e-05
HLA-B	1.01091	4.65513e-08
USP53	1.01048	3.67061e-06
NCSTN	1.01004	4.82774e-08
TNFRSF21	1.00993	7.03934e-05
CCNYL1	1.0098	3.48408e-07
FAM114A1	1.00912	1.09595e-08
AC087289,4	1.00744	0.012727
BNIP3	1.00683	1.2407e-06
AC068228,2	1.00589	0.00146439
SERINC3	1.00559	8.22392e-10
EFNA5	1.00458	3.9763e-05
GLA	1.00428	0.00468985
FTH1	1.00423	3.00786e-09
DNAJC3	1.00335	1.14361e-09
CAMK2N1	1.00292	7.75405e-05
SDK2	1.00199	0.0154029
CUL4B	1.00128	1.67796e-09
KCNB1	1.00084	0.000857652
AP003486,1	0.999505	0.00102636
VLDLR	0.99851	0.000333565
BEST1	0.997637	4.82054e-09
DAAM1	0.997225	5.97181e-05
OSMR	0.997095	2.69389e-08
WSB1	0.995953	7.86211e-07
FKBP10	0.994998	4.02526e-09
ARSK	0.993179	3.26791e-05
NABP1	0.993055	4.94949e-07
TRIB2	0.992933	0.00240331
AP001972,2	0.99292	0.0218744
FGF2	0.992296	1.89814e-09
TGFA	0.990773	0.000110856
OTUB2	0.989615	0.0356869
AL133453,1	0.988531	0.00115652
GLS	0.987699	8.30701e-10
SLC9A3	0.98655	2.53027e-05
ATP13A2	0.986524	4.84865e-08
C4ORF36	0.985355	0.000184134
CCSAP	0.984939	0.000612986
FAM69A	0.984885	0.00400606
CLSTN1	0.983209	4.97292e-10
TMEM127	0.982784	3.82072e-09
MIR4709	0.982618	6.94943e-05
LAMA3	0.982416	4.11585e-08
ERMAP	0.982024	0.0129353
DSEL	0.981343	6.22581e-09
PDLIM4	0.981052	1.18988e-06
NDST1	0.980752	3.50133e-10
HEATR5A	0.980613	8.33741e-06
BHLHE40-AS1	0.980376	0.011742
ATL3	0.980295	7.78644e-10
AC093110,1	0.980134	6.30469e-06
P4HB	0.978381	3.45836e-10
AC010422,3	0.978357	0.000550212
PLD3	0.978075	5.57075e-07
AL031428,1	0.976622	0.0241862
CHPF2	0.975828	2.0065e-07
LHFPL6	0.975759	0.000127093
SLC33A1	0.975641	6.92177e-07
NFKBIZ	0.975183	3.27758e-05
CNPY4	0.974924	0.00549794
SLC9A3-AS1	0.974774	9.69305e-07
CDIPT	0.974758	2.32064e-07
CALD1	0.974619	4.56841e-09
ID2	0.974314	0.0101576
NPTXR	0.974236	2.14529e-07
TSSK5P	0.974009	0.00626834
INHBB	0.974002	4.42402e-07
LZTS3	0.973935	4.9072e-05
HLA-C	0.973616	6.78486e-08
EMP1	0.973537	1.79733e-09
DSE	0.973522	6.56018e-08
FAM83A	0.972887	4.93131e-09
KISS1	0.972704	0.0497736
NPB	0.972193	0.00985786
MAFK	0.972145	3.30894e-06
AL049569,1	0.972126	0.00104189
PDLIM5	0.971913	1.83526e-09
P4HA3	0.969848	0.00134062
GLCCI1	0.969847	0.0326374
DEGS1	0.968643	4.03336e-07
AC079328,3	0.96846	4.66903e-06
SLC38A10	0.968396	1.08315e-08
ARF4	0.967967	6.55746e-09
SLC38A7	0.967764	1.42874e-05
NUCB1-AS1	0.967306	3.52222e-06
LUZP1	0.966099	1.21569e-08
CD81-AS1	0.965607	1.18455e-05
MAP1LC3B	0.964018	1.11309e-08
MIR210HG	0.963821	0.0159668
ABI2	0.963157	5.51323e-09
CTSA	0.962894	6.60098e-09
KRR1	0.962547	4.62031e-07
SIDT2	0.961801	4.4119e-06
MOXD1	0.961714	1.44656e-06
VPS53	0.96161	4.19109e-08
OPTN	0.961492	4.93575e-08
NBEAL1	0.961225	7.2584e-06
BMP2	0.961182	0.00399405
CYB561D1	0.961142	0.000654423
MT-TM	0.961084	0.0403565
FOLR3	0.959713	4.00623e-05
TMEM150C	0.958217	0.0434136
APOL2	0.958169	9.06963e-07
DDX58	0.957741	0.000365876
AL929236,1	0.957556	0.0151108
SYNPO	0.955943	1.24119e-06
GPR1	0.955874	5.20373e-05
AC110597,3	0.955484	6.73671e-07
NDFIP2	0.955476	3.35853e-08
AC110015,1	0.953848	0.018622
TTC3	0.951543	6.02788e-09
NUDT6	0.949669	1.61279e-07
GSN	0.949412	4.39704e-07
SGSH	0.948703	6.808e-07
ABCD1	0.948185	7.0911e-05
AL807752,6	0.947201	0.000103147
PFKFB4	0.945926	0.000665475
TRPV4	0.944693	0.00623365
PRR5L	0.944048	0.000211174
ITGA1	0.94362	0.000207063
BHLHE40	0.943604	5.84976e-08
GNPTG	0.943463	4.44584e-06
SLC16A3	0.942313	3.15743e-08
MGAT1	0.940505	2.69389e-08
SHB	0.939886	2.22464e-06
ZNF804A	0.939196	0.00656237
PVR	0.938481	4.22703e-08
FAM174A	0.937047	0.0264336
TFPI	0.937017	4.44955e-08
FOXF1	0.936066	0.00111621
NIPAL2	0.936049	5.71614e-05
KCNAB1	0.935644	2.40675e-05
GPR107	0.935407	1.71389e-08
IFI27	0.935388	6.45679e-06
FURIN	0.934181	7.50262e-08
AC120114,3	0.934084	0.000426313
DUSP1	0.930937	1.90485e-08
UBE2H	0.930542	1.91202e-06
ITGB1	0.929702	2.57428e-09
LRRC3	0.929499	0.00255478
SPTBN4	0.928547	0.0455632
ANTXR2	0.927704	4.55223e-08
DNER	0.926759	0.0104906
GGT1	0.925168	9.91341e-05
SEL1L	0.924588	3.91375e-08
SLC2A13	0.924421	0.00445267
NATD1	0.924176	0.00150679
ZNF219	0.923805	0.000104331
DHRS7B	0.921631	0.0201341
AC005703,6	0.921538	0.00247357
B4GALT5	0.920869	1.47178e-08
AP001972,1	0.919161	0.0167418
TP53INP2	0.918521	6.63877e-06
PCMTD1	0.918419	3.40915e-05
AC020934,2	0.917801	0.0143226
FAM47E-STBD1	0.917684	0.00470161
NUCB1	0.917507	7.93844e-08
TMEM63C	0.917279	0.0236504
FAM110B	0.917194	0.00012593
SEMA3C	0.915996	2.3503e-06
FER1L4	0.915522	5.51442e-05
DHRS3	0.913585	1.90377e-06
MEGF6	0.910881	3.62512e-07
FGD4	0.910205	0.0039331
IL17RA	0.910179	5.54812e-06
FGF14	0.909081	9.28622e-06
MAPT	0.909031	0.00176617
RHBDL2	0.90869	0.0248978
CU639417,2	0.908081	0.00585438
MARCH2	0.907421	0.000613023
NRXN3	0.906702	0.000127449
AC096564,1	0.906186	0.00388263
CDK6	0.906166	2.02868e-07
ITGBL1	0.905631	3.24744e-07
MACF1	0.905523	6.31493e-08
NKX3-1	0.905354	0.000878767
NTF3	0.905317	0.00648767
TSC22D1-AS1	0.904208	0.0466838
MT-TS1	0.904064	0.000241071
MINPP1	0.901127	2.84242e-05
CDH6	0.900584	2.10631e-08
TOR1AIP2	0.897278	2.55002e-06
ARHGEF5	0.896787	0.0233985
ATP6V0A1	0.896668	4.63068e-05
HMOX1	0.896664	3.9521e-05
CHST11	0.896326	0.00044034
CHST7	0.895824	0.00927112
TM2D2	0.895645	0.000209842
SLC35G2	0.895213	0.0184696
MBNL2	0.894571	2.20456e-05
AC008914,1	0.89455	2.70159e-07
TPM2	0.893933	4.89881e-08
CLIC4	0.893102	8.6985e-09
UBAP1	0.892539	3.76371e-05
AC092069,1	0.892164	6.75417e-07
MAP1B	0.891927	3.12152e-08
NFE2L1	0.891926	7.31409e-08
ATP7A	0.89139	0.00356922
MAGED1	0.89131	7.45872e-08
MAN2A1	0.88937	7.47834e-08
AL159163,1	0.889082	0.0188633
CACNA2D3	0.888207	0.00714624
ARHGEF28	0.888012	9.73368e-07
AC005540,1	0.887187	9.30192e-06
C6ORF132	0.887063	7.46682e-05
TESK1	0.886147	2.11247e-05
ZDHHC24	0.884769	1.07201e-05
AL078581,3	0.884204	0.0358052
TMEM74B	0.883786	0.00877388
ABCA7	0.883223	0.000353582
MMP14	0.883203	9.42263e-08
FAM102A	0.88289	2.23739e-06
PHLDA1	0.881481	7.33096e-08
IL17D	0.880631	0.0259912
CHST12	0.879937	0.00033533
RAB11FIP5	0.879669	1.36231e-07
GRINA	0.878986	5.3962e-08
SLC31A1	0.87896	1.91832e-06
TUBB2A	0.878706	4.44472e-05
XXYLT1	0.878631	0.0184501
ADAM9	0.878621	4.79207e-08
VPS18	0.878489	9.6347e-06
IL6ST	0.878277	1.91044e-08
MSLN	0.878018	7.60896e-07
PTPRK	0.878017	0.000206917
SESN3	0.877799	0.000266826
ENDOD1	0.877389	7.60896e-07
CTSZ	0.877353	1.42207e-07
AC069234,2	0.876874	2.38501e-06
COPZ2	0.876432	0.000103627
TOM1	0.876074	4.84279e-05
STXBP6	0.875756	2.46941e-06
MRC2	0.874579	5.29734e-05
FZD7	0.874059	0.00511573
FBXL18	0.873782	0.000564782
SCARB1	0.87369	4.15532e-06
GPR157	0.87368	0.00130498
VSIR	0.873071	9.35134e-05
CPEB2	0.873056	0.00171249
TMTC2	0.872816	0.0140553
GALNS	0.871011	4.76769e-05
RTL8C	0.870852	2.36171e-06
SPTBN1	0.870803	5.16226e-08
TGFBR1	0.870708	3.51898e-07
CLN8	0.869432	0.00208721
AC113386,1	0.868968	0.000691874
LIF	0.867711	1.24727e-05
AC006547,3	0.867173	0.00291177
HGSNAT	0.867155	5.08885e-05
TMEM158	0.866967	4.61036e-05
KRT18	0.866891	8.65537e-06
AL049634,2	0.866791	0.00219603
AL591845,1	0.866561	0.0243354
CCDC92	0.865999	0.0004705
AC138028,4	0.865464	0.000204715
FAM234A	0.86541	1.93252e-06
TSPAN10	0.865299	0.000230702
AC025754,1	0.863961	0.000340797
PIEZO1	0.8634	1.03273e-07
PDE5A	0.862935	4.46628e-05
HM13	0.862802	3.3973e-07
TAX1BP1	0.862754	1.43425e-06
CD151	0.86268	7.55475e-08
WWTR1	0.862358	0.000622257
GLG1	0.862015	1.08277e-07
RAB11B-AS1	0.86198	0.0222305
TMEM110	0.861203	9.20004e-05
ERO1A	0.860391	1.70161e-06
AC004754,1	0.859781	8.31441e-06
AL136164,2	0.859559	0.000937078
PPP2R5B	0.859255	5.01764e-05
ZHX2	0.85893	0.00599094
CD81	0.857906	3.01316e-07
CPOX	0.857627	3.71292e-05
KRT8	0.857611	6.13386e-07
AC012613,2	0.857289	0.0385378
CARD6	0.856026	0.0076711
RAI2	0.855849	0.00114871
AC004477,2	0.854891	5.36482e-05
MRAS	0.854795	0.000376869
EXT2	0.853982	2.86504e-07
STBD1	0.853847	0.00572295
MYEOV	0.853584	0.0112672
AL162586,1	0.852995	0.000257343
ADRA2A	0.852843	0.00229738
AC138028,2	0.850906	1.31056e-05
TRAM1	0.850558	1.37841e-07
FNDC3B	0.849892	5.72151e-07
PANX1	0.849612	3.5489e-06
RAI14	0.847807	7.45872e-08
TBC1D10A	0.847555	0.000594199
ZFYVE9	0.847314	4.80847e-05
PGK1	0.847123	1.46504e-07
ATF5	0.846885	8.27552e-05
AC008870,1	0.845422	0.000535032
PDIA3	0.845246	3.19427e-07
TBC1D2B	0.844841	1.87901e-06
HTR7P1	0.844677	0.0385549
PPME1	0.844667	4.58697e-06
GALNT1	0.844428	3.89062e-05
BCAR1	0.844198	1.48277e-06
CD276	0.843763	9.54708e-06
SEC14L2	0.843693	3.09135e-05
UST	0.843191	0.00404863
VAC14-AS1	0.841796	0.00714296
CHST3	0.841573	2.74206e-05
LHPP	0.841374	0.00587257
AL031600,3	0.841139	1.91306e-05
TMEM110-MUSTN1	0.83977	0.000143016
LRRC1	0.838715	0.0284542
PCOLCE2	0.838651	0.0069598
AC025043,1	0.838629	0.00102132
TMEM79	0.837789	0.0030092
STAT2	0.837285	8.71655e-07
RHBDD2	0.836486	0.00252486
SLC2A3	0.836431	2.77352e-06
AL451070,1	0.835902	0.0278376
MPV17L2	0.83546	0.0229031
RAC2	0.835378	2.51236e-06
ZNFX1	0.835351	5.20111e-07
CALR	0.835045	1.05031e-07
AC009078,3	0.834679	0.00972462
WIPI1	0.834477	0.000124676
MCC	0.834326	2.62992e-06
WIPI2	0.834084	1.60426e-05
CALCOCO1	0.833634	3.61016e-05
BDKRB1	0.83328	0.00766978
TAPBP	0.833126	1.57656e-06
TGOLN2	0.831336	1.43852e-07
FAM219A	0.830564	0.00013369
P2RX5	0.829357	0.00637634
SGMS2	0.827469	4.94207e-06
TST	0.827226	0.00661073
MYOF	0.826938	1.38819e-07
CLVS1	0.82661	1.99094e-05
SDF4	0.826589	1.74725e-06
EHD2	0.825949	3.14189e-07
ZNF160	0.825942	0.000449318
PID1	0.825451	0.035152
CARD11	0.825307	5.16408e-05
SAMD8	0.82484	1.4839e-05
CLMAT3	0.824805	0.00151398
NAA38	0.823899	0.00296557
SPINT1	0.823348	0.00256031
ABCA5	0.823023	0.00150673
ADGRG7	0.823007	0.00968476
IL32	0.82291	0.000608085
TRAM2	0.822052	3.3415e-07
CSAD	0.821762	0.0124906
EIF4G3	0.821349	3.45193e-06
LAMB2	0.821081	7.85711e-07
NORAD	0.820999	1.80748e-06
SYNGR2	0.820361	3.12143e-05
TPM1	0.819787	2.597e-06
AKIRIN1	0.818781	1.82593e-05
MEG3_2	0.818339	0.0312173
GORASP2	0.818307	1.02544e-05
KPNA2P3	0.817792	0.0498151
JAG2	0.816964	0.000119674
DMD	0.816422	1.94235e-05
LURAP1L	0.816267	0.0443996
SEC62	0.815037	2.83831e-06
AC008878,2	0.81498	0.00104189
C1RL	0.813652	0.00120696
AC011611,3	0.813627	6.20174e-06
MLEC	0.813563	5.95678e-07
MXD4	0.813278	0.000313482
KCNK1	0.811346	0.00673332
TMEM189	0.810968	2.16973e-05
PTK2B	0.810659	0.0078453
MAN2B2	0.810534	2.4863e-05
CLMP	0.809743	3.47986e-06
MT-ND1	0.80912	2.69558e-05
TAF13	0.808816	0.00230525
ANOS1	0.808772	3.32553e-05
IFIT3	0.808663	0.00154225
AC080038,3	0.808579	0.0024148
ARSG	0.807583	0.00961493
SIPA1L1	0.80758	3.87608e-05
TMEM185A	0.807043	0.0155266
SERPINE1	0.806122	1.42929e-06
INPPL1	0.805906	1.78267e-06
LHFPL2	0.805339	1.31807e-06
ARRDC3	0.805124	0.00220475
CSF1	0.804991	0.000193661
ACOX1	0.804919	4.73263e-05
TNPO1	0.804904	6.32357e-06
GSDMB	0.80447	0.0171439
TK2	0.803423	0.000200413
MROH8	0.802513	0.00087548
NCOA3	0.802247	4.29166e-06
STX12	0.801473	0.000510215
CDCP1	0.801349	1.68171e-06
NPTN	0.800904	3.39889e-05
IFI6	0.800459	0.0133199
DNASE2	0.799704	0.00123895
ELL2	0.799607	5.89018e-06
EHD1	0.798818	1.81767e-06
FBXL2	0.798322	0.00640994
PCBP3	0.798148	0.00933078
NAGK	0.797808	3.72642e-05
IFNGR1	0.796693	0.029261
PKD2	0.796051	6.38774e-05
PGM1	0.795459	4.37034e-05
TMEM184A	0.795047	0.0256449
NOCT	0.79504	0.00231392
PMEPA1	0.794892	0.0356082
SNX33	0.794729	3.34047e-05
IMPAD1	0.794724	6.89565e-06
SUCO	0.794482	0.0131377
FNDC4	0.792985	0.000312767
TENM2	0.792316	3.74152e-06
SLC5A3	0.792267	3.87086e-05
ATP2B4	0.79153	4.14641e-06
MIR3652	0.791428	0.000102656
LAPTM4A	0.791005	4.54638e-06
CYB5D1	0.790708	0.00341443
CLIP3	0.790623	0.000146459
TMEM104	0.789691	0.00388981
VPS41	0.789613	8.14615e-05
SARAF	0.78905	5.60956e-05
PXDN	0.78834	9.36763e-07
SYTL4	0.788135	0.0208722
KCTD10	0.787769	1.13349e-05
NECTIN2	0.787137	4.99239e-06
DCDC2	0.787071	0.00130413
FGFR1	0.786709	7.33032e-06
HSP90B1	0.786697	6.81046e-07
ZCCHC6	0.785828	0.000211174
CCDC71L	0.785671	0.00214146
CLCN7	0.785419	7.84099e-06
SCAMP4	0.784634	7.9873e-05
SLIT2	0.783987	0.00740158
SERINC5	0.7839	8.27374e-05
RAB30	0.783575	0.00146571
EPB41L4A	0.783471	0.00363497
RABAC1	0.783314	0.000164968
CACHD1	0.783129	0.00401651
SLC13A3	0.78302	0.0067202
AC007731,5	0.782367	0.00027376
C14ORF37	0.781182	0.00126699
SGTB	0.780557	0.000200698
TMED9	0.780555	1.4159e-05
TMEM184B	0.780257	7.13436e-06
NPC2	0.779874	5.01625e-05
AC068768,1	0.779714	0.00754504
WBP1L	0.779673	5.51442e-05
HYAL2	0.779538	0.000853843
DDAH1	0.779123	9.33529e-05
ANKRD10	0.778699	0.00101882
MAN1B1	0.778301	2.08441e-05
MAP1LC3A	0.77762	0.000482226
SH3BP5L	0.777453	0.000190668
RIOK3	0.777301	4.9072e-05
MIR1825	0.776432	0.0239162
NAGLU	0.775752	0.000889273
ABHD12	0.775702	1.53658e-05
DUSP14	0.775053	0.000270057
SYT11	0.7744	0.0243428
SURF4	0.773205	1.60174e-06
TLN1	0.772668	8.51055e-07
GNS	0.771999	3.24832e-06
SH3BP5-AS1	0.771232	0.00013058
AC067852,1	0.771014	0.0322115
AC002116,1	0.770826	0.0332039
SLC39A7	0.770661	4.09735e-05
SGPP1	0.770367	0.000181956
GFPT1	0.769829	2.77784e-06
TM9SF1	0.769032	0.000184871
MRNIP	0.768801	1.54322e-06
TPST2	0.768616	0.00155006
CATSPER2P1	0.768187	0.000132223
TWSG1	0.767837	2.29946e-05
WNT5A	0.767728	0.00145663
RND3	0.767644	5.68956e-06
KIAA0930	0.766583	7.17546e-06
SHANK2	0.765883	0.000277334
STK38	0.765589	0.000245153
SEC61A1	0.765402	5.42897e-06
FAM212B	0.765319	0.00532393
EFEMP2	0.764886	7.26383e-06
AC002116,2	0.764687	0.00831787
AHCYL2	0.764517	0.011298
CCDC127	0.764451	0.00019424
AC011558,1	0.764259	0.00310357
FKBP1A	0.763819	2.48332e-06
CEMIP	0.763803	0.00136312
BACE1-AS	0.76271	0.0147685
CTIF	0.762643	7.31659e-05
FAM71E1	0.762397	0.0188677
MIR198	0.760602	0.000309884
PCYT1A	0.760555	5.695e-05
SUSD5	0.759871	0.00681705
AC027601,4	0.759672	0.00802597
CYTOR	0.759238	0.000141092
SAR1A	0.758937	7.63185e-06
SH3BP5	0.758486	6.55691e-05
LEPROT	0.757548	0.00100145
SGK1	0.757453	0.000180878
EPB41L1	0.756787	9.56002e-06
RAB36	0.75635	0.0330555
ATF6	0.756094	0.000206917
IL7R	0.755968	1.98869e-05
ARHGAP31	0.755928	0.00621472
AL512356,1	0.755768	0.0405046
EGFL7	0.755219	0.000872107
GAA	0.755202	0.000647885
ATP9A	0.754842	5.26008e-06
MOAP1	0.754766	0.0267733
NBL1	0.754626	3.7692e-05
SH3BGRL	0.754186	0.000986496
RNASET2	0.753783	0.0068823
AC010542,3	0.752882	0.0462496
PIGS	0.752537	0.000258737
CPD	0.752018	8.10145e-06
AC020909,3	0.752007	0.00340812
PTX3	0.751866	0.000138465
KCNC4	0.751629	0.000612986
MUL1	0.750207	0.000695162
AFF1	0.749688	6.64143e-06
DSG2-AS1	0.749347	0.0143267
B4GALT7	0.749047	0.00169532
ASPH	0.748822	1.90003e-06
F2R	0.748413	0.000132223
VAT1	0.748402	6.20054e-06
PSEN1	0.747951	0.000616869
C11ORF24	0.747671	0.00264493
ABLIM3	0.74751	0.000104105
GPC6	0.747509	0.000153368
NBPF19	0.747196	0.00512181
RAB43	0.746951	0.00445633
ATP6V0D1	0.746667	8.43133e-05
THSD4	0.746657	1.04684e-05
PCDHGB5	0.74648	0.000374161
PCDHGA4	0.746472	0.0003273
PCDHGA7	0.746334	0.000360696
ZMPSTE24	0.746011	0.000145549
CFLAR	0.745849	1.35942e-05
KDM5B	0.745733	0.000175128
PCDHGA3	0.745604	0.000381623
PPFIA4	0.7453	0.0134894
BVES	0.745254	0.00821144
ACTN1	0.744876	2.88085e-06
EMC10	0.744305	0.000132107
PCDHGC4	0.744254	0.000389759
FBXL20	0.743864	0.0010392
SLC10A3	0.743852	0.000795462
PIK3R2	0.743822	4.58657e-05
ZNF703	0.743248	0.000221462
LRRC8A	0.743045	0.000182577
KLHL24	0.742658	0.0138749
HEXB	0.74255	2.00615e-05
HCN4	0.741806	0.018883
PLXNA1	0.741729	1.94132e-05
PCDHGA2	0.741546	0.000400185
DST	0.741127	2.80292e-05
PCDHGA1	0.740915	0.000405013
GOLGB1	0.739317	5.84998e-05
RPN2	0.739028	8.25092e-06
PCDHGB2	0.738948	0.000328531
MAPRE3	0.738395	0.00827497
UNKL	0.737677	0.000560859
PCDHGB4	0.737668	0.000434006
AL139353,1	0.737351	0.00351466
GPR143	0.736826	0.0318291
FSTL1	0.73617	4.24378e-05
PCDHGB6	0.735759	0.000468816
TGFB2	0.735507	0.000128077
KLHDC10	0.735502	0.000825238
PCDHGA12	0.735376	0.000451707
SH3RF2	0.735268	0.00505929
BTRC	0.735257	0.000837202
SUSD1	0.735046	0.00516304
PCDHGA5	0.734913	0.000456013
SERINC1	0.734763	5.99953e-05
SLC37A1	0.734627	0.0158385
MAMDC2	0.734627	0.0254951
ZFAND3	0.733875	7.18991e-05
RARB	0.733798	0.00264801
AC006547,1	0.73376	0.0379511
ABCC1	0.733465	7.51701e-05
MATN3	0.733046	0.00176639
ODF2L	0.732663	0.0425098
PCDHGA8	0.732217	0.000475955
RHBDF1	0.73217	0.000506695
AP000753,2	0.732113	0.0031132
PCDHGC5	0.731996	0.000477788
EVI5L	0.731972	0.000389533
BMT2	0.731907	0.0352832
MT-CYB	0.731564	0.000143943
AC007192,1	0.731267	5.83859e-05
ATP13A3	0.7309	6.98909e-05
C1ORF21	0.73078	0.00535625
PRKACB	0.730453	0.0029761
PCDHGB7	0.730403	0.000279262
NFAT5	0.729945	3.3079e-05
PCDHGB3	0.729662	0.000501083
BSDC1	0.729507	0.000401272
MFAP2	0.729036	0.025133
PNPLA6	0.728745	5.23697e-05
C6ORF89	0.728368	0.000297995
SIK2	0.728243	7.97516e-05
FAT4	0.726338	0.000312697
NCDN	0.726227	0.000488947
IDUA	0.725921	0.00939151
NIPA1	0.725813	0.000508919
ALDOA	0.725017	6.23694e-06
AC007319,1	0.724251	0.0443825
WDR37	0.723584	0.00900435
RNF103	0.723494	0.000480087
SLC51A	0.723375	0.0407113
ERP44	0.723191	0.00151671
RBPMS	0.722999	0.00226633
RHOQ	0.722582	2.61462e-05
NAV1	0.722464	9.26171e-05
AC234582,1	0.722426	0.00441752
SLC16A1	0.722323	0.000156567
SLC35A2	0.718708	0.00512549
KLHL21	0.718668	0.000282066
EXD2	0.71861	0.00549561
PCDHGA11	0.718575	0.000606645
ALKBH6	0.718537	0.0362547
WDR26	0.718289	4.11295e-05
SPAG9	0.718166	0.000130402
ATP2C1	0.718031	3.56251e-05
ACP2	0.717937	0.0103289
PCDHGA9	0.717674	0.000596662
LRP12	0.717556	0.000612
GFPT2	0.71749	0.000328172
PCDHGA6	0.717363	0.000649474
FBXL17	0.717161	0.0044386
FAM13B	0.716796	0.00792199
PCDHGB1	0.716484	0.000616869
C1R	0.716176	0.0035631
GOLM1	0.716084	4.9207e-05
ECE1	0.715893	2.38196e-05
ARID5B	0.715588	0.000187852
MAP6	0.715501	0.000838202
MOK	0.715408	2.81349e-05
CDC42EP2	0.715374	0.000181665
CDA	0.715204	0.000777522
VAC14	0.715025	8.16266e-05
YIPF5	0.714429	0.000224638
ZNF827	0.714146	0.0224477
AL139300,1	0.713864	6.39374e-05
GBF1	0.713824	6.45735e-05
SMURF2	0.713663	3.82442e-05
NPC1	0.713101	3.75095e-05
AK3	0.712951	0.000321588
NTM	0.712524	0.00587257
EFEMP1	0.711675	4.85237e-05
PDIA5	0.710932	0.00399046
ITGA2	0.710925	0.00147179
AL136988,1	0.710881	0.000185344
KCP	0.710416	0.0257564
AC104581,5	0.71015	0.0142633
ESM1	0.709383	0.000105611
MMP24-AS1	0.709182	0.000526149
AC015971,1	0.708386	0.00333406
SLC26A2	0.708087	0.00130044
SLC3A1	0.707497	0.00360632
DIRC2	0.70748	0.00467473
VAMP3	0.707411	0.000102023
ANO10	0.70729	0.000660183
BSG	0.707063	3.08342e-05
MT-ATP8	0.706745	0.0463075
RNF41	0.706642	0.001865
VEGFC	0.70605	0.00606941
PCDHGC3	0.706019	0.000159273
TOR4A	0.705887	7.37923e-05
ATP6V0C	0.705163	0.000102656
SETD7	0.704846	0.000117737
LRFN3	0.704743	0.0170163
ZFYVE1	0.704027	0.00333354
GINM1	0.703709	0.00305055
IGFBP4	0.702629	2.83933e-05
TMEM245	0.701749	5.0247e-05
KLC1	0.701139	7.76545e-05
ARRB1	0.700869	0.00111918
PSKH1	0.700001	0.000505602
SLC36A1	0.69981	0.0123526
CFLAR-AS1	0.69955	0.00818871
MAGI1	0.698446	0.00308145
CASC4	0.698305	0.000134705
GNAI2	0.698163	1.86555e-05
KAAG1	0.698092	0.0259912
SEC24A	0.697728	0.00126515
TMEM131	0.697681	8.47905e-05
THBS3	0.697225	0.00151671
LDOC1	0.697212	0.00310021
TGFB2-OT1	0.697124	0.0148249
KIAA0513	0.696464	0.00329277
RAB7A	0.69581	0.000148025
NPEPPS	0.695185	4.59034e-05
KDELR2	0.695064	0.000126416
EXOC6B	0.69492	8.27552e-05
SERTAD3	0.694728	0.0452297
YIPF6	0.694399	0.000849635
FNBP1	0.694074	8.47872e-05
FUCA1	0.693369	0.0203539
B3GAT3	0.693334	0.0021363
RAB2B	0.693311	0.0451125
STIM1	0.692384	0.000257734
LINC01943	0.692017	0.00222813
ABHD16A	0.691926	0.0499431
UBR4	0.691925	7.03334e-05
PEA15	0.691787	7.0911e-05
TREH	0.691754	0.0214329
CA5B	0.691623	0.0236504
GMIP	0.691072	0.00640994
AC012321,1	0.690424	0.0212427
MEST	0.69003	0.000270438
RRBP1	0.689562	3.55894e-05
NIPAL3	0.689303	7.48563e-05
AAK1	0.68908	0.000106268
BCR	0.688995	0.000155133
MAML2	0.688519	0.0019092
CD72	0.688273	0.0404809
DHRS1	0.687742	0.0411814
SQSTM1	0.687578	1.55687e-05
ZNF428	0.68684	0.0146502
AL136531,2	0.686706	0.000437322
FKBP9	0.686614	0.000837
SH3PXD2A	0.686503	0.00012408
ESYT2	0.685341	0.000236265
ACSF2	0.685215	0.0019514
PTPN14	0.685106	2.79254e-05
RTN4	0.685062	5.08885e-05
DVL3	0.684507	0.00117701
EPHX1	0.683753	0.0104678
ULK1	0.683543	0.000486332
SESTD1	0.683431	0.0056068
XYLT2	0.683416	0.000257734
AC073548,1	0.683055	0.0179646
SNX19	0.681943	6.35565e-05
CREG1	0.680841	0.00942277
LTBP2	0.680449	0.00530359
DAP	0.680328	4.65223e-05
TMEM255A	0.680298	0.0206146
MARK4	0.680162	0.000455795
AC093525,2	0.680157	0.000155133
LUZP6	0.679861	0.0266064
SH3BP4	0.678333	0.000387426
TANGO2	0.67783	0.00412989
SPECC1	0.676849	0.000237298
BCAP31	0.676313	0.000145549
RNF141	0.676195	0.000628697
AC125257,2	0.67603	0.00516234
LAMP2	0.675805	0.000182206
ATRN	0.674921	0.000161756
DTX4	0.674916	0.00760794
PNPLA2	0.673264	0.000211754
BMP1	0.672792	0.00429867
ATP11A	0.672745	0.000238494
NEU1	0.672716	0.00299258
LGR4	0.672538	0.00160017
MIR6852	0.672516	0.00421633
PACS1	0.671953	8.27026e-05
NLGN2	0.671653	0.000143943
TMED3	0.671478	0.00120785
TICAM2	0.671071	0.01493
KCTD21	0.670566	0.00880744
ADAM10	0.670435	0.000116524
NACC2	0.670347	0.000120621
EPHB2	0.669852	0.000300389
PDIA4	0.669439	0.000449661
NDUFC2	0.669312	0.000376869
AC093010,3	0.669215	0.0141427
TMEM189-UBE2V1	0.66851	0.0001212
CPTP	0.668262	0.0043221
LYN	0.668227	0.0196054
ITGAV	0.667827	0.00046802
BAG3	0.667286	0.00120237
SCARF2	0.66709	0.000245153
BOK	0.667	0.00056105
IPO9-AS1	0.666147	0.0259851
HSDL1	0.666082	0.00487467
NPDC1	0.66515	0.000691012
DNMBP	0.664823	0.000391732
PPP1R3B	0.66448	0.0211845
LIMS2	0.664173	0.0193858
WDR47	0.663879	0.0208958
CHRDL1	0.663693	0.000251977
ABTB2	0.662814	0.00182142
PIGF	0.662701	0.000550697
AL121987,2	0.662566	0.0114179
ATP6V1A	0.662521	0.000403168
TOLLIP	0.662399	0.000257734
APPBP2	0.66225	0.000944816
FAM98A	0.662245	0.000842159
CDK2AP1	0.662241	0.00147438
ZER1	0.66196	0.000906094
PTPRM	0.661475	0.000940364
INHBA	0.6612	0.0111642
STEAP2	0.660697	0.0388495
CLIP2	0.660588	0.0006386
ARF3	0.66047	8.28212e-05
UGP2	0.660456	0.000489453
IFNAR1	0.66023	0.00148473
ADCY6	0.660181	0.000793392
AC044849,2	0.659763	0.0334121
CEACAM19	0.659556	0.0352832
LGMN	0.659514	0.0130204
SYS1	0.659366	0.00348929
PPDPF	0.659334	0.000270036
SLC39A6	0.658769	0.000837
AL356481,3	0.658212	0.0102329
BRK1	0.657905	0.00916303
PLA2G12A	0.657852	0.0247832
SYTL2	0.657444	0.00432647
ARSI	0.65715	0.000784216
LNPEP	0.656936	0.000345972
SLC9A1	0.656592	0.00210604
DGKI	0.656422	0.0033336
AL136295,1	0.655685	0.0017398
B3GNT9	0.655311	0.0424623
SPRYD3	0.655139	0.00204949
RNF144B	0.654861	0.0159786
RAB6B	0.653675	0.0225659
AC090197,1	0.653006	0.000857062
C19ORF71	0.65274	0.0354177
RFLNA	0.652644	0.000291013
DLGAP4-AS1	0.652343	0.00484954
UBC	0.652139	0.000107296
JAK1	0.651921	0.000155133
ITSN1	0.651767	0.000618112
AP003419,2	0.651725	0.0149835
CNN2	0.651647	0.000182174
AP5Z1	0.651589	0.00213171
AKT1S1	0.651471	0.000585521
ALDH1A3	0.651312	0.00271133
DESI1	0.65065	0.00248032
BRF2	0.650602	0.0493506
TMED10	0.650402	0.000372573
AC104316,1	0.650257	0.0343547
AC015712,2	0.650041	0.00361601
CANX	0.649857	5.95808e-05
NAT8L	0.649678	0.0008481
COQ10B	0.64943	0.0145582
CYBA	0.648812	0.0370828
ITM2C	0.648598	0.00102964
TMEM41A	0.647429	0.0138549
SHROOM2	0.647393	0.0016953
HACD2	0.647343	0.00163695
AC006441,3	0.647328	0.00101601
GABBR2	0.646535	0.0111563
AC005786,3	0.646533	0.0129804
AC025682,1	0.646234	0.00206472
ANK2	0.646143	0.00585805
FAM20C	0.645211	0.000333565
AC007938,2	0.64481	0.0112253
EFNB1	0.644753	0.000257734
ATP6V1C2	0.644705	0.000234819
KDELR1	0.644313	0.000816077
SH3D21	0.64383	0.00373881
DSTN	0.643714	0.00020185
NR2F1-AS1	0.643434	0.00827087
SELENOM	0.643167	0.010322
PCDHGA10	0.643028	0.00154762
QPRT	0.642549	0.000388077
ANKRD42	0.641885	0.0282546
SLC41A3	0.641765	0.00830404
SLC35E1	0.641012	0.00196311
SLC30A4	0.640967	0.01653
AC015712,5	0.64069	0.011368
EEF1A2	0.640051	0.00400054
TUFT1	0.640027	0.0128627
DSG2	0.639114	0.000321411
LDLRAP1	0.63839	0.00924774
PREPL	0.637579	0.000989488
AP003392,3	0.63699	0.00345833
MT-ATP6	0.636777	0.0154038
TEX2	0.636538	0.00213712
PCNX1	0.636099	0.000963454
AC079921,1	0.636057	0.049603
PGRMC2	0.635671	0.00681372
ANXA5	0.635506	0.000102328
CMIP	0.635426	0.000882592
PGRMC1	0.634464	0.00155075
TMEM129	0.633929	0.0106443
ZSWIM8-AS1	0.633827	0.0339001
AFF4	0.633654	0.000301369
EZR-AS1	0.63343	0.0166611
RETREG3	0.633272	0.00109209
CD63	0.632648	0.000278125
SLCO3A1	0.632349	0.00857568
ZBTB20	0.632005	0.00515193
PARVA	0.631824	0.000237949
SPAG4	0.631403	0.0173366
NEO1	0.631317	0.00411563
C20ORF24	0.630271	0.00148473
NFATC4	0.630158	0.0154824
ZCCHC17	0.629165	0.0176872
EMC1	0.628315	0.000618199
WWC1	0.627997	0.000411007
PFKL	0.627704	0.000564782
TMCC1	0.627608	0.0407993
DGCR2	0.62683	0.000436457
EZR	0.626588	0.000282066
TSPAN14	0.626408	0.000497825
CUX1	0.626186	0.000590767
VPS37A	0.62614	0.00969318
ANKRD36BP1	0.625559	0.0373814
DNAJC25	0.625453	0.0310265
PLOD3	0.625378	0.00402314
SECISBP2L	0.62536	0.00229659
ZBTB1	0.625243	0.0124906
HYOU1	0.625195	0.00020879
HDLBP	0.624956	0.000113362
CLINT1	0.624771	0.00179947
MEGF8	0.624485	0.000979182
DPY19L3	0.623977	0.038309
ZBTB47	0.623635	0.0149619
NCOA4	0.623533	0.000331277
AL591806,3	0.623478	0.0175489
ZBTB4	0.623424	0.000893575
MARCH6	0.622758	0.00029758
PPP1R11	0.622445	0.0232433
LMAN2L	0.622302	0.00429248
RRAS	0.62195	0.00433807
AP006621,1	0.621856	0.00325062
STAT1	0.621713	0.000701191
ADIPOR1	0.621382	0.00131742
TP53I11	0.61972	0.000938681
RBMS2	0.619115	0.00107658
MFSD5	0.618922	0.012271
POFUT1	0.61879	0.000373588
TMEM30A	0.618532	0.000682038
PRDX6	0.618427	0.0133725
APMAP	0.618421	0.000470059
DCTN5	0.617886	0.000963454
TMEM248	0.617876	0.00153914
GPR153	0.617407	0.0285582
CHST15	0.617348	0.00142346
KIAA0319L	0.617006	0.00438308
TRAF6	0.615781	0.0145293
SAMD12	0.615774	0.00330758
SLA2	0.615593	0.034388
MIR22HG	0.615554	0.0161138
STK17A	0.614826	0.00872678
ST3GAL6	0.613492	0.0066832
ACBD3	0.613196	0.00226633
RNF11	0.612824	0.00332782
ATP6V1F	0.612235	0.0222638
DNAJC5	0.612218	0.000459266
FRMD8	0.611648	0.00209358
RAB5C	0.611571	0.00112644
RAB11FIP3	0.61131	0.00138722
TVP23C-CDRT4	0.609752	0.04522
SLC39A11	0.609216	0.00741741
MICAL2	0.609207	0.00122421
MINOS1-NBL1	0.6092	0.00101301
INF2	0.6091	0.000479399
TMEM167A	0.609094	0.00343288
FBXO32	0.608868	0.0362533
KIAA1109	0.60823	0.00149103
SEC16A	0.607874	0.000859033
MINK1	0.607746	0.00109463
CANT1	0.6074	0.000583757
LAMP1	0.606054	0.000271798
VCL	0.605654	0.000301631
LRPAP1	0.605491	0.00151799
ERN1	0.604959	0.0165203
ROBO1	0.604897	0.00241055
NCLN	0.604818	0.00147616
CEP170B	0.60461	0.00112644
DNAJC1	0.60456	0.0489226
ADAM15	0.603576	0.000867752
EXTL3	0.603562	0.00488154
DNMBP-AS1	0.603311	0.0198153
NECAP2	0.603154	0.00340855
DHDDS	0.602795	0.00517559
A4GALT	0.602731	0.0356204
SH3BGRL3	0.602397	0.000840611
ZSWIM8	0.60208	0.00401576
TMCO3	0.602028	0.000834939
AC063952,1	0.602012	0.00628507
TCTN1	0.601905	0.0459256
ZDHHC5	0.601658	0.00210543
BMPR2	0.601463	0.000917073
AL358781,1	0.601189	0.00225321
ALDH2	0.600843	0.0039326
PGM3	0.600585	0.00484559
GSKIP	0.600532	0.0421189
GALNT2	0.600284	0.000448521
LASP1	0.59824	0.000521009
TCTN3	0.597843	0.00538451
UBE2V1	0.59741	0.000895425
PHLDB1	0.596606	0.0011111
LOXL2	0.596534	0.000927494
ERGIC1	0.596487	0.00041642
PNPLA8	0.596008	0.0471419
CNNM2	0.596001	0.00408815
POLD4	0.59581	0.0233401
SNX29	0.594898	0.00692305
AC009086,2	0.594795	0.00333969
GALNT10	0.594452	0.00148013
RNASEK	0.594095	0.0110791
TVP23B	0.593926	0.0117722
SNAP29	0.593349	0.0129296
FEM1C	0.593226	0.0102106
AC073610,2	0.592413	0.00525258
TMEM50A	0.592326	0.00358395
DNAJB2	0.591639	0.00298825
AGL	0.591431	0.0394651
AC007378,1	0.591335	0.00150453
TBC1D9	0.591291	0.0138629
YWHAG	0.590967	0.000754411
PKD1	0.590888	0.00100104
TGIF2-C20ORF24	0.590177	0.00398855
CARMIL1	0.589924	0.0263362
SLC6A8	0.589736	0.00133224
CRIM1	0.589723	0.000297362
PQLC2	0.589667	0.0344307
SGCB	0.589187	0.00437452
UFD1	0.588954	0.0109118
GLIS3	0.588936	0.03465
ATG2A	0.588911	0.00160569
F11R	0.588462	0.0133864
LIMK1	0.588099	0.00386966
LRP6	0.587773	0.00822908
CST3	0.587742	0.00228155
AC055811,1	0.587643	0.0390753
KIAA0232	0.586727	0.0146183
AC079329,1	0.586526	0.0178789
UGGT1	0.586391	0.00101601
AC073610,3	0.585857	0.00225597
PIK3C2A	0.585645	0.0014257
SLC45A4	0.585588	0.0368088
BACE1	0.585464	0.00273949
MAP2K1	0.58541	0.00526826
MTMR2	-0.586325	0.0194279
MRPL24	-0.586427	0.0440347
RPS3	-0.58654	0.00351466
SECISBP2	-0.588354	0.041531
SET	-0.589387	0.000568115
HDHD5	-0.589605	0.0136163
DAZAP1	-0.589648	0.00461771
MFSD11	-0.590292	0.00181818
NDUFAB1	-0.590305	0.0360019
CENPN	-0.590598	0.03267
NUP107	-0.592006	0.0122296
SMYD5	-0.592336	0.00577446
PNPLA4	-0.593277	0.0318912
ATL2	-0.593306	0.0124462
MAD2L2	-0.593567	0.0138749
HMGCS1	-0.593627	0.00083099
GPD2	-0.593774	0.0124906
ZFAS1	-0.593868	0.00621472
NBPF9	-0.593894	0.0360884
AC011510,1	-0.594354	0.0172323
SNRPB	-0.595785	0.00112644
AC025423,4	-0.596074	0.00249304
C19ORF54	-0.596493	0.0455333
STOML2	-0.596638	0.00712927
FUS	-0.597189	0.00200963
NCOR1	-0.59728	0.00115668
CNTROB	-0.598254	0.0135985
MRPL12	-0.599072	0.00347272
POLD1	-0.599342	0.00921604
ATP5O	-0.599398	0.00697744
ELK3	-0.601559	0.00293621
TUBA1B	-0.602697	0.000230087
AMZ2	-0.603271	0.00395245
RPS6KA1	-0.603417	0.0287484
SERBP1	-0.603427	0.00101275
AC011603,2	-0.603919	0.000237298
VPS54	-0.604008	0.01493
CTDSPL2	-0.604962	0.0420147
BRD8	-0.605648	0.014614
TRIM28	-0.606045	0.000392838
CKB	-0.606759	0.0128725
PRKRA	-0.606829	0.0256802
TRIM5	-0.606868	0.013116
RNF157	-0.607328	0.0398486
LRFN4	-0.607865	0.00906887
ZNFX1-AS1_3	-0.608095	0.0331867
RPL26	-0.608252	0.00488722
TXLNG	-0.608405	0.0132568
RPS20	-0.609386	0.010336
CHTOP	-0.609914	0.00806367
ESD	-0.611122	0.0140065
AC011446,2	-0.612129	0.0134973
MUS81	-0.612306	0.00771754
RPSA	-0.613348	0.00258824
IGDCC4	-0.61518	0.0312292
ATF7IP	-0.615346	0.00340931
AC135178,2	-0.618206	0.00471976
AJUBA	-0.618559	0.0014598
TCOF1	-0.619258	0.00211942
NUP88	-0.619656	0.0133947
YARS	-0.620155	0.0206532
ZNF507	-0.62038	0.0224563
BLMH	-0.620619	0.0258922
MYC	-0.620994	0.00333948
C19ORF48	-0.621791	0.0102702
DOT1L	-0.621838	0.0259989
AFF3	-0.621937	0.00371222
DHPS	-0.622199	0.0457555
DKC1	-0.622965	0.00341443
ABLIM1	-0.624106	0.0217994
ARL6IP1	-0.624507	0.000842455
RABGGTB	-0.624604	0.00587257
PCID2	-0.624828	0.00133903
SUPT16H	-0.624835	0.00117869
MSL2	-0.624866	0.0192197
H1F0	-0.625661	0.00838808
FAM122B	-0.62609	0.0259851
CSMD3	-0.627169	0.030833
OAS3	-0.627358	0.0025069
FAM96B	-0.627749	0.0351413
RPS13	-0.627773	0.0024388
DERA	-0.628571	0.0241357
THAP9-AS1	-0.629478	0.0262636
RNASEH2A	-0.630219	0.0188677
COA7	-0.630315	0.0385098
ZNF768	-0.630477	0.0262545
PABPN1	-0.631159	0.00157607
POLD2	-0.631226	0.00223176
SNX15	-0.631247	0.0287739
PDZD2	-0.631394	0.0288667
RANBP1	-0.631925	0.00192192
MRPL9	-0.632305	0.0148809
AEN	-0.633692	0.00276288
FAF1	-0.633984	0.0155217
DVL2	-0.635552	0.00525301
QSER1	-0.635754	0.0021332
IFRD2	-0.636361	0.00309842
ZNF511	-0.63656	0.0341959
AC087289,5	-0.637259	0.0343244
SMARCB1	-0.637344	0.00532602
TAF1C	-0.63787	0.011298
CNRIP1	-0.638208	0.00896822
UTP18	-0.638342	0.0102537
MMS19	-0.638422	0.00210921
BX890604,1	-0.639304	0.0272574
COPS3	-0.639546	0.00170702
RRP9	-0.639615	0.034093
WDR35	-0.640225	0.0361331
ANGEL2	-0.640633	0.0359909
LSM7	-0.64066	0.0290324
MGA	-0.640729	0.00578193
MRPL38	-0.641246	0.00373881
CWC27	-0.643042	0.0476792
ACAD9	-0.643174	0.00985332
RASA3	-0.643922	0.00155006
PAXBP1	-0.644027	0.0189198
KAT8	-0.645663	0.0415397
IRS1	-0.645963	0.00475973
RPL17-C18ORF32	-0.645977	0.00149644
DBI	-0.646219	0.0219245
RPL24	-0.646901	0.00204461
KIF5C	-0.647198	0.00579421
KCNQ5	-0.647811	0.0253211
MCRS1	-0.64832	0.00393155
LINC00649	-0.648575	0.0491954
NUP85	-0.648589	0.00813651
ZNFX1-AS1_2	-0.64867	0.0128616
ZNF395	-0.649753	0.02015
PLEKHG2	-0.64987	0.0163203
MIRLET7BHG	-0.649932	0.00695433
NTPCR	-0.65021	0.019911
ATP5G1	-0.650901	0.01493
DDX46	-0.652184	0.000870562
KHDRBS1	-0.652262	0.000436859
ABCE1	-0.653861	0.00205445
HNRNPH3	-0.654018	0.00256436
SRSF7	-0.654343	0.00181826
NOL11	-0.655333	0.00485356
SIVA1	-0.655848	0.00475973
TMEM18	-0.655948	0.0164087
ZNF512	-0.656296	0.00740169
IFT80	-0.657622	0.0102602
ARNTL2	-0.658335	0.000888033
EIF2A	-0.658713	0.00950037
CYC1	-0.658866	0.000478256
HEATR6	-0.65947	0.0228823
COA1	-0.659598	0.0397692
ANKRD28	-0.659912	0.00114439
TFAM	-0.660161	0.00222305
MIS18A	-0.660386	0.0397684
TOMM22	-0.660832	0.00323526
SUCLG2	-0.661263	0.0017228
PDCD2	-0.664048	0.0326374
PPP4R3A	-0.664161	0.0036571
KCTD15	-0.664279	0.0322762
ZNF544	-0.664549	0.00833076
HOXB3	-0.664573	0.000848542
RPS6	-0.665478	0.00263887
JRK	-0.666212	0.000798439
LIG3	-0.668246	0.00261506
PLP2	-0.668594	0.00507286
PLK2	-0.669146	5.89519e-05
METTL15	-0.669672	0.0280146
NIPSNAP2	-0.670207	0.0186911
HMGA1	-0.67065	6.14523e-05
GART	-0.670899	0.000831718
URB2	-0.67146	0.0357149
MRPL13	-0.671514	0.00922368
RPL5	-0.671711	0.000992088
NPM1	-0.672187	0.000188151
BAHCC1	-0.672321	0.00116571
SV2A	-0.673634	0.013116
POC1A	-0.674771	0.0351989
SEH1L	-0.674842	0.0073402
UTP14A	-0.675106	0.0290586
CEP131	-0.675226	0.00662712
THOC1	-0.676523	0.0448919
BTG3	-0.676583	0.0279039
CXORF38	-0.676709	0.00932571
AC009133,6	-0.677286	0.0335063
PDZD4	-0.677561	0.0345027
SLC43A3	-0.6779	0.0106273
HNRNPA2B1	-0.678156	0.000119117
COG4	-0.679454	0.00585438
IER5	-0.679507	0.00901769
METTL5	-0.680088	0.0039817
ATP5G2	-0.68014	0.00176033
TET2	-0.680927	0.0463208
RPL27	-0.681536	0.00125454
CEBPG	-0.682002	0.0332275
RRM2B	-0.682544	0.000632783
PLCXD2	-0.682911	0.0233985
AC009133,1	-0.683733	0.000586386
PIM3	-0.683886	0.00273949
PHACTR4	-0.684756	0.00665843
POLA1	-0.684916	0.00146571
DNM1	-0.685494	0.0110455
NDUFA12	-0.685517	0.0124826
ZFAND1	-0.686019	0.00652912
B3GALNT2	-0.686135	0.0213498
PAGR1	-0.686318	0.0285451
GJC1	-0.686728	0.000252667
FAM102B	-0.686774	0.0442633
CAMKK1	-0.686978	0.0287669
TRA2B	-0.687857	0.00251714
AC009779,3	-0.688188	0.0228313
BTG2	-0.688842	0.0043963
AC099850,2	-0.689031	0.0305375
SNRNP40	-0.689136	0.00562552
CPNE7	-0.6893	0.000892245
MVK	-0.689901	0.00184761
ATPAF1	-0.690572	0.0138506
EIF2B5	-0.6912	0.0176862
CDK4	-0.691307	0.000157929
PAPLN	-0.69319	0.00414509
NOP58	-0.693386	0.00310021
MAT2A	-0.694182	5.01764e-05
MRPL16	-0.694513	0.0210698
RPS10	-0.694755	0.00199358
AXL	-0.694804	1.66479e-05
ILF3	-0.695466	5.37259e-05
TRERF1	-0.695893	0.0173559
SSBP4	-0.6967	0.00255573
CRACR2B	-0.696755	0.0308537
NUP160	-0.697144	0.000656875
WNT3	-0.697259	0.0330555
RPUSD4	-0.698169	0.0081664
B3GNT5	-0.698184	0.0159256
TMEM53	-0.699036	0.0492641
AC097460,1	-0.699198	0.00333495
SNHG3	-0.699317	0.000248259
SF3B3	-0.699518	0.000105024
ZNF202	-0.699519	0.0355752
MGME1	-0.700876	0.00855815
SRSF3	-0.700944	0.000103677
LDAH	-0.70102	0.0106474
SMARCD1	-0.701265	0.000306373
GFRA1	-0.701923	0.000954786
LRRC45	-0.701983	0.00272932
PBX3	-0.702243	0.00293078
METTL17	-0.702421	0.0150474
FBXO22	-0.703017	0.00312227
SCRIB	-0.703348	2.44964e-05
BRCA1	-0.705363	0.0233967
ILF2	-0.707511	0.000159273
MB21D2	-0.707637	0.00401696
FAM239A	-0.70788	0.00732698
RPL34	-0.70792	0.000591787
NASP	-0.707953	0.0110791
SNHG12	-0.708253	0.0333236
SKA2	-0.70992	0.000674047
PFDN4	-0.710429	0.0245317
PRPF38A	-0.711744	0.0239287
TIMM8B	-0.711834	0.0419079
TCEA1	-0.711982	0.000169763
CREBZF	-0.712599	0.000669914
FBXO16	-0.713099	0.0468673
[truncated: 974 more rows]

## Sheet: H2452
Symbol	log2FoldChange	padj
ATP6V0D2	7.4218	9.94103e-07
FCAR	7.23979	9.96975e-11
IL36RN	6.38216	8.46234e-09
SULT1C2	5.99416	4.24041e-22
LBP	5.71627	2.43416e-09
IL36B	5.10569	3.52668e-22
TGM5	5.00134	6.06093e-30
A2M	4.67361	4.47594e-09
C16ORF89	4.65297	3.62054e-08
SLC4A4	4.51506	9.99675e-17
ANGPTL4	4.47261	1.39392e-13
LINC01705	4.21389	2.60688e-07
SLC30A2	4.13885	0.00349184
SLPI	4.09335	0.000118893
NGFR	4.07915	5.61502e-05
PAPPA2	4.0146	1.77829e-57
KIF1A	3.97548	9.18831e-17
INHBB	3.97358	1.22022e-12
ZNF365	3.92701	9.92886e-11
CADM1	3.90308	4.36592e-07
SLC22A15	3.83735	1.20482e-17
DUSP15	3.82204	5.12569e-10
AC006487	3.81749	2.34731e-15
KCNK15	3.80572	6.60391e-06
LINC02015	3.65206	1.78465e-08
AC015656	3.62392	0.00615889
SERPING1	3.54901	2.15495e-16
ANGPTL7	3.54211	3.06843e-05
RIMS4	3.48021	6.19049e-10
PCDHA1	3.47926	1.09522e-16
PCDHA8	3.46964	9.87892e-16
PCDHAC1	3.46873	1.85575e-19
PCDHA5	3.45841	1.13549e-15
PCDHA13	3.44265	7.80228e-16
PCDHA6	3.4341	7.04071e-16
PCDHA9	3.41436	1.0451e-14
PCDHA7	3.38444	5.7829e-14
MAF	3.37994	0.000732457
MAMDC2	3.36863	1.06677e-119
PCDHA4	3.34681	7.81271e-15
PCDHA11	3.33398	1.88527e-15
PCDHA2	3.32992	5.27022e-15
PCDHA12	3.3242	1.872e-18
IGFBP3	3.2661	2.51305e-15
PCDHA3	3.24947	8.66568e-13
GPR1	3.19648	0.00010243
COL22A1	3.186	8.21881e-05
PNLIPRP3	3.15906	1.84507e-05
PCDHAC2	3.14003	3.26195e-23
TMEM151A	3.09322	3.40275e-14
MAMDC2-AS1	3.07375	3.08204e-44
C10ORF10	3.07015	2.80634e-09
ANK2	3.01046	5.38867e-68
SESN3	2.95549	6.08308e-06
ICA1	2.90421	1.93032e-10
PCLO	2.8928	2.33129e-07
SMC5-AS1	2.8821	8.55854e-34
AC079298	2.85646	4.88647e-18
SCG2	2.83879	0.000483331
INHBA	2.80455	6.21394e-16
PCDHA10	2.78496	8.84756e-16
SEMA3E	2.76585	5.42992e-08
CALB2	2.6945	6.03705e-19
FAM212B-AS1	2.68645	1.57127e-07
ELFN1	2.67567	4.94693e-11
CDR1	2.66495	2.92468e-07
DCHS2	2.64279	3.48273e-13
KCNK15-AS1	2.63808	2.8524e-06
NAP1L2	2.62315	9.02159e-07
ADM	2.59511	3.24939e-35
GCNT3	2.59261	7.03529e-34
LINC01615	2.54775	5.49224e-11
EGLN3	2.54447	4.22418e-43
GDF15	2.51442	9.95065e-22
GALNT18	2.50622	5.12291e-12
MR1	2.46267	8.46153e-22
JCAD	2.43292	1.77526e-25
F2RL1	2.42404	3.33057e-17
PIK3IP1	2.37841	2.44611e-05
SERPINE2	2.35952	3.00149e-110
SNX10	2.34086	1.72062e-08
SLC43A2	2.30762	6.95734e-06
IL1A	2.3069	1.69092e-06
PCDHB14	2.28541	4.40314e-12
CDK18	2.28065	4.662e-35
ACKR3	2.23211	1.24155e-11
CEACAMP10	2.22821	6.43781e-37
EPGN	2.21524	1.45257e-26
NPPB	2.20928	3.15874e-08
LINC00520	2.18575	6.66794e-09
KCTD16	2.18244	9.82035e-05
FBLN5	2.17072	7.80102e-12
TMEM45A	2.14924	6.21386e-10
AC005736	2.14234	4.02788e-08
BAMBI	2.11443	1.08054e-38
SEMA3A	2.11003	8.39698e-05
CADM3	2.0843	7.55102e-13
ASAH1	2.07976	1.5342e-41
WISP2	2.06784	0.00658715
HS3ST2	2.0636	6.38425e-08
MAP3K7CL	2.06131	4.29412e-09
ECM2	2.0548	3.62695e-06
AL136131	2.0545	1.15997e-19
ZNF610	2.04987	2.65114e-08
FAM212B	2.04323	5.65941e-17
NEURL3	2.04245	2.60445e-06
LCP1	2.03958	1.53012e-18
MIR147B	2.03779	7.18248e-08
C15ORF48	2.03533	4.66714e-15
AC025580	2.03329	1.81526e-07
RDH12	2.02539	0.00038514
FOLR3	2.02035	0.000138674
POT1-AS1	2.01802	1.57124e-06
CPQ	2.00036	4.00574e-10
DISP2	1.99824	2.04407e-10
PRUNE2	1.99596	0.0102187
FAM110C	1.99537	7.13023e-15
SEZ6L2	1.96726	3.10191e-27
PKD1L2	1.95311	7.67942e-17
RNF150	1.94446	5.82656e-07
PSG9	1.94091	2.96764e-32
TTC3P1	1.93869	2.65933e-08
CLIC2	1.93569	0.000128113
ZNF705G	1.9254	0.000120907
AC078880	1.91496	3.49958e-05
RUNDC3A-AS1	1.90923	7.75656e-06
ANOS1	1.903	0.00370855
AP1S3	1.88792	3.51257e-30
CTSK	1.87699	9.68022e-05
MCTP2	1.87217	4.78667e-05
PWAR5	1.87083	1.23687e-07
PLA2G4C	1.86524	1.58239e-11
CHRDL2	1.8621	5.81838e-10
RETREG1	1.85769	6.94317e-09
ARFGEF3	1.85628	5.75854e-17
NDRG1	1.85307	1.9348e-24
EPB41L5	1.84893	2.08572e-08
ANKRD24	1.84714	3.8681e-06
ABLIM1	1.84695	8.88951e-17
C10ORF35	1.84477	0.000167757
STOX2	1.84304	8.95799e-05
AC105277	1.84259	4.21768e-44
PCBP3	1.83934	1.6453e-31
TSC22D3	1.83651	6.18821e-06
PPM1K	1.83536	5.65432e-32
ANKRD1	1.82375	6.43781e-37
MT-TL1	1.81146	0.00853972
PCDHB13	1.78661	1.82339e-05
RPLP0P2	1.78302	8.88325e-09
RORA	1.77948	5.87074e-05
CADM3-AS1	1.76308	3.40179e-06
CD163L1	1.75745	2.59307e-11
ADM2	1.75534	2.11713e-18
AL354813	1.75487	0.000144448
FAM124A	1.74982	5.02619e-07
KCND3	1.73556	3.43279e-25
SERPINB10	1.73261	0.00175526
ZNF556	1.7315	0.00127657
AL358334	1.72854	3.04728e-07
ARRDC4	1.72776	8.87992e-37
FER1L4	1.7248	2.61267e-16
CELF6	1.72124	3.62856e-13
PLAT	1.7165	2.5857e-13
TBC1D8B	1.71625	6.90327e-05
CTSF	1.71283	2.76817e-11
RAB6B	1.71226	3.59102e-16
SAA2	1.70973	1.4998e-07
SERPINB2	1.70723	8.03239e-05
NDN	1.70505	3.06676e-09
COLEC12	1.69895	5.14763e-07
PCDH1	1.69552	4.52182e-15
KIF16B	1.69221	2.44702e-08
PYGL	1.69144	3.64465e-34
FAM107B	1.69081	1.95539e-24
TRIM22	1.689	0.0417866
THBS2	1.6858	3.30911e-20
F2R	1.68236	3.34547e-19
ZNF208	1.66857	0.000275419
ZNF528-AS1	1.66368	9.64996e-06
IFIT2	1.66207	3.22984e-22
ZNF10	1.6597	1.94494e-05
TBX2	1.65812	0.00150115
ADAMTS14	1.65546	3.48289e-10
CXCL16	1.64839	4.60409e-11
AC124312	1.64702	9.56345e-21
UNC13B	1.64669	4.60842e-12
CHPF	1.6457	2.15998e-45
PDZK1IP1	1.64555	5.84909e-07
GUCY1A2	1.64518	0.000637074
LRRC32	1.6433	2.23678e-06
TMEM47	1.64248	2.99904e-08
ZNF699	1.63737	5.82429e-06
CEMIP	1.63262	1.40758e-18
MT-TD	1.6272	2.47071e-07
CPA4	1.61705	6.29856e-30
AC011511	1.61686	1.18386e-40
SNURF	1.61623	1.06875e-17
APOE	1.61585	9.52518e-10
MAN1C1	1.61529	5.31786e-05
SNRPN	1.61031	3.12606e-22
ZNF135	1.6088	3.08602e-11
SCPEP1	1.60589	3.82891e-15
CHAC1	1.60294	8.84377e-13
PLEKHA7	1.60196	2.22309e-06
SPATA13	1.60111	5.16597e-06
ZNF432	1.60006	1.7389e-09
MORC1	1.59848	0.00046024
SULF2	1.59739	0.0128531
GM2A	1.59208	5.66898e-09
ZSCAN18	1.58773	3.36211e-16
SYTL2	1.58761	7.04227e-05
AC025188	1.58122	5.48077e-11
MEIS3	1.58015	7.75656e-06
AC078850	1.57514	0.000795092
MT-ND1	1.56982	0.0301968
ZNF470	1.56457	3.6847e-06
FAM84B	1.56438	1.2335e-07
GSN-AS1	1.55992	4.04662e-06
ID2	1.55511	2.84511e-12
HMOX1	1.55498	2.19149e-12
TUBB2A	1.5544	3.50049e-09
SLC16A6	1.55435	1.76325e-05
TMOD2	1.55142	7.06605e-05
MAPK8IP2	1.55069	5.54219e-15
SCARNA18	1.55031	0.0446658
ADTRP	1.54871	1.00516e-05
PSMG3-AS1	1.54856	7.80228e-16
CCDC194	1.54397	6.65339e-05
ABI3BP	1.54189	2.64739e-25
ICAM1	1.54036	7.08496e-42
AL645922	1.53957	8.40192e-17
AC027288	1.53337	8.75925e-06
MATK	1.52934	8.5078e-07
CRYAB	1.52702	0.0368853
TMEM178B	1.52013	1.73799e-21
TXNIP	1.51381	4.08539e-41
MT-TS1	1.51137	0.028165
MANBA	1.50413	3.08246e-14
CXCL2	1.50379	1.02431e-06
MT-TQ	1.50361	0.00161049
LRRC3	1.50352	2.26214e-09
DNAH5	1.50314	4.07081e-19
C3	1.50134	8.86191e-26
C1S	1.49958	9.09774e-26
VEGFA	1.49889	4.73464e-28
GREB1	1.49847	1.5315e-11
NAALADL2	1.49447	1.91382e-05
SAA1	1.49209	5.09001e-09
CFB	1.4865	1.1784e-15
DNASE2	1.48422	1.36732e-23
MTND2P28	1.4813	0.000100258
RPS6KA2	1.48035	4.57591e-18
C2	1.47656	1.5805e-09
MT-TK	1.47458	0.00888035
AGT	1.47358	0.000403818
AC020934	1.4722	1.33236e-12
AC020978	1.46934	1.05258e-09
ARNT2	1.46899	0.000175211
ARMCX2	1.46582	2.35834e-06
RECK	1.45826	0.000273636
AL138828	1.45811	0.0182949
CA12	1.45477	2.91963e-19
SLC13A3	1.45069	0.000139227
C1QTNF1	1.44154	7.18329e-08
ZNF563	1.44064	0.000170769
LGMN	1.43917	1.32056e-16
ABCA5	1.43527	5.89444e-07
PLXDC2	1.43221	3.79993e-17
CACHD1	1.4307	7.60865e-05
PPP1R3C	1.42742	7.27439e-12
TGFA	1.42234	1.84156e-09
PLA2G15	1.4198	2.62462e-13
CCND1	1.41654	7.16466e-23
LINC01638	1.41649	0.000142462
GPX3	1.41577	1.03381e-10
DTNA	1.40708	8.64265e-10
ZNF836	1.4055	1.66087e-05
CD14	1.39858	2.1286e-09
HRK	1.39742	1.49194e-09
SLC22A23	1.39739	1.04658e-23
THSD4	1.38449	9.09423e-11
ARSG	1.37587	3.47376e-11
ATP7B	1.37518	7.48757e-08
LPCAT1	1.3745	3.82891e-15
PLTP	1.37305	3.10221e-14
UST	1.37078	9.62749e-14
STC2	1.36793	1.13313e-18
DPP4	1.36589	2.06348e-20
ICOSLG	1.35981	0.00339245
BFSP1	1.35808	1.84684e-08
GABARAPL1	1.35795	6.68186e-20
ITGB3	1.35571	5.29448e-10
HEXA-AS1	1.3557	0.00688145
AC017116	1.35551	2.30793e-05
CCDC40	1.35534	0.000639703
MT-TP	1.35157	4.94748e-11
ZFP90	1.35102	2.6691e-07
PTX3	1.34918	2.12571e-12
AC037198	1.34384	1.67967e-22
TCAF2	1.34148	0.00586048
ZNF528	1.34095	9.12758e-15
ATP9A	1.33984	3.37976e-19
UGT1A3	1.3398	0.00129419
BICDL1	1.33919	3.4742e-07
SPAG4	1.33818	3.86691e-13
ABAT	1.33801	4.76321e-05
UGT1A9	1.33435	0.00110252
THBS1	1.33076	1.21581e-17
UGT1A7	1.33069	0.00114562
CGNL1	1.32898	0.000176222
TMEM198	1.32729	2.04519e-15
SYNE1	1.32651	4.30291e-12
UGT1A4	1.32607	0.00140581
MAP2	1.32483	3.7686e-15
AMPD3	1.32463	4.42345e-07
UGT1A5	1.324	0.00134152
FUCA1	1.32372	3.19001e-10
AC068234	1.32028	9.53087e-09
MT-TM	1.31915	0.00350717
SERPINE1	1.3176	4.86889e-15
ENDOD1	1.31461	0.0044884
UGT1A6	1.31403	0.000866071
CRYM	1.30883	0.00562938
ZNF433	1.30695	0.000371273
DNAAF4-CCPG1	1.30659	3.09261e-35
ELOVL7	1.30647	0.00165587
SNHG14	1.30393	5.06142e-15
SESN2	1.30008	1.42789e-21
ADAMTS15	1.30003	0.00147947
AJ239328	1.2992	9.84073e-05
MARCH2	1.29855	1.18447e-06
MIR614	1.29697	2.83483e-09
NABP1	1.29624	2.15438e-27
PDPN	1.29465	2.13282e-16
TTC39B	1.29394	3.56511e-12
ZNF177	1.28875	0.000413603
AL008726	1.28741	1.9004e-16
UGT1A10	1.28423	0.00159241
CPE	1.28179	2.44886e-06
GSN	1.28146	0.00883047
ITGBL1	1.2801	4.64283e-08
SLC2A1	1.27917	3.8419e-21
CCPG1	1.27847	2.07711e-35
ADAMTSL4	1.27774	0.024342
FMO4	1.27699	0.00203067
ZFP28	1.27501	1.78518e-05
ZNF841	1.27462	2.26721e-08
C1R	1.27449	6.8226e-10
SMPD1	1.2743	3.09571e-13
TGFBI	1.26752	0.00137842
ARL4D	1.26661	4.64297e-08
ITGB4	1.26623	3.6321e-20
CCL28	1.26468	0.0182339
UGT1A1	1.26433	0.00202368
ZNF773	1.2637	9.5934e-10
CTSA	1.25901	1.96282e-14
C1ORF198	1.25676	2.34504e-19
PBXIP1	1.25488	6.43839e-09
CYB5R1	1.25295	3.16644e-18
PHBP3	1.25225	0.00158371
APBB1IP	1.25177	4.34939e-15
IL20RB	1.25013	4.22006e-09
AC091132	1.24935	0.00190035
DNAJC6	1.2485	6.03188e-06
PLCD1	1.2475	0.0253885
SOD2	1.24691	7.55936e-16
COL5A3	1.24319	0.0109427
NTNG2	1.24085	1.00242e-05
SELENOM	1.2361	4.58652e-19
NRCAM	1.23513	2.676e-08
GDPD5	1.22989	2.38282e-05
FMN1	1.22981	0.010903
MT-TT	1.22962	1.93381e-09
MIR4315-1	1.22201	1.13651e-08
SH3TC2	1.22138	0.00148389
ZNF846	1.22073	0.000227844
FGF14	1.22015	2.7022e-06
MAN2B2	1.21937	5.68463e-15
AL356356	1.21519	0.000724235
SLC8A1	1.21424	0.000225209
GLRX	1.21351	1.09628e-12
HCN2	1.20852	0.00091862
MT-CYB	1.20708	0.0184848
CTSO	1.20625	8.76455e-07
PVR	1.20339	1.68297e-17
SAMD12	1.20314	0.0153997
PLD3	1.20125	2.15869e-13
KIZ	1.20091	0.000104423
CYP1B1	1.19932	0.000376246
ZNF577	1.19921	7.17781e-05
TP53I3	1.19891	2.0629e-08
GPRC5A	1.1971	2.09581e-25
CYP1B1-AS1	1.19622	0.00171142
UGT1A8	1.19527	0.00122341
PPP2R5B	1.19442	2.61562e-15
AL512506	1.19083	0.00116498
AK4	1.19067	4.94545e-25
TUBB2B	1.19048	0.00586496
TRIML2	1.18947	4.29633e-05
UNC5B	1.18867	0.00415393
AC025594	1.18833	4.96611e-05
ERVFRD-1	1.18766	0.0287955
AKAP12	1.18765	0.0103113
PLOD1	1.18458	1.18369e-25
AC004477	1.18318	1.10783e-22
PLBD2	1.18016	1.32695e-17
FAM171B	1.18001	2.67618e-07
P4HA1	1.17828	5.73397e-19
AL731563	1.17706	2.86687e-07
AL133453	1.17631	5.62347e-06
MT-TI	1.17403	0.0192065
CALCOCO1	1.174	4.9301e-10
VLDLR-AS1	1.17054	1.14711e-09
ERV3-1	1.17042	1.10903e-11
FBXO2	1.16899	2.96159e-11
VTN	1.16781	1.3711e-15
TGM2	1.16582	9.79418e-05
NFE2L1	1.1653	1.82316e-24
LINC01524	1.16445	0.029599
DFNA5	1.1597	6.50193e-19
PLEKHM1	1.15908	1.39387e-19
PGAM2	1.15825	0.000100536
SIPA1L2	1.15819	0.0039268
VLDLR	1.15615	6.58578e-20
MITF	1.15505	0.00444579
MT-TY	1.15221	2.39705e-07
NCSTN	1.15051	4.44684e-21
ERRFI1	1.14919	3.37241e-10
LINC02407	1.14865	0.00183559
SH3BGRL	1.14756	4.15417e-05
SNHG22	1.14637	0.00267834
WIPI1	1.14551	1.07421e-11
APOL1	1.14322	1.18006e-17
NOCT	1.14103	2.26721e-08
ZNF117	1.14078	4.59549e-15
CTSL	1.13865	1.92669e-20
AC008063	1.13862	4.2927e-10
HERC6	1.13794	0.000326839
NOTCH3	1.1365	0.000273636
LRG1	1.13634	0.00955305
MELTF	1.13289	5.75548e-18
STS	1.13193	2.58986e-16
TP53INP2	1.13176	5.21418e-13
GALNS	1.13079	1.47733e-13
AL157871	1.13062	3.89531e-14
YPEL2	1.12921	5.13308e-05
SLC22A5	1.12723	2.72261e-19
CSF2RA	1.12663	1.42975e-05
CXCL8	1.12542	0.00102231
DHRS3	1.12537	9.19408e-07
SEMA5A	1.1239	0.00897249
SCARNA17	1.12376	0.00389506
GLMP	1.12131	1.63173e-10
PMP22	1.12002	0.0377837
LRP1-AS	1.11919	4.70506e-10
IQGAP2	1.11809	0.00992049
ST6GAL1	1.1156	1.9468e-07
AC009690	1.11537	4.77432e-14
GRN	1.11498	3.59102e-16
NFASC	1.11406	1.56225e-13
PJA1	1.11348	9.43327e-07
IL32	1.11267	2.56668e-07
RNF185-AS1	1.11259	9.04222e-06
TMEM255B	1.11225	8.83007e-11
SMPDL3A	1.11036	0.000124703
WARS	1.10937	3.81565e-26
P4HA2	1.10932	4.95774e-08
TIMM8AP1	1.10898	0.0162946
PLD4	1.10878	1.72513e-05
THNSL2	1.10764	0.00084443
RNF185	1.10631	2.3057e-15
MT-TC	1.1043	1.48238e-07
PLCG2	1.10036	0.000108283
CYB5R3	1.09861	4.5088e-15
AHNAK2	1.09723	0.0124966
ERO1A	1.09676	8.05065e-14
IL1B	1.09549	0.00721728
GDF5	1.09504	7.84281e-07
GDF5OS	1.09398	1.67499e-05
NMB	1.09287	0.00409231
CDK6	1.09284	1.38254e-18
QPRT	1.09234	0.0014713
AC132812	1.09036	0.000232774
INPP4B	1.08923	0.00051194
NEO1	1.08907	6.47745e-10
TENM2	1.08661	0.000457749
F2RL2	1.08655	0.0386009
TM4SF19	1.08569	1.49171e-08
ZNF880	1.08422	1.71575e-05
EPDR1	1.0829	1.87736e-07
TCN2	1.08179	0.0117328
DNAJB9	1.08097	9.97421e-12
PHEX	1.08036	0.00034198
CLU	1.07896	5.82143e-16
STX11	1.07695	0.00060987
CLIP3	1.07586	1.56084e-11
CYP2U1	1.07533	0.000167539
TM4SF19-AS1	1.07502	6.67931e-08
ZNF790	1.07362	0.00299716
ADAMTSL5	1.07332	5.01444e-07
FBXO32	1.07298	7.69125e-18
CEACAM19	1.07296	1.58598e-07
RBM43	1.0721	1.91519e-09
C4B	1.07146	2.40499e-07
ACKR4	1.06941	0.00559911
SLC35C1	1.0682	6.74581e-15
HLA-E	1.06818	1.13629e-14
TRPM4	1.06761	5.61835e-09
HRH2	1.06644	2.75047e-05
SAMD9	1.06281	2.92468e-07
EXOC6B	1.06254	4.26609e-10
MAP1LC3A	1.06229	3.23422e-05
ZHX2	1.0621	1.92215e-10
LOXL4	1.0616	0.0408142
CCDC113	1.06137	3.31328e-05
PAM	1.06099	7.28812e-20
TSPAN9	1.05792	5.60031e-09
MIR6080	1.05741	0.00993308
LRP1	1.05703	9.01537e-16
COL4A3BP	1.05621	1.4484e-10
MIR4315-2	1.05593	0.0270532
LY96	1.05564	1.64911e-06
C20ORF194	1.05541	3.31843e-08
MXRA7	1.05417	2.90964e-14
TNFRSF11B	1.05275	6.17735e-05
ALDH1A2	1.05242	0.00134273
OR10Y1P	1.05241	0.0392594
IDS	1.0516	3.4293e-15
PCK2	1.0503	6.155e-06
TUBA1A	1.04954	0.0349961
AC002094	1.04898	4.31424e-07
HSD17B14	1.04754	5.56809e-07
C4A	1.046	0.0173335
WDR78	1.04439	0.00311968
NPTXR	1.04366	0.00985984
MELTF-AS1	1.04194	9.3936e-09
LGALS3BP	1.041	3.54866e-17
PSAP	1.04088	1.93907e-18
GAB2	1.03901	8.13485e-06
CCDC80	1.03892	8.5182e-11
SHC2	1.03783	1.52767e-14
VAC14	1.03764	5.9643e-12
KIAA0513	1.03727	2.55448e-09
KIF26B	1.03575	0.00432176
UPK3B	1.03551	8.84788e-05
GJA1	1.03533	1.02249e-11
AL353708	1.03457	0.012608
ORAOV1	1.0341	1.32537e-15
GLB1	1.03347	2.07131e-14
GPR137B	1.03338	1.00648e-06
GRK3	1.03223	5.47717e-05
GPNMB	1.03171	7.321e-15
STON2	1.03132	2.07994e-07
SRPX2	1.03076	2.39331e-06
RBKS	1.03062	0.000510166
MT-TA	1.02961	4.29211e-07
SELPLG	1.02869	0.0240523
AC244197	1.02847	1.23365e-12
RRAGD	1.02645	1.70023e-13
TIMP3	1.02506	2.60962e-07
LMBRD2	1.02379	3.15079e-12
DLL1	1.02252	0.000162984
HEXA	1.02025	1.45472e-12
AC241585	1.0199	0.00919078
NUPR1	1.01634	3.60708e-13
SLC9A7	1.01507	2.95496e-19
KCNMA1	1.01426	6.10247e-06
FGGY	1.01403	4.29211e-07
SLC39A11	1.01291	3.73751e-09
VAC14-AS1	1.01159	3.12085e-07
AC234582	1.01088	2.99275e-06
KANK1	1.00811	7.20278e-09
BPTFP1	1.00804	0.000518534
SYNPO	1.00601	3.91725e-09
OPTN	1.00575	7.37287e-12
PTGIR	1.00549	0.00804905
MTUS1	1.00547	0.00188817
MT-TN	1.00527	1.58017e-07
SLFN5	1.00521	4.26689e-15
PLEKHM1P1	1.00516	1.28849e-11
G0S2	1.00427	4.66603e-07
ARMCX3	1.00419	2.20774e-19
LAMB3	1.00368	2.21237e-12
CDC42EP5	1.00271	1.00579e-07
ZNF442	1.00224	0.00959965
C1RL	1.00113	1.61721e-10
KPNA2P3	0.999069	5.84134e-06
CYP4F3	0.997953	0.00407457
THBD	0.997571	4.82925e-07
FAT4	0.997052	0.000608334
HKDC1	0.996881	2.27882e-09
MAN1B1	0.996424	3.84591e-12
CAMK1D	0.995498	0.00406286
PRAF2	0.995363	8.12547e-11
C9	0.994844	7.68815e-15
ATP6AP2	0.994653	1.2861e-20
ZNF616	0.991748	3.90799e-05
IFIT3	0.991149	1.32968e-06
AC002116	0.989517	1.59646e-09
L1CAM	0.988778	0.0135639
THBS3	0.988188	1.17509e-06
PGPEP1	0.987319	3.44724e-08
TMEM79	0.98694	3.84936e-07
ZNF20	0.986717	0.000322128
B4GAT1	0.985527	1.67713e-06
MARVELD2	0.985526	0.000146069
HLA-C	0.98493	2.29286e-18
VSIR	0.984227	1.68383e-05
SLC34A3	0.983442	0.0216377
HEATR5A	0.983356	7.58577e-16
SLC17A5	0.981275	3.21238e-14
IFNGR1	0.980525	1.07353e-13
MT-CO3	0.980218	0.00953459
ARHGAP28	0.980001	0.000437061
EIF4E3	0.979926	6.21033e-06
LHFPL4	0.979089	0.00435132
AL591845	0.979004	6.20159e-05
EEF1A2	0.977836	8.72e-14
PQLC3	0.977381	4.07024e-06
CLIP1-AS1	0.976259	0.00170211
MIR4260	0.975889	1.91017e-05
OGDHL	0.975839	0.000165083
ETV5	0.975631	2.51903e-06
ZNF844	0.975556	3.94898e-06
NAT8L	0.975305	1.24677e-07
AC005740	0.974817	0.00757828
AC104825	0.973211	0.0293608
FZD7	0.972415	0.00837598
LRRN2	0.97232	0.0149357
GPRC5C	0.972179	0.000101335
AC079880	0.971142	5.85482e-06
AC091564	0.96974	2.09417e-07
ZNF788	0.969444	1.07948e-06
CYP4V2	0.968629	1.03539e-06
NATD1	0.968558	0.00660195
TIAM1	0.966527	0.0115561
PLXND1	0.965466	1.70774e-15
SLC37A3	0.963849	2.24526e-11
NPB	0.963448	0.000565611
PRTG	0.962771	0.0332607
IGFBP7-AS1	0.962627	4.01302e-05
SERINC5	0.962178	7.76989e-06
CFAP70	0.960277	0.00904347
AL136418	0.959637	0.00758969
TM4SF19-TCTEX1D2	0.959123	3.40156e-07
BCAR1	0.956931	7.86353e-11
HPS5	0.956215	6.64793e-20
ARHGAP27P1-BPTFP1-KPNA2P3	0.955706	2.60574e-08
KIAA1161	0.955085	0.0149539
RNF14	0.953534	7.30285e-12
MMP3	0.95333	0.0420405
SNAI2	0.952433	0.0113206
PSG11	0.950735	0.00824176
LINC00960	0.949816	3.27284e-05
CAT	0.949129	2.55139e-05
MAP1A	0.948791	1.03628e-12
BRSK2	0.948111	0.00425833
PTPRH	0.947431	0.00116651
ZNF600	0.946935	0.00145125
P4HA2-AS1	0.945484	0.00256761
C4ORF36	0.944942	7.74289e-06
ERN1	0.944769	5.03264e-08
DISP1	0.944326	0.00573479
PIP4K2C	0.942795	2.57052e-09
DYNC1I1	0.941358	0.020579
TLCD2	0.941013	6.13551e-08
ARMCX3-AS1	0.939685	0.000547935
CLDN1	0.939253	5.94104e-16
RTL5	0.9388	0.000745308
RPS4Y1	0.934431	0.00733255
EFNB1	0.93382	2.48619e-08
LDLRAP1	0.933646	3.31895e-11
ZDHHC1	0.933531	4.01302e-05
AC009084	0.932404	0.00307864
B4GALT1	0.931438	1.25184e-15
DKK3	0.930394	3.36318e-23
ZMAT3	0.929773	1.65511e-07
EFR3B	0.929644	2.26838e-05
IFI35	0.928706	7.69409e-10
IPO13	0.928693	3.17926e-10
LAMC2	0.927918	0.000240843
CPEB4	0.927249	1.30103e-05
PTK6	0.926961	0.0261785
PSAT1	0.926394	6.38071e-08
ITPR1	0.926077	0.000268522
DAB2	0.92525	1.00798e-21
TRIB1	0.924954	5.45795e-06
SIRPB1	0.924668	8.8339e-05
TOR1B	0.923953	1.57314e-10
SPOCK1	0.923914	0.000268013
TRIB3	0.920455	1.88346e-06
ALDH1A3	0.920289	9.08294e-06
GMDS-AS1	0.91861	0.0142596
IGFBP7	0.918264	0.0233581
EFEMP2	0.916693	3.66027e-12
ZNF469	0.916447	1.04591e-05
ZMAT1	0.915643	0.00610684
DNAH14	0.914518	0.0175386
HK2	0.912403	8.98672e-10
TBC1D2B	0.910494	1.18936e-15
ZNF708	0.910468	3.84564e-05
SPR	0.908077	9.36029e-09
STARD5	0.907105	0.00161355
MTX1P1	0.906635	3.17717e-05
TLR4	0.905218	1.25762e-08
KRT15	0.90376	5.02773e-05
SCARB1	0.903384	2.3947e-13
DYNLT3	0.902631	1.33167e-07
GXYLT2	0.900355	1.50323e-10
CPEB1	0.899994	0.000138562
CU639417	0.89965	0.048588
GBP1	0.898674	0.00549002
ST3GAL1	0.897898	1.02133e-10
PNCK	0.897877	0.0310312
LINC01358	0.896669	0.000176548
MIR1181	0.895864	0.012608
ZNF443	0.895511	0.0228827
SLC2A1-AS1	0.895353	0.0118627
MAP3K8	0.895257	2.95586e-10
AC026461	0.894578	0.0249135
TPP1	0.894418	2.87414e-09
IGF2R	0.892834	2.77453e-13
IGFBP4	0.892002	2.68309e-11
ARHGAP26	0.887627	0.00248135
AC084398	0.887321	1.62034e-06
ABCA7	0.885562	3.53884e-05
IFRD1	0.885547	4.41497e-15
GTDC1	0.885521	5.96347e-05
ZNF568	0.883143	0.00981608
TMX2P1	0.882683	0.000153911
TMEM140	0.882337	0.00118733
COPZ2	0.881731	4.49636e-05
RCAN1	0.881519	2.937e-08
ANKEF1	0.881286	0.00525464
ITM2B	0.880829	8.36556e-14
PROS1	0.880285	3.06894e-12
AL590644	0.87915	0.0179501
SH3BP5	0.878987	1.20794e-07
VPS18	0.878722	3.84469e-10
SDC3	0.878373	2.34568e-09
DLG1-AS1	0.878347	0.0057939
SRSF8	0.87801	5.12342e-06
ELL2	0.877561	3.62054e-08
ADAMTSL4-AS1	0.877302	0.00652019
HLA-J	0.876528	5.66097e-05
GNPTAB	0.876405	2.11807e-07
PPM1H	0.875535	5.22155e-05
GAS6-AS1	0.873626	5.34213e-11
ZNF790-AS1	0.873552	0.0339833
ABHD4	0.872748	2.26087e-09
CTSB	0.871833	2.67079e-11
NOL3	0.871557	1.13651e-08
DUSP1	0.87088	1.59634e-11
GAS6	0.870452	5.51592e-14
MCC	0.869733	1.60064e-07
CARD11	0.869724	2.18712e-14
GADD45A	0.869553	6.82609e-16
SGSH	0.869171	1.48865e-08
LRRN4CL	0.868726	0.00409231
SRPX	0.868647	0.0204871
AC004906	0.866834	5.42319e-07
ACAD11	0.866615	1.12426e-06
ZNF37A	0.86586	2.19147e-14
FAM47E-STBD1	0.86586	0.00825479
ZNF559-ZNF177	0.865217	0.00679898
JMY	0.865181	9.84739e-07
OSMR	0.864693	4.4831e-14
LRRC37A3	0.864086	0.00885953
MT1X	0.863754	0.0227444
GAA	0.862896	1.27845e-13
PLEKHA5	0.862842	0.0228827
PLXNA3	0.861693	4.25709e-07
MUC1	0.861583	1.31695e-05
MIR4709	0.86084	8.17588e-05
KCP	0.859822	1.50087e-08
SELENOW	0.858069	1.58961e-07
FAM219B	0.856485	1.74453e-10
AC083809	0.855986	0.00637822
FKBP9	0.855632	9.64316e-18
IFITM3	0.855619	8.50733e-06
UBA6-AS1	0.855158	4.69107e-07
EXT2	0.854916	2.06875e-16
SLC7A5	0.854906	1.48367e-08
DSG2	0.854569	3.20322e-05
SLC35G1	0.854253	0.0254486
LINC01125	0.85356	0.0251591
SEMA6B	0.853332	1.00055e-11
SEL1L3	0.853114	9.46375e-17
IL16	0.85274	0.0123707
MAP1LC3B	0.852503	6.45865e-14
MIR5010	0.851532	0.0183132
SRFBP1	0.851477	1.73749e-05
MEGF6	0.850976	5.38132e-05
COL6A1	0.850537	7.31295e-11
STAT1	0.84997	3.4902e-06
PAFAH2	0.84947	0.00450256
GYS1	0.849327	1.14306e-06
NOMO3	0.848248	0.000549885
CBLN3	0.848006	0.00257328
LARP6	0.847685	2.20083e-09
AL139353	0.847576	2.22066e-09
TATDN3	0.846567	0.00939674
MAFF	0.845796	6.87424e-06
AC093535	0.845206	0.0130172
TMEM159	0.844976	7.3842e-08
SNX29	0.844969	6.22229e-07
CREG1	0.844844	2.69586e-11
FAM214B	0.844141	6.67305e-07
LINC01881	0.844091	0.0166223
REEP6	0.843156	0.0243518
PTPRF	0.842882	1.28311e-14
GARS	0.842851	5.80466e-15
MIR210HG	0.842371	0.00700405
IDUA	0.841091	1.60078e-06
PPP1R12B	0.84072	3.1667e-05
STX12	0.83954	2.07972e-06
IFT27	0.838983	9.15864e-05
LACC1	0.838117	1.36324e-05
MIR6513	0.837741	0.00293005
PERP	0.83626	4.21053e-10
SLC44A2	0.835524	4.51874e-05
AC011405	0.835356	3.6399e-06
HECW2	0.834392	0.00069998
NOMO1	0.832754	1.35991e-10
BCAS4	0.83271	0.000359696
PCYOX1	0.832452	3.03726e-09
TPRG1L	0.832408	1.005e-07
HELZ2	0.832063	0.0395277
MTURN	0.831743	8.7555e-05
DLGAP4-AS1	0.831544	1.0083e-05
RHBDD2	0.830336	2.44912e-11
GNPTG	0.830225	1.73724e-08
NTN4	0.830078	1.6735e-06
IFIH1	0.82941	0.00325119
YPEL5	0.828054	1.25117e-09
LRP10	0.827912	1.28647e-11
RNF141	0.827741	6.38658e-09
SLC35F6	0.826355	5.34367e-10
MFSD6	0.825	1.83997e-05
NR2F1-AS1	0.824973	0.00515344
SLC36A1	0.824914	5.51435e-06
QSOX1	0.824362	1.57793e-15
C11ORF24	0.824078	1.34042e-06
SCNN1A	0.823293	0.0418483
TPST2	0.822501	2.97607e-11
RABAC1	0.822358	1.46761e-07
TTLL7	0.82109	2.43857e-07
ZNF677	0.820204	0.00132755
TMEM265	0.820129	0.00712932
TSPAN3	0.819603	8.91664e-15
ZNF441	0.819263	0.00128748
LINC01133	0.818916	0.000547555
PATL2	0.818544	0.00907802
SLC12A7	0.817766	2.25969e-11
RABGAP1L	0.817463	0.000268522
SIL1	0.816016	1.48877e-11
POLR3GL	0.815844	0.0283478
C9ORF16	0.815637	5.72648e-06
ITFG1	0.815359	5.81838e-10
SDF4	0.814872	1.3684e-11
RDH10	0.81422	2.46957e-06
GRAMD2B	0.81389	1.05836e-05
TRIB2	0.812238	0.0032475
OLFM1	0.811671	7.67863e-05
CUBN	0.811605	0.0301745
TMEM233	0.811602	0.00044477
KDM7A	0.811481	0.000336569
GBA	0.810962	1.91252e-06
GNS	0.810873	4.03138e-11
AL671883	0.809578	2.65617e-12
FRAS1	0.809276	0.00452481
AC126696	0.808962	0.0013756
GFPT1	0.806842	7.28203e-13
RNF187	0.806698	7.99375e-11
SFRP2	0.806218	0.00281097
CTIF	0.806154	7.56912e-13
LINC00601	0.806075	0.0161811
AC002996	0.805657	7.96276e-10
NR2F1	0.805469	0.00027193
FBXO6	0.804472	0.000129574
AC145207	0.804423	3.51262e-13
RRAS	0.804268	1.27422e-06
CLIP1	0.80421	6.41968e-14
LRPAP1	0.803933	2.04782e-11
DCTN1	0.802637	1.21913e-13
MAN1A1	0.80235	1.25987e-05
OSBP2	0.802207	0.000988034
TRANK1	0.801575	0.00557777
CD55	0.801538	2.35311e-07
ALDH2	0.801447	3.63162e-11
ATP6V0A1	0.80058	1.7178e-08
HLA-B	0.80034	1.85442e-14
MTCO1P12	0.800292	0.000273915
ACOX1	0.800067	2.23918e-08
HSF4	0.798906	3.30672e-07
TRIM58	0.798472	6.98223e-05
HLA-G	0.798468	1.38922e-07
PLPPR2	0.798326	3.77684e-08
AC007378	0.79826	3.28377e-11
ATP6AP1	0.797599	5.24687e-09
TIMP2	0.797555	4.38148e-10
CRELD1	0.797357	0.000107223
B4GALT1-AS1	0.797105	0.000120907
KDELR3	0.796903	7.49458e-05
ELL3	0.796801	0.00853972
AC060766	0.79543	0.00125446
AC022966	0.795389	2.68947e-10
CRY2	0.794303	3.22864e-05
LRP5	0.794258	4.51333e-10
PNPLA7	0.792739	0.0463705
LINC01278	0.792306	0.000328086
LTBR	0.791893	1.94147e-11
NOMO2	0.791845	5.16222e-08
HLA-H	0.791844	1.16062e-12
MAST3	0.790746	3.51642e-06
KCNG1	0.790478	0.0376586
DUSP14	0.789171	1.97094e-07
STAT2	0.7889	4.29947e-10
RBM24	0.788893	0.017763
FAM174B	0.787206	0.0244843
SRD5A3	0.787044	0.0286894
ITGB5	0.78622	1.77018e-07
PRNP	0.786049	8.34131e-11
P4HB	0.784772	1.01368e-13
PLA2G12A	0.78466	1.75656e-05
IL1R1	0.783849	0.00236916
ARHGEF5	0.783595	4.38537e-06
AC112220	0.783537	0.0181612
PRKAB2	0.783083	0.0021001
RNF13	0.78297	5.98346e-08
WDR45	0.782667	2.85069e-07
SLC27A4	0.782048	8.05884e-06
AC090197	0.780111	6.25045e-07
OS9	0.778825	1.56998e-11
LINC00839	0.777767	3.94933e-10
FAM234A	0.777686	2.33709e-09
DNASE1L1	0.777502	8.36822e-09
LZTS3	0.777297	2.69939e-05
LNCSRLR	0.776467	3.17717e-05
AL049697	0.775445	0.000635864
TYMP	0.774574	0.000179598
AC025165	0.774117	6.14164e-11
CLN5	0.77409	2.43857e-07
ITFG1-AS1	0.773859	0.00039309
CASP10	0.773435	0.00232805
AC025569	0.772204	0.00060987
AC004754	0.772017	1.2097e-08
SAMD9L	0.770634	0.000162285
CD99L2	0.769343	5.53825e-11
CYP2R1	0.768767	0.043198
ASS1	0.767293	5.50138e-08
AL671277	0.767262	1.27552e-11
PGBD2	0.767091	0.0293516
SMIM29	0.766509	0.000225093
TFPT	0.76621	0.000556929
SH3BP5-AS1	0.766208	1.00331e-06
CYBRD1	0.76607	7.48233e-14
TNXB	0.765159	1.48396e-06
ABLIM3	0.764796	0.00012883
LINC02035	0.764014	0.000128735
ZDHHC9	0.763877	1.21307e-07
SLC4A3	0.763657	0.00904303
AC243964	0.763295	0.0040763
RFLNA	0.76297	0.000218317
DRAM1	0.762828	2.69776e-14
BCAS3	0.762128	0.0144293
AC044849	0.761851	3.37463e-05
AC092807	0.761759	0.00910075
PTPRS	0.761516	8.46805e-09
SLC2A11	0.761326	0.00446002
MIR7109	0.760241	0.0239701
WHAMMP3	0.760202	0.0045359
MXD4	0.760088	1.42242e-06
STEAP2	0.759781	0.00776435
CFAP44	0.759311	0.00841039
MRC2	0.759144	8.58634e-14
AC006547	0.757062	3.03807e-07
LIF	0.756915	0.000457745
LDOC1	0.755813	0.00223564
GRINA	0.755792	6.70487e-09
LMBRD1	0.755649	3.08288e-05
CRIM1	0.75544	7.54934e-16
CEP295NL	0.755027	9.9546e-10
CNPPD1	0.754978	6.5874e-06
SLC18A3	0.754928	7.65963e-09
NRBP2	0.754807	0.000187808
VEPH1	0.75371	0.02521
MFSD13A	0.7537	0.0110307
RDH13	0.753485	3.49226e-06
NPC2	0.753468	9.71006e-06
HLA-A	0.75331	2.76523e-12
VDR	0.753262	0.00868021
SLC25A45	0.752515	0.00599437
SDSL	0.75241	0.000570261
LOXL2	0.751984	1.97969e-06
AC092070	0.751424	0.0131034
SLC30A4	0.75103	1.74955e-05
SARAF	0.749631	8.16991e-10
HLA-L	0.749567	8.79599e-06
COL6A2	0.749222	3.33696e-12
PLEKHM3	0.749124	0.000284116
PTPRB	0.749098	5.34575e-06
ANXA6	0.748831	7.35004e-05
AC011558	0.74825	0.000684966
C16ORF45	0.747265	0.044281
FAM210B	0.747041	0.000102402
P2RX7	0.746821	0.014362
NLRP1	0.745897	7.99313e-05
PPP1R3B	0.745717	1.43389e-06
TMEM268	0.74529	0.00615209
DLGAP4	0.744903	5.44797e-06
SNAI1	0.744054	0.0281334
PADI1	0.743287	0.0121725
PON2	0.742655	0.000104423
SPRYD3	0.742652	1.3902e-05
SPATA20	0.741829	1.34228e-06
ATRN	0.741329	3.19283e-08
TTLL1	0.741274	0.0355381
ZNF106	0.740969	8.95431e-12
NNMT	0.740661	3.7521e-08
ABLIM2	0.739755	0.000505884
FICD	0.739005	9.01944e-06
ZNF626	0.738883	0.000404222
PKP2	0.737977	0.0409267
GFOD1	0.737635	9.8797e-07
BBS9	0.737634	0.017065
MT-CO1	0.737307	7.36307e-07
IDH1	0.737231	1.93791e-08
VPS53	0.736939	4.26609e-10
BBS5	0.73677	0.00266668
MROH8	0.73616	2.82682e-06
CCDC71L	0.736033	0.00324159
TTC5	0.73482	0.00401958
PREPL	0.734141	1.80034e-06
MIR4800	0.733108	0.0239941
ZFAND5	0.732545	2.93816e-09
PNRC1	0.732194	5.49539e-07
CST3	0.732177	6.28813e-08
AL645929	0.731954	6.44474e-09
MIR3936HG	0.731569	0.00149251
PEAK1	0.731523	7.06064e-07
LIPA	0.731274	1.35136e-09
TMEM150A	0.730675	0.00328486
SEL1L	0.730165	4.2765e-10
ZNF605	0.72937	0.00130682
DSP	0.729337	0.0368787
CHST15	0.728837	2.92843e-07
SLC7A8	0.728245	0.010899
AC018512	0.726076	0.000352357
DDR2	0.725964	8.516e-05
LRFN3	0.725465	0.0205156
BCL2L1	0.725335	2.07262e-11
KLF10	0.725009	4.75051e-05
APMAP	0.724186	6.77913e-08
RETSAT	0.72379	5.66752e-08
PDLIM4	0.723697	0.00069998
ORMDL3	0.723597	1.83997e-05
DDX60L	0.723237	9.11129e-07
ZNF234	0.722758	0.00224295
RILP	0.722578	0.00872537
ZNF737	0.722442	0.0229389
PCDHGA4	0.722335	3.68218e-07
HDHD3	0.72221	0.00145585
ROGDI	0.722123	0.0111243
APBA2	0.721974	0.00115931
APOL2	0.721392	6.88751e-08
MYO6	0.721044	2.55111e-07
EPAS1	0.72014	8.02439e-13
SCARF2	0.720003	1.26635e-08
WDR60	0.719241	1.95851e-05
ZNF426	0.71892	6.03856e-06
CTSD	0.716244	3.27986e-10
LIMK2	0.716124	6.90979e-05
FAM219A	0.715694	2.51953e-06
AC009078	0.715519	0.000722922
PCDHGB2	0.715453	2.32078e-07
ERBB2	0.71486	9.97355e-07
FCGRT	0.714625	0.0043403
CALU	0.714555	4.21295e-11
FN1	0.713829	0.00116353
AC008770	0.713447	0.025372
PCDHGA12	0.712329	1.97636e-07
SERPINB1	0.711869	4.00211e-05
RSPH3	0.711388	3.11288e-06
TMBIM1	0.711	1.18204e-07
ZNF136	0.710908	0.00686175
GAD1	0.710853	0.00456474
APLP2	0.709866	1.75948e-10
TMEM217	0.70983	0.00763147
FBXL2	0.709469	0.000170657
ZNF229	0.709111	0.00502096
SLC23A3	0.70889	0.000708554
OSTM1	0.708688	3.4979e-09
PARP9	0.70828	0.000377359
FAM49A	0.707642	0.00376217
TMEM189	0.707259	4.63045e-06
SUPV3L1	0.706826	2.99397e-08
NPC1	0.706494	4.62241e-09
SLC45A4	0.706387	0.00188187
THAP8	0.705774	0.00148389
PCDHGA7	0.705038	3.30672e-07
BTG1	0.704843	9.23475e-06
PCDHGB1	0.704839	4.3132e-07
NIPAL3	0.704809	6.95594e-06
TSPO	0.704378	1.31008e-07
ITPKC	0.704308	0.000374874
AC068580	0.70418	1.51513e-10
CLCN3	0.704069	4.22134e-06
ZNFX1	0.703798	6.57057e-07
RAB30	0.703535	1.24445e-08
MOAP1	0.703439	0.000154061
ZNF28	0.703213	0.0001806
PCDHGA2	0.70319	4.21758e-07
PCDHGA1	0.703046	4.44461e-07
SP110	0.702691	0.000126173
PCDHGA5	0.702626	5.62416e-07
MINDY2	0.702446	9.31276e-05
AC011476	0.70244	0.00169322
FAM214A	0.701758	0.000129574
PCDHGB3	0.701716	4.81399e-07
SCO2	0.701599	0.00054427
PCDHGA3	0.701533	4.80957e-07
PCDHGA6	0.701059	4.25487e-07
IER3	0.700634	1.49132e-09
ABHD6	0.699285	0.0194914
PCDHGB5	0.699165	5.67289e-07
DPP7	0.699011	5.52828e-08
AC104758	0.698431	0.00607204
GOLGA8A	0.698195	0.0195824
PCDHGA10	0.697253	4.44461e-07
PIGS	0.697081	5.76411e-06
SLC3A1	0.697078	0.000252558
SIN3B	0.696981	9.16182e-07
MN1	0.696461	0.00437717
SLC10A3	0.695867	1.6119e-05
C4ORF3	0.695629	1.66176e-05
PDCD1LG2	0.694799	0.0269073
PCDHGC4	0.694776	7.35962e-07
PCDHGA11	0.694596	6.13339e-07
SUMF1	0.694572	1.51173e-05
MIR4761	0.693759	5.96922e-05
AC006017	0.693753	0.0267754
SKAP2	0.693627	3.41748e-05
PCDHGC5	0.693531	7.18078e-07
CLN8	0.693336	2.4017e-05
SLC6A8	0.692866	3.80599e-07
AC110597	0.69246	0.00588426
PIP5K1C	0.692378	1.09196e-06
B4GALT4-AS1	0.692372	0.0108284
CD59	0.69213	3.31843e-08
TRAF3IP2	0.692069	5.72359e-05
PCDHGB7	0.69188	6.18795e-07
INPP5K	0.691728	6.50697e-07
DOCK6	0.691621	1.9781e-05
ZNF419	0.691281	0.000544677
CDH13	0.690141	7.73556e-08
MICAL2	0.689876	1.65751e-08
HEXB	0.689874	2.10559e-09
AC118344	0.689676	0.0364774
FAM109A	0.689584	0.0016397
ZNF468	0.689557	0.00139373
PIK3R3	0.689326	0.000150593
MPI	0.689041	1.2782e-07
CARD6	0.688954	0.0222684
MMP14	0.688731	8.11392e-08
SH3D21	0.688567	2.43706e-05
SH2D4A	0.68789	0.000290377
PCDHGB6	0.687802	7.30492e-07
SBDSP1	0.687313	2.12741e-05
PCDHGA9	0.686465	1.22462e-06
ZSCAN30	0.686371	0.000978875
ARHGEF34P	0.686195	0.00718881
MAP1B	0.685844	2.25069e-13
EFEMP1	0.684999	1.78871e-06
PFKFB2	0.683489	0.000257388
ARL6IP5	0.682605	3.54259e-05
DSG2-AS1	0.680623	0.0183734
PCDHGA8	0.680453	1.16215e-06
GALNT11	0.680316	1.71575e-05
PKD2L2	0.680196	0.00550064
IQSEC2	0.679976	2.895e-07
STXBP6	0.679702	0.000708554
MORC4	0.679447	0.00376331
PCDHGB4	0.679414	1.84008e-06
PIGH	0.678877	0.0411818
PIK3R2	0.678584	9.86682e-07
ARL8A	0.677991	0.00183407
LMLN	0.677492	0.00229203
HTRA1	0.67671	8.61459e-05
TIMP1	0.676277	0.000122862
KIAA1217	0.675892	8.80307e-07
GDF6	0.675881	0.0283455
OSTF1	0.675628	0.00143421
CERS4	0.67533	9.30099e-05
CYB561D1	0.674737	0.000117449
EDEM2	0.674721	1.51372e-07
AC006030	0.673942	1.49226e-07
NDST1	0.673834	3.46082e-08
TNXA	0.673541	0.000388448
P2RX6	0.672989	4.77783e-05
AC007192	0.672532	9.24318e-07
STBD1	0.672413	0.0350226
ETHE1	0.672392	0.0156432
PSEN1	0.67226	2.67304e-06
DIP2C	0.67206	0.000915012
CREBRF	0.672052	4.96611e-05
STIM1	0.671842	0.000175199
ZFYVE9	0.67167	0.000430074
SLC25A51	0.67163	0.000121443
ZNF761	0.671218	0.00137523
BST2	0.671184	3.34068e-05
NCK1	0.670838	1.42242e-06
LHFPL6	0.67042	0.000692298
RND3	0.670388	1.90856e-06
ACBD3-AS1	0.670337	0.00224904
CEACAMP6	0.670262	0.0433196
ODF3B	0.669538	0.00846247
PRCP	0.669278	0.0266548
MCOLN1	0.668987	0.000223806
ST3GAL5	0.668708	0.0123324
AC079329	0.66822	1.12731e-07
ADAP1	0.667381	0.0359098
NCDN	0.66733	1.74817e-06
ARSA	0.666415	0.000225258
SLC31A1	0.66603	2.89403e-06
ZNF429	0.665176	0.0108631
PRKCE	0.664977	0.000197243
WDFY1	0.664922	1.62545e-06
LINC02154	0.664467	2.18855e-05
ARSK	0.664313	0.00415219
SLC39A14	0.66375	2.75112e-08
TENM3	0.66362	0.00307077
AL035681	0.663546	0.00482073
SEMA7A	0.663501	0.00436315
KLF7	0.663479	1.92157e-05
AL645939	0.66266	0.000338081
TMEM241	0.662533	0.0273524
NUCB1	0.66174	5.87875e-07
MSRB2	0.661331	0.00373778
TP53I11	0.661272	0.00158838
AL031600	0.661156	3.02648e-06
GOLM1	0.660898	7.82698e-05
PAPSS2	0.66068	1.51253e-05
ZNF585A	0.659885	0.0258831
SERINC4	0.65965	9.88082e-06
PLOD2	0.65953	5.97315e-11
OSGIN2	0.65887	4.61427e-06
MYOF	0.658136	7.9999e-10
TMEM8B	0.657775	0.0145204
KNDC1	0.657752	0.000588875
CTGF	0.657713	0.00191999
IGF1R	0.657662	0.0241934
AC078883	0.65757	0.00540507
AC066613	0.657465	0.0393457
WDR86	0.656521	0.0195824
NR3C2	0.655672	0.0102382
CLMAT3	0.655668	0.0170329
PDE2A	0.655613	0.00243001
APP	0.654777	1.24155e-11
PLEKHO2	0.654647	8.05045e-06
FLYWCH1	0.65443	1.71923e-08
FBXO10	0.65367	0.00479248
TBC1D3L	0.65366	0.0361654
AL078581	0.65364	0.00479481
HLA-K	0.653608	0.00169322
RTL8C	0.653353	6.44579e-06
CTBS	0.653339	0.000100953
TMEM8A	0.653114	3.75358e-07
SPTBN1	0.652864	2.52117e-07
ZNF449	0.652429	0.00620809
AC080038	0.651999	8.6947e-06
NDST1-AS1	0.65193	0.0396017
AL358075	0.651768	0.0116864
COMT	0.651494	1.63774e-06
B3GNT2	0.651212	0.00131134
EGFL7	0.651162	1.60114e-06
DYRK1B	0.650182	0.0095384
PDIA3	0.649558	2.51614e-07
TMCC1	0.649488	9.24005e-06
ZNF18	0.648947	0.0260231
SLC35A1	0.6488	0.00364486
EIF2AK3	0.648778	5.55292e-06
TNFAIP3	0.648616	0.00329186
KCTD4	0.648404	0.004723
WSB1	0.648144	7.12154e-05
DEF8	0.648003	1.32116e-05
DDIT4-AS1	0.646446	7.79747e-06
CDON	0.64555	0.0052651
AC007308	0.645455	0.0439005
GLG1	0.645422	4.44857e-07
GINM1	0.645411	3.08978e-07
VPS41	0.645225	1.3557e-05
NAGPA	0.645201	0.000204215
DIRC2	0.644382	0.000276345
MOCOS	0.644187	1.44672e-06
EPG5	0.644173	9.0016e-11
FAM13B	0.644049	7.75656e-06
RAB11FIP5	0.643922	4.02376e-08
AL117209	0.643836	0.0485232
YWHAG	0.643821	2.55132e-08
BLVRB	0.643236	7.30117e-07
ZNF329	0.642923	0.0338631
B3GAT3	0.642654	1.6454e-06
DLG1	0.642308	1.58598e-07
AC015712	0.641913	0.0264561
C22ORF23	0.641662	0.00025878
CHMP2B	0.640135	8.05045e-06
AC107021	0.639708	0.000762473
FNIP2	0.639635	0.00760332
B4GALT7	0.639318	6.87907e-06
PPDPF	0.639079	0.00241236
GPX1P1	0.63895	0.0340498
FAM174A	0.638225	0.020579
PTK2B	0.638176	0.000101358
AL158212	0.637747	0.00503823
UPP1	0.637545	3.59913e-06
ATG2A	0.637116	2.70167e-08
MAN2B1	0.63653	6.06582e-06
ACBD3	0.635965	5.56043e-07
RALGAPA2	0.634866	0.00214508
MGLL	0.634808	4.2996e-08
AC015853	0.634009	0.0298352
SPIRE1	0.63392	1.70993e-08
TCP11L2	0.633813	0.0288261
AL138767	0.633327	0.018398
TRADD	0.633134	2.97401e-05
AL365181	0.632929	1.45278e-05
STMN3	0.632822	2.85733e-06
HLA-F	0.632536	8.05045e-06
COL18A1	0.632246	4.7744e-05
SEC11C	0.632083	0.00361792
LMF1	0.631915	0.00142651
VPS11	0.631811	2.20375e-05
ADARB1	0.631661	0.000426714
CASP4	0.631121	1.76636e-06
AC069368	0.631091	0.000295098
RSU1	0.631039	1.57911e-05
OPHN1	0.630879	0.0258836
BHLHE41	0.630849	2.25142e-07
LGALS3	0.630168	0.000371942
ZNF160	0.629813	5.622e-05
BSG	0.629478	6.79155e-09
CD99	0.628848	5.49539e-07
GPRC5D-AS1	0.628087	0.0247803
TNFRSF6B	0.627988	6.42707e-06
ERP44	0.627896	2.67377e-05
TANGO2	0.627575	6.15802e-07
PSMG4	0.627043	1.46094e-05
TTPAL	0.62683	1.57259e-05
NRXN3	0.626627	0.0112301
NUCB1-AS1	0.626444	5.00939e-05
VAMP2	0.626443	0.00520524
TRIM38	0.626104	6.99549e-07
PARVA	0.626044	1.35136e-09
LUCAT1	0.625992	0.0155721
TOX	0.625367	0.00261027
ZNF614	0.625172	0.0233257
PDE6D	0.625056	0.00472393
IGIP	0.624693	0.0176748
DDIT3	0.624025	1.21684e-05
KCTD11	0.623793	0.000396515
SULT1A2	0.623192	0.0101588
TMEM59	0.62312	4.94953e-08
DSEL	0.622619	0.00393124
RHOQ	0.622491	3.53459e-07
WFS1	0.622256	0.000389491
FBLIM1	0.622229	4.46041e-05
VSTM2L	0.621888	0.0080622
IGFBP6	0.621706	1.99787e-05
DISC1	0.621276	0.0333311
CNN2	0.62112	3.04749e-05
IFITM10	0.621071	0.00303614
AL590666	0.62075	0.00300506
ATP6V0E1	0.620659	4.70213e-08
CDC37L1	0.620553	0.0142174
PRR13	0.620021	1.59928e-06
LHPP	0.619616	0.00189173
BNIP3L	0.619493	7.1623e-07
AC017101	0.618746	0.00190598
CD81	0.618506	2.07045e-08
SHISA4	0.618303	0.00729465
AC007731	0.617381	8.05318e-06
NUDT18	0.616715	0.0359928
PSG2	0.616632	0.00821534
DCAKD	0.615597	2.79301e-05
AC021092	0.614741	0.0319769
AP000892	0.61456	0.00703552
WHRN	0.614505	0.036942
SIAE	0.61429	1.96424e-05
DHDDS	0.614263	1.26842e-05
BACH1	0.614075	2.18702e-06
TBC1D16	0.613888	1.51602e-06
MAPK8IP3	0.61385	3.37695e-07
BBS4	0.613765	0.00135751
FOXL2NB	0.613404	0.00712755
CATSPER2P1	0.612916	6.58894e-05
DYNC2H1	0.612112	0.0101588
CCNG2	0.611948	0.00194088
PLEKHA8P1	0.611603	0.0181358
PSG4	0.611451	0.00372758
ZCCHC2	0.611392	0.000130358
FYCO1	0.611357	3.83006e-05
BTBD19	0.611229	0.00260577
FIG4	0.610809	0.000218317
DESI1	0.610702	3.22251e-06
ORAI3	0.610676	0.000445971
RNF41	0.610636	1.81623e-05
MYD88	0.610633	0.0106791
ZNF320	0.609933	0.000343365
DUSP6	0.609897	0.024746
GOLGA8B	0.609707	9.02021e-05
DOCK7	0.609522	2.55793e-07
ATP6V1A	0.608324	4.11967e-07
MAPRE2	0.607799	0.000755721
ZNF625-ZNF20	0.607783	0.00623289
PDLIM2	0.607677	0.00107238
ABALON	0.60707	2.68647e-06
AL049634	0.606958	0.0373436
ZNF529	0.606174	0.00469811
PFKFB3	0.605984	0.000311561
AC074143	0.605957	0.000284875
FXYD5	0.605916	0.00015523
PRKCZ	0.605419	0.0157293
ULK1	0.604641	2.38338e-05
NAGK	0.60371	0.00433033
HSPA5	0.603044	5.37924e-08
AHCYL2	0.602951	0.000666071
SGK1	0.60249	2.26938e-05
ZKSCAN3	0.60219	0.0103149
SYT7	0.601829	0.0288785
DYSF	0.601795	3.01215e-06
AC068946	0.601635	0.00130858
ZNF224	0.601459	0.00367178
EIF4EBP3	0.60098	0.0165859
AL031587	0.600193	0.000903133
NISCH	0.600003	1.75029e-05
LAMP2	0.599537	1.53401e-07
CLCN7	0.599501	2.62141e-06
AP001029	0.599443	2.33181e-05
MAGT1	0.599237	1.94535e-08
SORCS2	0.598856	0.0486344
WDR48	0.598229	0.00218339
CHRNE	0.597894	0.0237462
TMEM57	0.597801	0.000269891
SFXN3	0.597651	0.00108469
LAMP1	0.59725	1.26482e-07
SH3BP2	0.597108	4.55488e-06
AC005091	0.597075	0.0156432
NAGLU	0.596955	7.06295e-05
TSPYL2	0.596862	0.00472968
FAM228B	0.596739	0.0174625
RPN2	0.596124	1.48663e-08
GPD1L	0.595571	0.0247856
ENG	0.595463	0.000111399
AC001226	0.594849	0.000556907
FAM98A	0.594818	8.79006e-06
SLC33A1	0.594627	1.0754e-05
TMX4	0.594542	9.22312e-06
CES2	0.593847	0.000728242
PLOD3	0.592861	3.21997e-05
MGAT1	0.592534	1.54786e-07
ITGA3	0.592504	5.72502e-07
S100A11	0.592495	0.00157422
ZNF622	0.592388	2.63911e-05
KIAA0319L	0.59229	1.0416e-06
DGKG	0.592266	0.02521
SLC41A3	0.592113	0.000470808
DDIT4	0.591803	6.07179e-06
ZNF274	0.591081	0.00499245
GPRC5B	0.590748	0.00127304
EPOR	0.590691	0.0215862
VGLL3	0.589822	0.00709449
ZNF44	0.589575	0.0155172
PIGZ	0.58948	0.0156802
ACAA1	0.589345	0.000455324
CACNB1	0.589016	0.0319274
BTBD9	0.588967	0.00094749
RGS11	0.588659	0.023002
SNX33	0.587927	1.07432e-05
PTCHD3P1	0.587867	0.0203752
HERPUD1	0.587679	6.15216e-06
PLCD3	0.587366	0.000127409
ASNS	0.586577	0.00127763
EVI2B	0.585404	0.00273848
RGS12	-0.585089	0.00442385
WRAP73	-0.585344	0.00844246
CDKN1B	-0.585488	0.000550721
MRPL53	-0.585664	0.00249696
ZNF507	-0.585927	0.0001541
FHL3	-0.586477	0.0249362
RAB17	-0.586727	0.0498669
PPIL1	-0.586858	0.0161762
CLCF1	-0.587157	0.0253046
SFMBT1	-0.587256	0.0272747
TAS1R3	-0.587443	0.0294168
ENKD1	-0.58933	0.0183276
SGF29	-0.589456	0.0220099
DERA	-0.589549	0.000963526
DUSP10	-0.589834	0.0196519
CLMP	-0.590089	0.000903193
NUDT15	-0.590589	0.00678785
HNRNPUL1	-0.590837	9.99492e-08
NSD1	-0.591284	1.57542e-06
IER2	-0.591289	2.88622e-06
MAGEF1	-0.591404	0.0239701
MSH2	-0.591691	0.000746967
ADGRG6	-0.591829	0.00187149
EEF1AKMT2	-0.59203	0.0133972
AL355312	-0.593893	0.0464394
DBI	-0.593899	0.00080714
PPP1R26	-0.594152	3.1115e-06
SELENOI	-0.594333	0.000420886
NUP62	-0.594566	3.05172e-07
ACACA	-0.594673	2.5321e-06
SEMA3F	-0.594816	7.30809e-05
ST3GAL6	-0.595267	1.02771e-05
CNOT6L	-0.596396	0.000282929
PAGR1	-0.596409	0.00373346
SLF1	-0.596546	0.00931844
PPP2R3B	-0.596699	0.0195441
ILKAP	-0.596767	0.000856837
H1F0	-0.596872	0.0217262
DCPS	-0.596939	0.00405355
DUS1L	-0.596985	0.000279993
SARS2	-0.59785	0.0377349
LRR1	-0.599723	0.0397622
CBX3	-0.599733	0.000103949
SOCS3	-0.599747	0.0140356
SRSF7	-0.600772	0.000229945
MRPL16	-0.600982	0.0120875
NFIA	-0.601046	0.00114519
ATP5G1	-0.60121	0.00199559
PATZ1	-0.602519	0.00356162
FUBP1	-0.603076	7.18643e-06
MBD3	-0.604703	2.10982e-06
CEP131	-0.605631	0.0120875
FOXP1	-0.606985	2.32037e-05
GMPS	-0.607358	2.00778e-06
FAM111A	-0.608278	2.90618e-07
SCLT1	-0.608346	0.014831
ETAA1	-0.611277	0.00601513
MTMR9LP	-0.611305	0.0078906
GLMN	-0.611559	0.0237758
PDGFC	-0.611646	0.000148833
PDXP	-0.612131	0.0457411
SCML1	-0.612535	0.00373814
FAM120C	-0.613183	0.000445341
AC012358	-0.613712	0.0157331
DKC1	-0.613727	3.48679e-05
RTEL1	-0.614032	0.000111928
H3F3B	-0.614039	5.68948e-08
ECSIT	-0.614144	0.00515764
CTSC	-0.61488	0.000192794
MDC1	-0.615069	0.000233962
INAFM2	-0.615153	0.0121411
LINC01089	-0.615289	0.00378134
AL158151	-0.616982	0.0228208
TELOMERASE-VERT	-0.618155	5.50202e-05
NPR3	-0.618551	0.0455118
BRD8	-0.618935	1.91858e-06
TERC	-0.620135	4.78667e-05
GPSM2	-0.620996	8.37565e-06
RUVBL2	-0.621794	0.000445291
AC004832	-0.622205	0.0200996
CCDC78	-0.622365	0.00638378
ANO8	-0.622994	0.00161355
PPP1CC	-0.623116	7.17781e-05
PHF5A	-0.623429	0.0222172
MRPS7	-0.623555	0.000337863
TJP2	-0.623994	2.72162e-05
FOXRED1	-0.62532	0.000138562
BRI3BP	-0.625562	0.00130115
NUP35	-0.626759	0.0264533
FLOT1	-0.627142	1.6574e-05
NINL	-0.628465	0.0220154
DENND1B	-0.628571	0.0459843
RAD51D	-0.629422	0.00207342
COMMD4	-0.629999	2.43706e-05
PYCARD	-0.630272	0.0074903
SHROOM1	-0.630423	0.0248103
RBM15	-0.63051	2.12406e-05
DANCR	-0.631258	0.0218545
DNAAF1	-0.631735	0.0333482
SLC38A2	-0.631753	3.00162e-05
AJAP1	-0.632486	5.31377e-05
HCFC1R1	-0.633383	1.29201e-05
IFFO2	-0.634269	0.0022944
ZDHHC11	-0.635012	0.00500554
SUZ12P1	-0.635348	0.0348228
TWIST2	-0.63536	0.041632
SCN1B	-0.635562	0.00407989
AKR1B1	-0.635664	0.000598898
IER5L	-0.637573	0.00182712
SLC36A4	-0.637834	0.0104084
AL109613	-0.638148	0.0208152
ZDHHC20	-0.639741	1.52374e-08
CCDC103	-0.64064	0.00993133
N4BP2	-0.641145	0.037655
TNNT1	-0.641335	0.0337976
ESRP2	-0.641417	0.0336916
ATAD3B	-0.641819	2.99738e-05
C17ORF75	-0.642479	0.0297773
AL589765	-0.643581	0.0485105
SCYL3	-0.643739	0.0151769
SRP9	-0.643861	7.85079e-05
HNRNPDL	-0.644025	2.20953e-07
AC008105	-0.644628	0.00410739
NUP85	-0.644707	0.000319881
COASY	-0.644733	2.7156e-06
AC011446	-0.646382	7.76214e-06
PRMT3	-0.647345	0.00259177
LINC01465	-0.648621	0.0352222
SORD	-0.648701	0.00855383
BZW2	-0.648902	0.000648476
KANK2	-0.650086	4.04408e-06
PRPF38A	-0.650199	4.72284e-05
CEP135	-0.650274	0.0376192
WRAP53	-0.650653	0.00293788
NABP2	-0.651699	0.00183487
PPAT	-0.652328	0.00465594
TIMM10	-0.652774	0.00342373
KCTD19	-0.652827	0.0208518
KHDRBS1	-0.653033	1.0232e-08
KLHL17	-0.653481	0.00362036
EXOC6	-0.653694	0.0194054
PAK1	-0.654028	0.000457745
C2CD5	-0.655577	0.000100243
PDS5B	-0.657619	9.01985e-07
GATA2-AS1	-0.658348	0.0194626
KIAA1147	-0.658571	0.00827518
KAT2A	-0.659516	0.000223356
RPS7	-0.659885	0.000445731
CCDC77	-0.66014	0.00527571
POLD3	-0.660231	0.000189553
AC008149	-0.660385	0.0161229
TM4SF1	-0.660947	0.0151221
TPRKB	-0.661164	0.0175808
ITGAX	-0.661352	9.48462e-05
TOE1	-0.661978	0.00371864
THOC6	-0.662497	4.22177e-05
PCIF1	-0.662553	1.81216e-05
APCDD1L-AS1	-0.662791	2.89576e-05
NEDD1	-0.663313	0.000979033
AC138811	-0.663436	2.52487e-07
DUS2	-0.664349	0.000430744
GADD45B	-0.664413	0.00312401
EME1	-0.664715	6.64567e-05
RAD18	-0.664938	0.0166247
IVNS1ABP	-0.665498	2.78292e-06
AC011455	-0.66631	0.0227027
RBM14	-0.666431	5.58314e-06
ELK3	-0.667179	2.92843e-07
ATAD3A	-0.667765	6.79502e-07
DUS3L	-0.668071	0.000228616
QSER1	-0.668074	7.41427e-09
ETS2	-0.6683	0.000258907
MAZ	-0.669119	5.94932e-10
CRNDE	-0.671501	0.00174608
LRRC40	-0.671589	0.000103309
HECTD2	-0.671673	0.00547255
CEP76	-0.673315	0.0153471
TCERG1	-0.673662	1.28597e-07
DCLRE1A	-0.674452	0.00393501
HIP1	-0.674497	1.35669e-05
SREBF1	-0.67474	1.26894e-06
PRR3	-0.675767	0.00901123
NT5C	-0.675834	0.00101134
RBMX	-0.675942	3.23517e-07
CCDC14	-0.676013	0.00191794
LINC01355	-0.676246	0.02563
CTDSPL2	-0.6778	7.39418e-06
HADH	-0.678258	0.0117596
KIF7	-0.678329	0.0011328
CCT2	-0.678816	4.39044e-07
COA1	-0.679651	0.000620427
TAF1B	-0.679656	0.000918423
ILF2	-0.679835	6.28582e-07
TOMM40	-0.681228	6.73894e-05
PDSS1	-0.681535	0.0102712
KLF12	-0.682614	0.0138255
MASTL	-0.6832	9.07381e-06
SMC1A	-0.683672	6.77806e-08
TRIM28	-0.683741	5.1735e-08
HTR1D	-0.684882	0.000191047
DHPS	-0.685206	8.3668e-06
AC084018	-0.685372	0.0112237
HMGN3	-0.685399	0.000413414
FLJ37453	-0.686002	0.0308253
PSMC3IP	-0.686902	0.000413603
GABRE	-0.687736	3.02317e-06
FMNL1	-0.689573	9.12626e-07
KIAA1958	-0.689593	0.0178395
KCTD3	-0.689888	3.85471e-05
ADCY3	-0.690184	2.31371e-07
PAPPA	-0.690397	0.0286292
HIF1A-AS1	-0.690425	0.000629233
ACTL6A	-0.693988	8.95122e-06
PTCH1	-0.694345	0.00959687
RAPGEFL1	-0.694406	0.025617
HIF1A	-0.694413	1.10327e-06
HNRNPA1	-0.694486	3.361e-09
LRP8	-0.695067	3.31003e-09
NT5DC3	-0.696002	0.000102087
HPF1	-0.696172	0.0431567
FANCC	-0.696184	0.0158065
HNRNPA2B1	-0.697083	1.6126e-12
NAT14	-0.697368	6.55313e-05
RIF1	-0.697587	3.41251e-10
EPS8	-0.697698	0.00028715
PRMT6	-0.69895	0.00123923
RAB30-AS1	-0.69939	0.00921018
CCDC138	-0.699602	0.014865
FBXO45	-0.699683	0.000181429
SMAD9	-0.700623	0.0149043
POLA2	-0.701139	0.000602864
SLC47A1	-0.701206	0.00115931
HIRIP3	-0.701332	0.000356319
ENOSF1	-0.701554	1.3593e-08
OGG1	-0.702549	0.000338246
FUS	-0.703392	5.27159e-08
ZWILCH	-0.703717	0.000415953
RAD51C	-0.703833	0.0272747
ST3GAL4	-0.70391	1.47817e-05
CRY1	-0.70438	0.00160126
ARHGEF39	-0.704544	0.00581844
C16ORF74	-0.706992	0.00606533
NEK4	-0.707506	0.0025347
DCBLD2	-0.707666	1.78162e-12
LAPTM4B	-0.708484	1.28289e-05
ARHGAP18	-0.70871	8.80397e-06
VANGL1	-0.709441	2.17684e-07
B3GNT5	-0.709838	0.000640595
LINC00942	-0.710227	0.0100321
NUP54	-0.710809	0.000549131
MYEF2	-0.71081	0.00203972
MARCKSL1	-0.713035	0.00415155
CAMK1	-0.713444	0.00563342
EID3	-0.713558	0.000237389
MRPL23	-0.71433	0.00363753
TIPIN	-0.71517	0.00350717
SRSF3	-0.715404	4.10909e-08
SVIP	-0.715674	0.000800444
TMEM64	-0.71621	0.0103775
PYGO1	-0.716269	0.00853972
NUDT1	-0.717248	0.000279337
ERI1	-0.717259	0.000401601
UBALD2	-0.717264	0.0332289
ZNHIT3	-0.717818	0.000170802
ZCCHC3	-0.718269	0.000388448
PRIMPOL	-0.718704	0.0114393
SLC29A1	-0.718933	1.04128e-05
TRMU	-0.719796	6.5874e-06
C19ORF48	-0.721525	0.000380753
FAM20C	-0.721544	3.83257e-05
APCDD1L	-0.722705	1.95073e-06
CCDC88A	-0.723351	1.69012e-08
DPH6	-0.723551	0.0378164
AC022211	-0.723999	0.00245378
NUP160	-0.725587	1.5476e-06
TELO2	-0.7257	3.88215e-05
AL355483	-0.7261	0.0107095
SEH1L	-0.726243	2.97221e-06
PCGF6	-0.7263	0.000860265
PLP2	-0.726821	1.3067e-06
SRSF2	-0.729068	7.36796e-11
ME3	-0.731673	0.00755611
NCAPD3	-0.732005	1.10771e-05
SMAGP	-0.73337	0.0402636
CKLF-CMTM1	-0.733592	0.000212991
GK5	-0.734183	1.24147e-05
HNRNPA3	-0.734794	1.37039e-11
ZNF511	-0.735637	0.000116775
AP003071	-0.736729	0.00145125
FAM96A	-0.738418	0.000143936
WNT5A	-0.740083	0.00548521
PER1	-0.740185	0.00346209
BCL2L12	-0.74019	0.00252148
AC092115	-0.741058	0.000121579
MRGPRF	-0.741085	3.22863e-07
PRIM2	-0.741293	0.00143477
SH3BP1	-0.741564	0.00995237
CENPA	-0.741924	2.88593e-05
DDB2	-0.743474	0.00306753
AC009065	-0.744127	0.0100375
SACS	-0.744441	5.67638e-10
MCMBP	-0.746715	1.10529e-06
PARP2	-0.74673	0.00515203
PIR	-0.746973	3.53952e-05
ICAM5	-0.747518	0.0146222
NAPRT	-0.748242	0.000241204
WDR18	-0.748431	5.72086e-05
METAP1	-0.748593	0.000134538
HDGF	-0.749727	6.69628e-10
CENPN	-0.75017	6.15471e-06
LSM2	-0.751593	0.00456828
MIR636	-0.751741	0.000610024
AP002409	-0.751787	0.00799988
CBX5	-0.753001	2.32994e-10
GNPNAT1	-0.754146	0.01051
AC011452	-0.755693	4.58978e-05
CDKN2AIPNL	-0.756139	0.00195771
AC092718	-0.756316	0.00312401
H2AFV	-0.7574	6.77913e-08
PRPS2	-0.757418	0.000172155
PIDD1	-0.757857	6.45462e-05
CABLES2	-0.757875	0.00502096
MUTYH	-0.757933	0.00047278
RHNO1	-0.758944	0.000361585
TMEM201	-0.759556	5.49079e-07
RANBP1	-0.76026	4.29211e-07
RFX3	-0.761418	0.0244225
TFAM	-0.761561	8.08487e-06
CD58	-0.761572	0.00905233
C5ORF34	-0.762096	0.0214852
TTC30B	-0.762816	0.0159557
FBL	-0.76355	1.88285e-05
ARHGAP19	-0.765392	0.00860958
MIR3648-1	-0.765534	0.0320924
USP28	-0.766073	2.19787e-05
ARAP3	-0.76682	5.20931e-07
AC015813	-0.767474	1.35599e-07
TNS2	-0.767559	8.2335e-07
AC009088	-0.769209	5.56485e-08
RPS6KA1	-0.770367	0.000790145
ID3	-0.77299	1.01642e-06
DNAJB5	-0.773855	0.0362927
DLEU1	-0.775004	0.0212475
EXOSC8	-0.775693	2.86001e-05
MFHAS1	-0.776062	6.36204e-05
NET1	-0.776109	0.00376217
MRPL11	-0.776428	0.000101981
HNRNPH1	-0.776829	6.35641e-09
SKA2	-0.777071	2.33976e-05
GEN1	-0.777208	8.70337e-05
ARHGEF19	-0.777845	0.0404762
AC092849	-0.778998	0.0494759
TRIM47	-0.779329	5.31477e-05
LNP1	-0.780391	0.0440675
PANK1	-0.780502	0.0355647
SUV39H2	-0.780903	0.0037455
ADORA2B	-0.781611	0.0342565
LAMA1	-0.784523	1.06148e-12
PFAS	-0.785068	1.36324e-05
FAM216A	-0.786883	0.00645957
PBX1	-0.78748	0.0255191
SLC25A5	-0.788802	1.59558e-06
TMCO6	-0.789725	0.0200996
AL049650	-0.791641	2.31306e-07
LTC4S	-0.792507	0.0402754
EMC9	-0.792638	0.00745513
TDP1	-0.792837	0.00625987
ASIC1	-0.793711	0.01053
THRIL	-0.795046	0.00518042
WDR4	-0.79623	5.26218e-06
RFXAP	-0.796756	0.00938146
TUBGCP3	-0.798968	3.67459e-06
DARS2	-0.799432	4.83141e-07
CNTLN	-0.799979	0.0047105
SIVA1	-0.80227	0.000151062
SLC25A5-AS1	-0.802277	6.17731e-05
AL139220	-0.803055	0.00363982
NAA16	-0.803072	0.000583632
ACAT2	-0.80412	2.76718e-09
SFPQ	-0.804441	3.05821e-14
FBXO27	-0.804882	0.0243608
RNF138	-0.805034	2.00622e-05
MRPL48	-0.805533	0.00122243
CCDC136	-0.806019	0.0245121
MZT2A	-0.807703	3.98363e-06
MGME1	-0.807929	6.77688e-07
ADIRF	-0.807975	0.000796033
ILF3	-0.808425	7.7179e-13
LINC02561	-0.809923	0.0301745
AL136982	-0.810686	0.00207342
CSE1L	-0.812666	6.72046e-09
TYRO3	-0.813343	0.000149456
SNRPA	-0.813914	3.7159e-06
NUDT21	-0.814036	4.21295e-11
PRDM5	-0.815024	0.0180731
HIST1H2BK	-0.815488	3.51073e-11
TOPBP1	-0.816995	2.5317e-08
HIST1H3E	-0.817848	0.00203375
CEP78	-0.819325	0.000118088
ZNF674-AS1	-0.819477	0.01014
AP001775	-0.821131	0.0256596
HNRNPM	-0.821218	6.59515e-13
ATOH8	-0.821872	0.000305961
SMC3	-0.822286	2.44073e-12
SCARNA10	-0.822426	4.20678e-06
AGFG2	-0.824262	1.92647e-07
PAX6	-0.824476	4.85421e-07
TMA16	-0.82509	0.00144698
METTL4	-0.825359	0.00195077
SAMD1	-0.827862	7.45482e-08
FBN2	-0.829021	7.14875e-08
HAUS8	-0.83092	0.00301891
FIGN	-0.831972	0.00585843
AL110504	-0.832965	0.00426385
DENND4B	-0.833012	4.39947e-08
LSM5	-0.833106	0.000608334
TFDP1	-0.833256	9.79442e-08
MOXD1	-0.833612	0.00478477
COL8A2	-0.835015	0.0173402
AL132780	-0.83563	0.000566733
EBP	-0.836411	2.75159e-06
NQO1	-0.837948	2.17326e-07
NUCKS1	-0.837977	3.88662e-14
CDK14	-0.838127	9.47381e-05
BVES	-0.839959	0.0188478
BTG3	-0.84032	9.77796e-06
CACYBP	-0.841336	2.43416e-09
TRIM6	-0.84134	0.000273636
LRIG1	-0.842856	0.00702477
GREM1	-0.844151	0.0369323
ZNF747	-0.845851	0.00153689
PPIF	-0.847264	4.78667e-05
TTC32	-0.848317	0.0175592
RFWD3	-0.849897	3.18204e-06
NFKBIA	-0.850528	1.25127e-09
ITGA2	-0.85138	5.87338e-07
C9ORF40	-0.852588	0.0028731
HMBS	-0.852764	4.21121e-05
AC036108	-0.852995	0.000240634
AC011603	-0.856788	5.37707e-18
RALGPS2	-0.856934	1.32784e-06
DNAJC18	-0.857478	0.028342
SLFNL1	-0.857689	0.0231781
SNRPB	-0.857791	2.67167e-12
STARD13-AS	-0.857876	0.0287694
CKLF	-0.857947	8.84916e-06
CTPS1	-0.860114	1.29032e-06
TUBA1B	-0.862109	1.3136e-17
PAICS	-0.864078	4.59709e-07
CDKN2D	-0.864494	0.00571977
DUT	-0.865299	6.7269e-07
AKR1C7P	-0.866319	0.00407583
MLKL	-0.866829	0.00636381
THOP1	-0.86712	1.74086e-09
RCC1	-0.867473	5.37924e-08
SNORD86	-0.868397	0.00972549
PLEKHG2	-0.869046	0.000124703
AC003102	-0.869177	0.0217258
CORO2B	-0.869185	1.13784e-06
HNRNPR	-0.870771	1.32288e-14
HAUS5	-0.87131	2.39126e-05
NRAS	-0.871621	6.67816e-13
LINC01583	-0.871946	0.000858525
SAPCD1	-0.872009	0.0188269
WNT5B	-0.872793	5.32249e-09
AC019205	-0.873821	0.0290032
NUP37	-0.873874	0.000165083
ELOVL6	-0.874289	2.79713e-07
SRSF1	-0.874357	5.10223e-12
TICAM2	-0.874857	7.2243e-05
BUD13	-0.875886	6.34657e-05
MDFIC	-0.876912	5.30387e-07
MDM1	-0.876947	0.00446002
C14ORF80	-0.877619	0.000223387
SLC25A10	-0.878603	0.00130915
AC012073	-0.879874	0.00245378
FAM122C	-0.879956	0.00101
CAMKK1	-0.880435	8.54021e-06
MAGOHB	-0.880794	0.000100706
HNRNPD	-0.882552	5.85598e-14
SNHG10	-0.882683	0.0257164
DCLRE1B	-0.883913	6.34877e-05
AKNA	-0.884066	0.00175526
CDH24	-0.884675	7.81232e-06
LYAR	-0.885765	8.90199e-06
EPHB4	-0.885943	0.000138272
CAVIN3	-0.886069	7.74731e-11
PTMA	-0.887316	1.47733e-13
SNRPG	-0.887376	0.000148966
PTPRE	-0.887515	2.65521e-05
ARL6IP6	-0.889372	1.12318e-07
GRK6	-0.89004	6.75383e-06
AC011510	-0.891553	3.10094e-05
CEP70	-0.892035	0.000291289
ANP32E	-0.892428	1.1806e-09
SNORD96A	-0.892711	0.0490636
DUSP5	-0.894076	0.00011763
MIR1244-1	-0.894796	1.38146e-06
NUP155	-0.896473	1.64253e-09
NAV2-AS2	-0.896588	1.59069e-05
ADIRF-AS1	-0.897824	6.8309e-06
CYB5RL	-0.897886	0.000118152
MYH11	-0.900098	0.00188435
CKS1B	-0.900497	0.00472968
MRGPRF-AS1	-0.900638	0.00316093
C1QL1	-0.901167	6.69567e-06
MIR3687-1	-0.901977	0.0299166
YEATS4	-0.903258	0.000738292
MPHOSPH9	-0.907359	3.22777e-08
ZNF532	-0.909555	0.0154576
CBX2	-0.910883	0.00380857
CEP85	-0.910984	2.02392e-06
UBR7	-0.912007	2.46954e-07
SIX4	-0.914603	0.017763
DIXDC1	-0.916724	0.00338545
[truncated: 668 more rows]

## Sheet: H28
Symbol	log2FoldChange	padj
AQP1	5.89443	2.23527e-15
TM4SF4	5.34413	1.10231e-10
NPBWR1	5.15667	2.95895e-13
CRYAB	5.13512	2.92411e-07
KRT20	5.11463	1.01675e-33
ABCB5	5.01126	2.89461e-10
AC004691	4.86748	7.67509e-82
KYNU	4.57276	2.10563e-10
NR0B2	4.565	3.21518e-12
CCND2	4.40548	1.71044e-67
GSTA1	4.19557	3.1321e-11
ANXA13	4.13586	1.68837e-09
CPA4	3.86367	0.0218201
LINC02532	3.80442	6.25008e-08
MMP7	3.77767	7.23132e-12
ATP8A2	3.77464	2.04704e-20
ATG9B	3.5002	3.10761e-09
CLEC4E	3.31924	1.43169e-11
VCAM1	3.31499	7.8118e-15
CHRD	3.22353	0.00174401
RUNDC3A-AS1	3.17586	1.41487e-09
DNAH5	3.15975	4.6091e-114
SLC17A3	3.13693	3.91507e-33
XDH	3.12679	8.29228e-08
PKHD1	3.12494	1.19249e-10
CYP4F3	3.07537	8.41769e-14
DPP4	3.02596	4.58745e-10
CRYM	3.01697	3.07106e-19
PCDH1	2.98803	1.67248e-35
AC016576	2.97841	9.43953e-15
SNPH	2.9702	1.00259e-14
BTBD11	2.92987	1.09366e-07
OR2I1P	2.91483	3.97301e-30
COLGALT2	2.88285	4.68291e-09
AC008063	2.88138	1.62551e-26
FN1	2.85978	4.22192e-114
UBD	2.81122	1.71977e-16
AC007540	2.79681	1.10136e-09
ENPP3	2.73831	5.56041e-08
TNC	2.73572	7.36181e-22
RNF128	2.73101	1.1621e-05
UNC79	2.63453	4.74936e-09
FGF18	2.55153	8.72838e-07
LCP1	2.5454	3.4636e-11
HTR1F	2.54347	6.34435e-09
CCL20	2.54234	4.90389e-05
MYO7B	2.53317	7.85821e-07
TGM2	2.53255	5.6136e-19
SHC4	2.51633	2.40046e-07
SCUBE1	2.5141	3.58178e-05
PTH2R	2.47071	2.73372e-08
S1PR1	2.46015	1.66925e-07
CHL1	2.45252	1.78797e-08
SLC43A2	2.44011	2.49703e-35
C3	2.42796	3.29692e-05
AICDA	2.41697	3.04522e-06
KIAA0319	2.41549	0.00220598
PADI3	2.36956	0.0273866
APLP1	2.33	6.62792e-11
GPR162	2.32246	2.35796e-07
CASC19	2.2892	1.84211e-08
LSAMP	2.28096	4.08503e-06
GPNMB	2.27732	0.0059459
CYP3A5	2.26048	2.41905e-28
TMEM178B	2.25117	4.02748e-26
APBA1	2.24039	0.00110932
STK32A	2.23136	2.52871e-05
CLSTN2	2.22911	6.07964e-28
AFF2	2.20636	1.29585e-15
CDH6	2.19692	1.40072e-54
PIK3IP1	2.1927	6.27935e-09
TNFRSF11B	2.19034	1.99698e-16
HDAC9	2.17527	1.20231e-15
HSD17B2	2.14	7.01789e-05
ABCB1	2.13847	2.65962e-30
JUP	2.13794	4.87036e-05
NHSL2	2.13453	2.08357e-08
SLCO2B1	2.13257	5.7211e-15
SLC1A1	2.11804	3.35288e-11
SUSD4	2.11797	8.71928e-11
SLC17A1	2.10575	1.93725e-22
DCLK1	2.0972	2.96886e-35
MATN2	2.09666	4.79843e-05
SYTL2	2.08028	1.60787e-39
SLC46A3	2.07313	9.4706e-06
DNER	2.06323	2.00153e-10
MAF	2.05305	1.94997e-09
LRP2	2.05209	1.07304e-19
GBA	2.04506	9.45521e-24
NEU1	2.04363	5.06555e-22
SPTLC3	2.04075	2.60126e-06
AC113386	2.03783	1.82839e-31
BRINP1	2.03301	0.00663247
SCG2	2.0302	1.43169e-11
ATP2B4	2.01221	1.69003e-15
MTX1P1	2.01182	5.48558e-11
ERVH-1	2.00961	2.14558e-14
NPR3	2.00805	0.000159513
AC116351	2.00005	0.00131752
DIRAS2	1.9993	1.13131e-07
RDH10	1.99901	4.39141e-21
KCNJ3	1.98952	0.00011496
CADM3	1.98595	0.00613519
AC002401	1.98213	2.28921e-06
DUSP6	1.97457	2.15524e-23
ABCA1	1.97388	1.11313e-21
FAM84A	1.97089	1.55584e-16
ARHGEF6	1.96847	2.01796e-16
MYO5B	1.96832	9.17199e-24
PTK2B	1.96699	1.44121e-07
PCSK5	1.95817	8.35693e-26
PDZK1IP1	1.95133	1.28851e-18
CHPF	1.94951	1.22028e-36
CXCL8	1.94897	5.67217e-11
CCDC113	1.9483	7.38613e-10
RUNDC3A	1.94325	2.45606e-07
AC119674	1.90604	0.000592518
C1S	1.90578	7.17679e-09
MAL2	1.90126	1.06789e-14
TM4SF19	1.8963	4.88711e-30
PCSK1N	1.89223	7.69395e-18
TLL2	1.89174	5.0311e-08
TM4SF1	1.88016	1.33073e-19
AC024909	1.8549	1.32408e-15
RASSF6	1.84211	7.24818e-09
GREB1	1.84194	0.00909257
RAI2	1.83607	5.562e-06
TTC3P1	1.83205	1.50864e-08
CP	1.83146	2.3027e-28
PLPP3	1.82693	5.84695e-07
CXCR4	1.82358	4.30126e-06
SNORD116-21	1.82186	2.65876e-06
SH3TC2	1.81958	6.97194e-13
TMEM159	1.81888	9.37019e-15
FO681492	1.8166	6.89046e-05
AL359752	1.81539	0.000127207
ARID5B	1.8153	1.26775e-08
PLK5	1.80986	2.96186e-06
SDK2	1.80854	1.12406e-08
CLDN2	1.80767	0.00310871
PICART1	1.80511	2.28303e-11
C10ORF10	1.80383	0.00884518
ST6GAL2	1.79521	4.77418e-22
TMCC2	1.7924	8.14552e-06
SHC3	1.79049	5.2931e-07
TM4SF19-AS1	1.78558	6.60658e-21
MRAP2	1.77827	7.41015e-05
PPP1R1A	1.77778	3.41286e-07
IL1R1	1.77701	0.00648872
LDHD	1.77554	0.0011439
RNF150	1.77011	3.8932e-09
SFN	1.76145	1.54276e-05
APOE	1.75954	2.2389e-06
KLK11	1.75508	0.000408326
SDSL	1.7472	3.61449e-12
KLHL13	1.74569	8.69545e-12
NOTCH2	1.74491	4.1246e-23
THSD4	1.74401	3.08576e-20
ALDH4A1	1.74118	1.7542e-05
DLGAP1	1.73771	0.0289898
OXTR	1.7335	4.9614e-08
LAMB3	1.73334	4.23594e-05
KCNJ8	1.73282	4.86026e-05
TSPAN10	1.72616	0.000366084
CROT	1.72142	9.063e-12
USH1C	1.69533	1.74007e-13
ARRDC4	1.69169	4.13724e-29
CTGF	1.68124	5.46647e-10
AC124312	1.66726	2.52007e-12
CTSS	1.66534	2.57996e-06
MIR3687-2	1.66345	0.00846995
AL136084	1.66193	1.44e-05
FAM214B	1.6612	2.24575e-23
CACNA1D	1.66023	7.6699e-07
TNNT2	1.6565	9.83554e-10
ACKR4	1.64787	2.37986e-05
MT-TF	1.64662	0.000159209
AKR1C1	1.64468	0.0378571
LRRTM2	1.64458	1.76168e-17
CRB2	1.64401	0.00177622
TP53INP2	1.63961	4.74399e-08
ADAMTS14	1.63956	0.00126641
PLA1A	1.63811	0.000212994
PAX2	1.63793	2.54634e-25
CASTOR1	1.62845	4.16317e-06
AL590004	1.62583	0.0205831
SEMA6D	1.62493	7.04843e-08
KIAA0408	1.6169	2.82857e-23
ARC	1.61417	0.00595023
AC068987	1.61319	3.84087e-06
HCN4	1.61114	8.93692e-08
SLC3A1	1.60866	1.75069e-20
SLC44A2	1.60305	4.11111e-18
GPX3	1.59831	0.000913517
PFKFB2	1.59558	1.49657e-07
SESN3	1.59445	3.71998e-17
GFRA2	1.59355	0.0101466
TM4SF19-TCTEX1D2	1.58764	3.67963e-15
MIR6723	1.58375	2.65165e-05
NOTCH3	1.57676	0.000833166
AC019257	1.57525	6.08627e-06
KRTAP5-AS1	1.57282	0.000566768
C4ORF19	1.57112	0.000992518
NIPAL3	1.56983	3.29054e-05
GALNT12	1.56747	9.20314e-08
SLFN5	1.56593	3.12568e-24
ZNF467	1.5629	1.60193e-05
PLAT	1.55671	0.00024884
ITGAX	1.55655	6.52952e-05
GLDC	1.55638	9.678e-12
TCP11L2	1.55594	2.60088e-08
SLC16A4	1.55529	4.10737e-16
SERPINE2	1.55514	7.18333e-17
CDCP1	1.55471	2.68926e-21
DUSP5	1.55046	6.4291e-26
AC010542	1.54978	3.49113e-07
IQCH	1.5429	0.000342946
MAPT	1.54262	2.00153e-10
AL358075	1.5352	7.80229e-05
SOGA3	1.53277	9.16325e-25
ISG20	1.53227	0.000648058
SAT1	1.53082	9.2978e-15
ABTB2	1.5271	1.23226e-17
MT-TP	1.52601	2.55392e-19
AL353759	1.52087	0.000156915
SEZ6L2	1.52013	3.23371e-13
ARSG	1.51697	1.35358e-10
AC007388	1.51325	2.49996e-06
FBXO32	1.51045	1.77566e-06
GPC4	1.50967	5.19743e-26
AC107398	1.50797	0.000127076
TRPS1	1.50739	4.85503e-10
TRIM22	1.50724	1.97627e-05
MARCH2	1.50667	9.88273e-05
ATP10D	1.50649	3.4846e-20
PLEKHH2	1.50393	8.44136e-16
FIGNL2	1.50119	1.01431e-08
PITPNC1	1.49403	1.92634e-08
AC096677	1.49325	0.000318001
PLEKHM1	1.48981	2.24804e-14
KIAA0513	1.4866	5.66752e-05
OLFML2B	1.47928	8.20651e-08
FAM198B	1.47472	0.000173611
SAMD12	1.47457	0.000147844
CBY1	1.46958	5.82776e-14
IGFBP6	1.46931	5.80404e-12
TNFSF10	1.46749	3.82102e-05
DHRS3	1.46661	3.63058e-20
SOD3	1.4623	0.000364324
IL6R	1.4589	2.5066e-11
SOD2	1.45703	0.014892
CMTM1	1.45579	0.000112338
AC138904	1.45481	0.00623888
FAM110C	1.45367	4.45244e-10
CD24	1.44774	5.83241e-21
MIR4315-1	1.4433	0.000323703
MIR4800	1.43893	0.00111332
TPD52L1	1.43671	2.74629e-11
TRPM8	1.43389	1.39273e-09
HLF	1.43286	0.000409559
SEMA3A	1.42913	4.57025e-07
PPP2R5B	1.42803	2.49975e-05
TNFAIP6	1.42572	0.000616965
TMEM187	1.42423	8.21546e-09
SLC44A5	1.42035	2.6934e-07
PIK3R3	1.42003	2.58562e-08
RELN	1.41766	0.0265351
GM2A	1.41495	2.18674e-07
MFAP3L	1.41398	1.81442e-06
ITGA7	1.41395	3.71894e-08
KDM5B	1.41392	4.303e-10
AC011472	1.41243	0.0011613
CLCN2	1.41195	3.22293e-08
RAB6B	1.41001	2.4816e-10
GRK4	1.4081	4.96494e-06
TP53INP1	1.4044	8.75471e-07
ABCC6	1.4035	0.0010925
PPP1R3C	1.402	1.05742e-07
GCNT3	1.40082	1.77712e-13
NBL1	1.40043	7.70018e-16
ASAH1	1.40042	3.06592e-12
PSMG3-AS1	1.39962	1.03044e-11
HYKK	1.39796	0.00149976
ACAD11	1.39778	1.4268e-12
WDR78	1.39775	2.29817e-09
AL354813	1.39694	0.00020582
EPHX2	1.38533	0.000306706
TK2	1.38487	1.2851e-14
WIPI1	1.38425	5.18088e-12
FAM167A	1.3836	2.65876e-06
FLT3	1.38303	0.00192949
AC040934	1.38109	0.000101995
AC009126	1.38037	0.000288133
GAL3ST1	1.38008	1.52801e-19
MT-TA	1.37841	2.85284e-16
SEMA3C	1.37817	1.46102e-10
IDS	1.37623	9.5445e-28
AC004241	1.37315	1.08692e-17
MT-TN	1.37292	6.43169e-19
FZD4	1.36953	8.4745e-07
MT-TC	1.36928	3.42849e-20
BEAN1	1.36851	0.000103205
RPS10P7	1.3685	3.61675e-05
LCA5L	1.36731	0.00392622
NPTXR	1.36297	7.0013e-06
ADCY5	1.36077	1.32026e-10
TXNIP	1.35551	3.24344e-16
MTCO1P12	1.35319	7.62034e-13
DNAAF4	1.3529	0.00304157
AL157935	1.35269	1.77828e-08
LIMA1	1.35124	0.000304388
FRY	1.35072	0.000144579
MT-TY	1.34691	1.1144e-19
IMPDH1P10	1.34589	2.007e-11
AP003486	1.34555	0.00194091
LINC02035	1.34521	4.98842e-05
FANK1	1.34392	0.000691426
MT-ND6	1.3433	8.66072e-20
ITGA3	1.33781	5.83037e-19
C9	1.3366	0.000120496
RND3	1.33631	1.06201e-09
AC009549	1.33612	0.00375346
GPRC5A	1.33582	2.96864e-05
CPEB4	1.33323	1.47916e-05
AC025164	1.3329	7.03911e-08
MT-TW	1.33181	1.42799e-08
MXD4	1.3297	9.29536e-16
SULT1C2	1.32544	1.07329e-10
CLMAT3	1.32411	0.00398306
SLC48A1	1.31918	1.99825e-20
AC005005	1.31691	9.88212e-10
MT-ND2	1.31539	5.92149e-26
BTG1	1.31481	4.36931e-18
KCNK3	1.31216	8.1927e-05
TPRG1L	1.30886	3.8743e-13
CREG2	1.30812	0.00401294
KCNJ15	1.30727	1.06103e-08
SMTN	1.3057	5.71357e-13
NATD1	1.30545	6.68721e-06
CDYL2	1.30323	2.25676e-11
SULF2	1.30312	2.46257e-11
MT-TS1	1.30299	1.59016e-16
MAP1A	1.30222	0.000128304
RENBP	1.30173	0.0010427
GBP2	1.29845	0.0022354
MUC20	1.2968	0.000782142
SLC17A5	1.29652	1.63826e-09
MT-ND3	1.29402	2.6268e-16
DAB2	1.29401	1.90697e-11
HES1	1.29165	2.47008e-05
DDX58	1.29156	5.61585e-05
C2ORF81	1.29071	0.00420986
SNORD116-19	1.29017	0.00802152
MT-TM	1.2886	1.44632e-10
SOX6	1.28845	0.00220598
NMRAL2P	1.28759	5.9032e-05
ABLIM1	1.28436	1.19684e-15
EPHB1	1.28136	4.72804e-05
ABCA13	1.28075	0.00289536
WDR31	1.28011	0.000828216
ULBP2	1.27939	0.00298351
IRAK2	1.27887	4.17991e-08
MTND1P23	1.27801	8.76504e-11
MAP7	1.27744	2.07497e-06
AC017116	1.27566	1.8149e-07
TENM1	1.27341	0.0107643
KSR2	1.27313	0.0102263
AC244197	1.27166	2.50809e-21
TCN2	1.27096	0.000690253
RAPGEF3	1.26627	2.24792e-19
MOAP1	1.26523	1.32063e-12
SLC22A18AS	1.26432	0.000114387
PLXNB3	1.2597	1.77687e-14
GLRX	1.25871	2.14493e-07
FKBP10	1.25635	2.60898e-14
SLC16A12	1.25529	0.0106661
LRP1	1.25498	0.0166999
IL1RAP	1.25427	1.77568e-05
ESPNL	1.25235	0.0133887
CLCN5	1.25128	1.47339e-06
MIR3648-2	1.25043	0.0204061
LMLN	1.24933	1.55715e-05
PIK3AP1	1.23909	4.4599e-09
CCL2	1.23876	0.0171844
CTSO	1.23765	1.40289e-05
DRAM1	1.23693	1.24675e-16
KPNA2P3	1.23656	0.000754619
PYGL	1.23462	3.24074e-10
HEATR5A	1.23197	1.0069e-07
TMEM198	1.23195	2.81254e-07
SCARB2	1.23057	2.30371e-18
ACSM3	1.22959	2.45065e-06
FAM102A	1.22466	4.13391e-09
KCNV1	1.22386	0.00489659
PPM1H	1.21987	2.32152e-10
DYNC2LI1	1.21965	4.77603e-06
DOC2B	1.21621	5.24799e-06
TICAM2	1.21598	0.000533037
CLCN4	1.21571	0.0131927
GNE	1.21541	0.0105678
KLF9	1.21526	0.00494541
PIK3C2B	1.21474	3.31067e-11
SMIM14	1.21455	6.42645e-09
LINC00304	1.21379	0.00262906
CFAP221	1.21315	0.000526527
MT-TE	1.21271	3.41084e-10
SPARC	1.21219	9.94603e-10
MT1X	1.21007	9.43098e-10
ITGB8	1.20892	1.51404e-19
CCDC40	1.20882	6.39791e-05
ALS2CL	1.20877	3.24315e-08
DTX4	1.20652	5.3272e-06
MT-TQ	1.20619	1.34817e-11
YPEL2	1.20486	2.11164e-07
HIST1H2BE	1.20478	0.000555406
SPTB	1.20295	6.80837e-06
CR559946	1.20274	0.0233236
LINC00205	1.19931	5.74094e-06
SUSD6	1.19929	3.25514e-07
MTND2P28	1.19849	1.32492e-11
HLA-G	1.19849	8.26432e-06
SLIT3	1.19803	6.40617e-10
ST3GAL5	1.19709	1.506e-08
SHH	1.19594	7.42086e-06
AC026461	1.19516	3.08637e-09
WDR47	1.19062	2.70784e-13
GBP3	1.18857	2.30089e-05
AC084398	1.18803	1.58342e-06
SORL1	1.18705	1.00994e-07
ENTPD2	1.18667	0.0126866
MT-ATP8	1.1837	7.86925e-17
PCDH20	1.18331	0.000388564
BX322557	1.17892	2.89025e-06
FAM227A	1.17832	4.80735e-05
BICDL1	1.1753	2.66539e-07
MEIS3P1	1.17377	0.00459727
TOB1	1.17259	7.35186e-10
BHLHE41	1.17163	7.68757e-07
CFLAR	1.17134	2.21103e-15
LNPEP	1.17132	1.32931e-15
AKAP12	1.17012	6.35451e-12
AC007283	1.17002	6.39365e-07
TNFRSF21	1.16998	2.01796e-16
FAM131A	1.16862	1.92067e-05
AL592490	1.16846	0.000476275
TNIK	1.16786	8.69545e-12
PSG3	1.16707	0.0487174
HSPB8	1.16513	4.30196e-07
PSMB8-AS1	1.16304	1.49288e-05
MT-TL1	1.16287	9.34967e-14
ENTPD7	1.16244	8.03307e-13
WNT9A	1.15899	1.26349e-05
P2RX4	1.15788	0.000878558
TUBA4A	1.15483	0.00294896
AC009014	1.15247	0.00494011
TMEM74B	1.15235	2.34875e-05
RAB36	1.1517	5.0311e-08
PRICKLE2-AS1	1.15103	1.68241e-05
TMEM169	1.15069	0.0206998
PTGES	1.15038	0.0129931
FAM214A	1.14582	5.00159e-05
AC132812	1.14516	0.016114
NGFR	1.14361	0.0189924
ENPP5	1.14329	0.00175914
HIST1H4I	1.14093	8.23943e-05
PCDHB14	1.14051	0.0295975
SYNGR3	1.13984	0.0136692
PRUNE2	1.137	0.0108393
RNA5-8S5	1.13667	0.0114572
C14ORF105	1.13554	8.46176e-07
SYNGR1	1.13494	1.69703e-05
MT-RNR2	1.13458	2.0698e-11
PDK2	1.13391	2.72856e-06
TIMP1	1.13348	3.12428e-10
C9ORF116	1.13273	0.000428109
MVP	1.12932	1.09597e-11
CNTN3	1.1293	0.0087853
SLC16A9	1.12814	1.16739e-08
ADAMTS15	1.12716	2.44724e-06
AC004130	1.12697	6.24533e-06
RASGRP1	1.12583	8.6096e-05
TIGAR	1.12486	1.42848e-07
DSTYK	1.12358	3.30182e-07
SMIM10L2A	1.12315	0.00927559
AC073167	1.12226	1.83469e-05
PRICKLE2	1.12205	1.2097e-07
PGAM2	1.12046	2.63164e-07
TMEM150A	1.11937	0.000342862
AC015563	1.11781	0.00258215
CD74	1.1167	1.37426e-08
AC073342	1.11444	3.89478e-05
AC011365	1.11425	0.00326558
ATP7B	1.11413	3.71755e-06
NT5E	1.11388	8.01425e-06
APCDD1L	1.11272	0.0228225
NMNAT1	1.1124	0.00011566
GRID1	1.11	1.14957e-05
ALDH1A2	1.10928	0.0173446
SDC4	1.10891	7.63345e-13
LAMB2	1.10856	4.4121e-09
MYO15B	1.10853	1.89676e-07
MT-TD	1.10806	0.00355511
DNAAF4-CCPG1	1.1077	3.43446e-09
SLC22A18	1.10696	2.24894e-06
C1ORF167	1.10409	6.4842e-05
MT-ND4	1.10348	9.07311e-19
MT-ND5	1.10306	1.31831e-16
MT-ND4L	1.10158	1.06789e-14
WWC3	1.10073	1.35846e-09
BTN2A2	1.10039	0.000175679
KCNN4	1.09859	0.0127558
ZDHHC9	1.09845	1.43902e-09
ADAM23	1.09831	0.000166341
RAB3D	1.09787	1.52411e-07
OAF	1.09772	2.02698e-05
AC019080	1.09747	0.00124302
HSDL2	1.09747	7.04555e-16
AC020651	1.09652	0.00324186
TARSL2	1.09627	1.30941e-07
MT-CYB	1.09554	2.0292e-19
LRP1-AS	1.09535	0.00482857
MT-ATP6	1.09493	3.23946e-17
CLSTN3	1.09482	1.09248e-08
SLC2A6	1.09474	1.32492e-11
PLD1	1.09333	4.00883e-05
SLC51A	1.09146	1.90298e-05
RSPH3	1.08974	1.21032e-08
CPM	1.08692	6.04596e-09
CD55	1.08641	0.000881892
TMEM144	1.08483	0.000318728
LINC01226	1.08468	0.000182771
AOC2	1.0838	0.00525865
SLC44A3	1.08289	0.000333495
NPHP3-ACAD11	1.0828	1.01601e-08
BTG2	1.0825	2.89126e-06
SCARNA5	1.08005	2.58438e-06
AL023584	1.07929	0.0111914
SAMD14	1.07917	9.06726e-05
PHKA1	1.07896	1.81896e-06
TINAGL1	1.07819	1.39346e-07
PLA2G4C	1.07797	0.00299692
SIAE	1.07773	6.84175e-08
SLC30A4	1.07736	0.000121941
AL031847	1.07717	0.0150512
SGMS1-AS1	1.07703	0.00515332
PI4K2A	1.07688	8.20651e-08
AL671277	1.07521	9.34099e-09
RETSAT	1.07496	1.58073e-08
AL162426	1.07376	0.0132455
SPRED3	1.07373	0.0110642
KRT19	1.07357	1.72388e-12
AC083800	1.07307	0.0402212
ATP8B1	1.07298	0.00417663
BAMBI	1.07182	3.98357e-06
TNRC6C-AS1	1.07166	3.82595e-05
GAREM1	1.07051	2.22479e-07
FAM189A2	1.06971	0.000184947
MT-ND1	1.06962	1.58906e-17
IL18	1.06859	1.83227e-05
SMPDL3A	1.06844	1.21963e-06
TMEM63B	1.0684	2.48894e-12
KNDC1	1.06831	1.14957e-05
TBC1D2	1.06826	7.84009e-12
TAP1	1.06699	1.48011e-09
DISP1	1.06581	4.43992e-06
CDS1	1.06562	2.05172e-05
ABHD6	1.06501	0.00202237
HLA-A	1.06458	4.04083e-10
STXBP1	1.06203	1.60944e-10
WDR72	1.06077	4.14497e-05
MYOM3	1.06019	4.24653e-09
GNPTAB	1.05963	1.83324e-14
TMEM139	1.05896	7.22322e-07
OSBPL7	1.05877	6.21726e-07
MT-TK	1.05837	3.62358e-05
UBE2H	1.05822	1.72009e-09
ATP9A	1.05816	1.81787e-05
MT-TI	1.05807	5.83518e-09
CCPG1	1.05752	7.97813e-09
AL050403	1.05632	0.0108844
AC105105	1.05595	5.68939e-06
DNAJB9	1.05565	1.54382e-06
SST	1.05375	2.33185e-09
JAG1	1.05307	7.83626e-10
SPACA9	1.05285	0.000112114
LRRK2	1.05252	9.83086e-07
MTATP6P1	1.05048	4.24219e-09
AC106760	1.04973	1.65044e-09
PCLO	1.04876	0.00168791
TNK1	1.04838	0.00112731
SPP1	1.04817	4.35929e-08
MT-CO2	1.04691	8.49718e-17
AMY2B	1.04531	5.26319e-07
MKLN1-AS	1.04484	0.00949461
CEND1	1.04456	9.63807e-05
HLA-H	1.04383	1.64062e-05
HLA-K	1.04169	0.00625962
AC008870	1.04075	3.61046e-08
WDFY3-AS2	1.04006	0.0334962
ADAMTS13	1.03898	6.80837e-06
AF241726	1.03763	0.00166909
NOMO2	1.03445	1.45956e-07
FAM109A	1.03337	2.36045e-08
SGPP2	1.03321	2.0217e-09
TBKBP1	1.03296	0.000160936
SHC2	1.03227	0.0046275
STAT1	1.02932	5.82776e-14
TDRKH	1.02836	0.00316357
GRN	1.02811	0.0403466
PCYT1A	1.02789	6.43819e-07
PGM2L1	1.02744	0.000417045
LACTB2	1.02728	8.6096e-05
CCND1	1.02628	1.02044e-10
MT-TT	1.02578	1.58826e-10
TP53BP2	1.02464	8.45443e-08
TFDP2	1.02401	6.72934e-09
CD68	1.02381	0.00109591
TNNI1	1.02375	0.0118152
ALPK2	1.02336	1.91183e-08
S100A1	1.02243	0.000210943
C4ORF36	1.02228	0.00154733
PPP1R3B	1.02157	2.913e-06
AC005336	1.02154	0.0160855
CAPN3	1.02146	0.023441
MINOS1-NBL1	1.02133	3.73173e-10
ITGB6	1.0213	4.70011e-06
ANKRD33B	1.01936	2.88149e-13
TRPM4	1.0187	1.94736e-08
AC022784	1.01847	6.85541e-05
MMP15	1.0175	7.22079e-06
TUBB3	1.01627	1.50439e-08
REEP6	1.01523	0.00512486
ACP5	1.01499	0.000210069
AL031775	1.01456	0.00179207
SNHG22	1.01314	0.000248842
AC004997	1.01122	1.35319e-05
ANTXR2	1.01111	3.66014e-05
CYS1	1.01094	0.000148922
AC092143	1.00991	2.17711e-08
CLU	1.00873	8.65776e-08
SERPINH1	1.00815	1.30835e-08
P3H4	1.00736	5.98719e-06
PPARGC1B	1.00624	0.000231668
MAML2	1.00351	0.0105673
TST	1.00135	1.48859e-06
HSPA1B	1.00114	9.67411e-10
CD9	1.0008	0.00226635
ST6GALNAC4	0.999246	0.00276016
KIAA1671	0.998999	7.99931e-10
ABCA7	0.998537	0.00603551
TNFAIP3	0.998353	0.00128759
ANKRD42	0.996838	2.71698e-05
HOXD8	0.99582	0.000302721
AL139353	0.995797	0.000134481
PBXIP1	0.995396	7.68009e-09
TOM1L2	0.995164	1.51574e-07
AL365203	0.993059	0.00687124
LTBP4	0.991978	7.52667e-07
TTC8	0.990034	0.00178714
EPB41L1	0.989765	2.62391e-08
PMS2	0.989736	2.33582e-08
CA12	0.988891	1.55812e-12
UPK3B	0.988085	0.0172704
ATRNL1	0.986328	2.81178e-09
BLCAP	0.98538	1.01601e-08
ACSL4	0.984288	1.14902e-10
CSTB	0.984044	1.06951e-06
SNAI3	0.982308	0.000713801
MANBA	0.981102	0.00012139
HERC1	0.980224	4.05668e-08
CYP4V2	0.979646	9.30021e-08
FYCO1	0.979428	1.36483e-06
SCAMP1-AS1	0.978767	0.00564926
EFHB	0.977664	0.00133529
ZNF618	0.977647	5.70578e-06
SKAP2	0.97718	6.89408e-08
TRIM38	0.975828	1.53097e-12
SLCO4C1	0.975052	0.00376287
RNF19A	0.973611	1.94221e-06
AL022323	0.972918	9.00107e-05
RNU1-125P	0.972524	0.00591669
AC087623	0.971574	0.000234471
NOTCH2NL	0.971534	0.00114934
PIK3R2	0.96964	5.7441e-12
KIAA1217	0.969594	9.51242e-09
ZMAT1	0.969516	0.00905928
AC007192	0.969337	5.1777e-12
ERN1	0.965985	0.000776298
CREBRF	0.964869	2.32837e-05
MTHFR	0.963956	2.69517e-05
NRBP2	0.96035	2.38618e-08
IL32	0.959306	2.54613e-05
PREPL	0.957551	8.44104e-11
LINC01963	0.957323	0.00028965
CTSL	0.955454	7.38685e-07
LACTB2-AS1	0.955035	0.00583038
CBLN3	0.954152	0.0011773
PPFIBP1	0.952923	3.27827e-12
TUFT1	0.952827	0.000204376
SLC9A3-AS1	0.952168	1.54126e-07
STK10	0.951791	9.59372e-09
TAF13	0.951253	3.94216e-06
ORAOV1	0.95057	3.76991e-10
CLDN1	0.950334	4.5633e-09
DIRC2	0.949023	0.0001554
PRRG1	0.948965	2.0671e-08
KCNJ13	0.948649	0.00333907
FYN	0.947511	0.00821307
ATP6V0A1	0.947272	2.30651e-05
PPP1R14C	0.947064	0.000186832
DLG1-AS1	0.946566	0.013694
STX1B	0.946327	0.0150299
CREG1	0.945058	3.00791e-05
CYP4F11	0.94476	0.00033963
AC090515	0.944088	0.00404131
BOC	0.94215	0.0234318
ARHGAP27P1-BPTFP1-KPNA2P3	0.942041	4.63471e-05
NOV	0.941922	2.71971e-06
SLC16A14	0.941724	0.0216791
MT-TL2	0.941385	3.78177e-06
PHACTR1	0.940965	0.00433664
EFCAB13	0.939972	4.00883e-05
AC016825	0.939615	0.00542795
ALDH1A1	0.939284	3.09166e-07
SNORA74A	0.939162	0.0104473
LRRN1	0.938472	0.000499092
GABARAPL1	0.937982	0.000111454
CR392039	0.937405	0.0227544
NR1H4	0.937044	0.00850855
HLA-E	0.936809	1.15883e-08
THSD7A	0.935303	0.0474671
SLC9A3	0.93366	8.16845e-07
ZNF319	0.933301	2.07854e-06
CA15P1	0.93285	0.018823
SULT1A1	0.931832	1.27138e-05
MR1	0.931016	0.0142685
LRFN3	0.930871	0.00153665
SH3RF2	0.930625	0.000167357
TRAM1	0.92992	8.71928e-11
HEBP1	0.929089	0.000185346
FLYWCH1	0.926577	6.31016e-08
TMCC1	0.926539	7.20566e-09
CRYL1	0.925337	5.29755e-05
SLC24A1	0.925083	3.04522e-06
IGFBP7	0.924754	5.64578e-09
RTN2	0.923982	0.0292613
TXNRD3	0.922454	0.000702802
GNAT2	0.922418	0.00128994
CSF1	0.922298	3.74569e-05
CEP164	0.922035	2.75794e-08
TUBB4A	0.921984	0.0252701
SNORA5C	0.921954	0.00415751
MT-TR	0.92171	5.11798e-06
PDCD4	0.920734	8.27597e-08
CFLAR-AS1	0.916838	1.26899e-05
TNFSF12-TNFSF13	0.916738	0.016114
CIDECP	0.914796	0.00328986
SLC5A3	0.914615	1.03409e-09
ROGDI	0.912709	5.33762e-05
PLCD3	0.911478	8.52345e-09
UNC13B	0.911004	3.39509e-07
ELOVL7	0.910918	5.4663e-07
FGGY	0.910071	0.00587454
NR1I3	0.909912	0.027819
GALNT7	0.90909	9.80423e-08
COBL	0.908941	0.0116856
F2RL2	0.907074	0.0459636
ANOS1	0.906598	0.0053209
COX15	0.906115	3.2192e-08
MT-CO1	0.905749	2.68401e-13
AC012651	0.904861	0.0304468
TNFSF13	0.904072	0.00518152
CKMT2-AS1	0.903819	0.0150167
RN7SL3	0.903339	8.43816e-10
DUSP8	0.903133	0.00398306
METTL7B	0.902435	0.000134373
DZANK1	0.899624	0.00389213
SCARNA17	0.899444	0.00956511
MEGF9	0.899274	2.58017e-05
PIK3R1	0.899036	1.19832e-08
VPS18	0.898981	8.6096e-05
KDM7A	0.898901	0.000860422
RHOQ	0.898854	6.10429e-07
AL513477	0.89858	0.0271323
TMEM132A	0.898275	5.00356e-08
ZHX3	0.896686	2.96619e-07
MT-TG	0.896673	4.06997e-06
ELFN1	0.896524	5.22964e-05
PEX7	0.895786	0.0297387
PLEKHG3	0.895529	8.39016e-07
ARHGEF2	0.895497	3.65623e-09
MTCO2P12	0.895193	0.0291741
NXPE3	0.893747	4.9314e-08
LINC02188	0.893118	0.00958545
MT-TS2	0.89311	1.10092e-05
DNAH7	0.893073	0.00827684
SNX33	0.892442	7.87098e-06
ST20-AS1	0.892263	0.000572744
DENND6B	0.891495	0.000264729
BRSK1	0.890559	0.00189017
MCCC1	0.890349	3.23796e-05
CTSA	0.890224	0.000149814
NEURL3	0.889202	0.0472182
ZEB1-AS1	0.888947	0.00132368
HLA-B	0.888783	3.29054e-05
SLC15A3	0.888634	0.00459565
HS3ST1	0.888307	0.0406192
CORO2A	0.887838	0.00322998
BAIAP2L2	0.887562	5.71098e-07
AL008726	0.887371	0.000896803
TPP1	0.887137	2.77045e-05
AP003064	0.885139	0.0492721
MT-TH	0.885107	4.18076e-05
EPHA7	0.884934	0.0226548
RITA1	0.884582	3.0099e-06
CORO2B	0.884481	0.0330282
SNORA5A	0.884455	0.00821307
DYRK3	0.884364	0.00902589
SLC12A7	0.883997	6.80837e-06
RHOU	0.88385	0.0105771
GADD45G	0.883093	0.0436086
YIPF1	0.88299	0.00254853
IQANK1	0.882333	0.00225484
LINC00334	0.882232	0.00542203
WSCD1	0.88154	1.14457e-08
ITM2B	0.880528	1.56134e-07
GAB1	0.878717	2.16943e-05
TBC1D8B	0.878223	0.00542795
SERINC2	0.878071	4.86625e-06
CHD5	0.876766	0.000264012
MT1F	0.876255	0.00649857
GPR137B	0.876165	0.000351841
PAFAH2	0.876129	0.00212558
C1ORF186	0.875621	0.0105619
ZNF746	0.874938	0.000285108
LIPA	0.874347	4.31965e-06
WNT2B	0.874114	0.00318668
IGFBP7-AS1	0.872254	2.37336e-07
AC005740	0.871719	0.0061793
VPS53	0.870925	4.67024e-07
OPTN	0.86996	1.11589e-07
TMEM255A	0.869176	0.0114629
FAM196A	0.867691	0.00921153
SYT1	0.866559	0.0129354
MLLT3	0.865855	4.52436e-05
PLLP	0.865511	3.45155e-07
FAM84B	0.865062	2.33582e-08
TSPAN15	0.865026	0.00141033
AVPR2	0.864428	0.00774863
TMTC2	0.864355	9.11332e-05
TOR1B	0.864278	2.40554e-07
PINK1	0.864236	0.000586652
ITFG1-AS1	0.864179	0.035753
PIP5K1C	0.864061	7.41364e-09
BCL2	0.863803	0.000100206
SH3BP5	0.863619	4.81149e-05
ABHD14B	0.86347	9.84814e-06
VPS9D1-AS1	0.862343	0.00818753
SNORD17	0.86177	4.66047e-05
SLC9A3R2	0.86162	0.0297483
MAP1LC3B	0.860396	1.04859e-05
AC093673	0.859901	0.0286715
CBARP	0.85876	0.0334607
VPS13D	0.858629	3.16102e-05
UNC5B	0.858351	0.00416
TTLL1	0.85808	0.0123171
U91328	0.857301	0.000618767
TAS1R3	0.856626	0.00283303
MMP14	0.855636	7.59423e-05
IPO13	0.85546	6.49413e-05
AC103925	0.855158	5.13612e-05
AC100827	0.854331	0.0076675
PLTP	0.854095	0.00633915
GGT1	0.853446	2.99135e-08
ABHD15	0.853176	6.57588e-05
MGAT5	0.85282	1.09939e-07
EPG5	0.852778	1.98164e-06
HGD	0.852194	4.05197e-06
GPR107	0.851997	5.56209e-08
C11ORF1	0.851315	0.0168976
AL671883	0.850949	0.00467062
AC011481	0.850321	0.0291404
NORAD	0.849026	3.95422e-08
AKR1B10	0.848632	0.000253236
FBXL20	0.84769	5.92751e-08
AC087521	0.847392	5.12813e-05
TMC6	0.847214	4.00982e-06
BTN3A3	0.847114	0.0310135
BTN3A1	0.847094	0.029906
DNAJC16	0.846289	5.71171e-05
ZFP36	0.845803	0.000326231
AC093010	0.845233	8.03178e-06
B4GALT1-AS1	0.844924	0.000436677
HSD17B12	0.844727	3.17814e-08
FGD6	0.844484	0.00028771
GAA	0.84448	3.95853e-05
GPR155	0.844247	0.0227384
MBOAT7	0.843665	3.75245e-10
RILPL2	0.843097	0.0138642
ZNFX1	0.842564	2.0217e-09
ALDH1B1	0.842504	2.30651e-05
ANKEF1	0.840397	0.0241536
GP1BA	0.839413	0.0254373
SCN1B	0.838347	0.00368519
KCNJ11	0.83714	0.0406192
RAB30	0.836993	0.00748466
SLC9A7	0.835634	1.1621e-05
LPAR2	0.835455	0.00581406
GLB1	0.834805	5.59671e-06
PPM1K	0.834615	0.0240109
AC004877	0.834544	0.0137621
SLC30A1	0.832893	3.1187e-09
TEX2	0.832376	0.000286289
WFS1	0.832278	0.00904489
LYST	0.83207	4.05975e-05
DHX57	0.831031	1.54382e-06
VPS37D	0.830829	0.0131514
SRCIN1	0.83059	0.00509986
AL008729	0.830486	0.0281882
MINDY2	0.829634	1.98164e-08
EFCAB6	0.829398	0.0470243
ARL2BP	0.829106	9.24483e-07
COQ10B	0.8285	9.3538e-07
SLC27A4	0.828127	7.95988e-07
PLA2R1	0.827511	0.000242827
PDE9A	0.827381	9.32587e-05
SNAI3-AS1	0.827056	0.00149886
NUMBL	0.826327	1.66842e-07
FAM171B	0.825763	0.00155983
GMIP	0.825007	2.59462e-05
STOM	0.824503	3.05335e-05
TTYH1	0.823931	0.00145676
SEC23B	0.823538	5.58368e-08
ARSA	0.822521	9.84456e-05
OCIAD2	0.822029	1.14775e-07
OSBPL2	0.821753	1.0972e-06
PNPO	0.821316	1.50891e-06
POR	0.821119	0.000197198
CKLF-CMTM1	0.819818	0.00252233
WDR86	0.819228	0.011278
AC084116	0.817092	0.000397555
MEF2D	0.816785	1.18799e-06
KITLG	0.816591	8.2699e-05
PERP	0.816474	8.87954e-07
CXCR5	0.815253	5.7101e-07
ZNF862	0.815109	9.88273e-05
CAMK2D	0.814722	0.00297136
ADAMTS16	0.814367	0.044742
LONRF2	0.813756	0.00143346
MIR671	0.813634	0.011095
AC234582	0.812818	0.000812287
ZBTB47	0.812737	6.82522e-05
PTGR1	0.812656	3.72756e-07
HLA-C	0.81118	3.44558e-05
IFNGR1	0.810499	3.29359e-05
AL662795	0.810494	9.06355e-06
BCL9L	0.809262	6.68862e-08
RCAN3	0.807408	0.0108844
PRRG4	0.806154	7.52426e-06
ITGB5	0.805408	1.31494e-05
RHBDD2	0.805156	4.18395e-06
STOML1	0.8049	0.00211406
ENPP4	0.804791	0.000435187
OSGIN2	0.804627	5.62884e-07
ZNF250	0.803966	0.000100206
C3ORF67	0.803112	0.000423501
DHRS7	0.802996	6.16401e-06
RRAS2	0.802976	2.64425e-05
OSGIN1	0.802447	0.00671361
BAK1	0.80244	7.80229e-05
EPS8	0.800045	3.18724e-05
DYNC2H1	0.799865	0.00399619
ZNF425	0.799307	0.0109551
AC115284	0.797829	6.17036e-05
KIF16B	0.79753	0.0001297
AC069257	0.797325	0.00114907
FAT2	0.797152	0.0170415
AC117498	0.796943	0.000358656
HYAL3	0.79588	0.0026224
PWAR6	0.795737	0.00468348
RAB29	0.795707	0.00108469
IGFN1	0.79567	3.39928e-06
MCOLN1	0.79558	0.00282876
SLC39A13	0.795442	1.27926e-06
FBN1	0.795301	1.69973e-07
ARMCX3	0.794616	2.29328e-05
DAPK1	0.79383	1.13826e-06
BTBD9	0.79335	0.000151242
ZBTB20	0.793224	8.55414e-06
SGPP1	0.793072	0.000103506
LACC1	0.792497	0.01668
HSPB1	0.792063	5.61585e-05
HECW1	0.791584	0.0341268
MYEOV	0.791311	8.19067e-07
PIGZ	0.790765	0.0404854
SLC9A2	0.790473	0.0183552
CTSB	0.786598	0.000473452
PHYH	0.786394	0.000187839
ATG2A	0.786151	1.12086e-05
ZCCHC24	0.784592	0.000192547
ARL1	0.783138	1.32081e-06
AC021739	0.782259	0.0108165
ACY1	0.78217	2.27841e-06
BCL2L13	0.782057	2.39505e-06
SUMF1	0.781583	5.45316e-06
RHOBTB1	0.781192	0.0284702
KLHL24	0.780806	0.000151789
CCDC120	0.779398	0.00213244
GRAMD2B	0.779173	0.0396673
PIGF	0.778055	2.49269e-05
ABCC10	0.777903	1.60193e-05
GPRC5C	0.777433	3.47988e-09
CTXN1	0.776732	0.000353318
ADAM15	0.776164	1.28993e-08
PLXNA3	0.775894	2.34457e-09
IRGQ	0.775101	6.68848e-05
PIGK	0.773546	2.45134e-05
AL512380	0.773299	0.00323482
ABCA3	0.772871	1.45737e-07
SLC35F6	0.772315	1.60193e-05
FNIP2	0.771189	0.00127297
SPSB1	0.771179	0.00156719
SERTAD3	0.771152	0.00324188
LIG4	0.771007	0.00117577
PITPNA	0.770887	2.18694e-07
DIP2C	0.770755	6.52358e-08
RPL23AP82	0.770657	0.000412409
HINT3	0.769886	0.000731252
AP001972	0.768945	0.0311396
DOK4	0.768719	1.15602e-05
SH3BP2	0.768398	7.18436e-07
ADCY6	0.767727	9.95922e-07
B4GALT1	0.767127	2.84832e-07
HNF1B	0.766602	1.07697e-07
CYSTM1	0.766298	0.000148174
HLA-J	0.76571	0.0408604
FICD	0.765611	0.00237809
RABAC1	0.765165	0.000430158
JUN	0.764726	0.00112644
RTN4	0.764549	9.51039e-08
ENDOD1	0.764365	0.00911625
DNAJC25	0.764348	3.74353e-05
RRAS	0.764022	0.000687794
RNF14	0.763967	1.11428e-06
NT5DC3	0.763252	7.37245e-05
APP	0.763142	5.32236e-08
ABHD14A-ACY1	0.762695	3.58612e-06
THBS3	0.762566	0.000177429
SEC14L2	0.762257	8.95181e-06
IQCE	0.762214	4.29689e-06
TRANK1	0.761704	0.0134654
MT-CO3	0.761382	8.30052e-10
CKLF	0.76136	0.00759538
SLCO4A1	0.760814	3.59042e-07
ZNF778	0.76076	0.000257776
RHBDF1	0.759398	2.81114e-06
PML	0.758986	5.09973e-08
TMEM41A	0.758314	0.000283177
THEG	0.757746	0.00132817
RBKS	0.757716	0.00783699
TECPR2	0.757352	0.00185622
GCC2	0.756933	1.65313e-06
PPM1L	0.756878	0.0342857
KIF9-AS1	0.756197	0.0330224
SLC39A7	0.756107	6.52165e-05
ZSWIM8	0.754725	4.70011e-06
ARL6IP5	0.754489	2.52075e-07
AL078581	0.754139	0.00216602
MIR22HG	0.754089	0.000962464
PLEKHB2	0.753754	6.47843e-08
UPK2	0.753715	0.00556661
DECR1	0.753048	2.37199e-05
ZNF585A	0.75273	0.0026224
KIF3C	0.752592	5.89225e-05
USP54	0.752292	0.000296808
MKNK2	0.752215	0.000101323
AKR1B1	0.751516	0.000148067
FBXO10	0.751483	0.0168936
GGNBP1	0.750525	0.013655
ARVCF	0.750475	0.000390554
DESI1	0.749707	9.87386e-06
TMEM205	0.748934	4.95038e-05
RUBCN	0.74849	0.000222871
RABGAP1L	0.748193	0.000200907
S100A13	0.747868	4.06206e-05
SLCO4A1-AS1	0.747722	6.92625e-06
HM13	0.747489	6.58999e-07
PITPNM1	0.747335	1.2709e-05
EHD1	0.747285	2.42931e-07
NBR1	0.746903	3.97738e-06
SCAMP5	0.746883	0.0363105
LAT	0.745763	4.1969e-06
SPRY4	0.744445	0.000454103
MACF1	0.743748	4.05415e-09
PLBD2	0.743622	0.000535565
VPS9D1	0.743415	0.00153942
URAHP	0.743269	0.00182886
HLA-F	0.742806	0.0308292
AC110597	0.742196	0.029906
TBC1D9	0.742151	0.000166799
AC018647	0.741872	0.00372612
ARHGAP27	0.741851	1.29512e-06
DSG2	0.741825	0.000650417
TRNP1	0.741768	5.51261e-06
NABP1	0.739756	0.000789852
BTN3A2	0.739497	0.00633921
ALDH9A1	0.738325	4.65791e-05
SLC25A30	0.7381	0.00111402
TCTA	0.737832	0.000249215
PLXNA2	0.737409	0.0232735
CLN8	0.736111	0.000106515
ZSWIM8-AS1	0.735393	0.000440773
MN1	0.734526	0.00151808
CTTNBP2NL	0.734449	2.69083e-05
AC089999	0.734303	0.0271614
ADAMTS9	0.73366	2.94714e-05
DGCR2	0.732931	3.70215e-05
MTF1	0.73249	8.54922e-05
MAP4K3	0.731538	9.43342e-06
AHCYL2	0.730954	0.000562717
RNF103	0.73056	9.36044e-05
AC003070	0.729893	0.00446799
NIPA1	0.729851	4.16856e-05
FRK	0.729787	0.000323337
CCNJL	0.729621	0.000117325
ETV5	0.7294	5.31074e-05
PRAG1	0.729353	0.00816198
ARHGEF3	0.728955	0.0113211
RETREG1	0.728651	0.0337307
RNF215	0.728395	3.58178e-05
PNRC1	0.728392	2.93664e-07
ATG4A	0.728124	0.0386373
UVSSA	0.727008	3.0605e-06
FGFR1	0.7265	0.00012432
HIPK2	0.726365	1.03052e-06
CASK-AS1	0.726322	0.0166402
HSPA12A	0.726126	0.000206615
SH3BP5-AS1	0.725358	0.000325127
GAS8	0.725318	0.000299417
PTPRF	0.725237	1.05072e-05
ACADVL	0.724348	1.47939e-07
AL359878	0.723984	0.0126778
CARD14	0.723322	0.004053
LGR4	0.721699	0.00125035
TBC1D10A	0.720392	0.000380642
FAM50A	0.719984	1.26271e-06
CLCN3	0.719396	4.8913e-05
PCMTD1	0.719395	0.000201797
NBPF14	0.719139	0.00992382
SATB1	0.718051	0.0202729
MIR6516	0.717906	0.0308137
EIF4E3	0.717889	0.000376682
SEMA3F	0.717838	0.000160936
ATP6V0E2-AS1	0.717825	0.00227365
QPCTL	0.716584	0.00202285
KIAA1456	0.716538	0.0138642
LCA10	0.716389	0.0315876
PRAME	0.714883	0.0226545
LGALS3BP	0.714603	7.32278e-05
WIPI2	0.714561	1.56312e-05
POLD4	0.714358	0.000636609
PLEKHM1P1	0.714272	0.00033863
PLD3	0.71411	7.06151e-05
CLIP4	0.713835	0.000165185
IFIH1	0.713602	0.0307798
KCNJ16	0.713286	0.000119281
EPB41	0.71311	0.00272822
AC068205	0.7126	0.000188169
AHNAK2	0.71259	8.88828e-06
TSPAN3	0.712543	3.47243e-06
MYO6	0.71191	0.000134309
DYRK1B	0.71093	0.000502515
CRELD1	0.710612	0.000428109
MTURN	0.710316	0.00023508
AC009090	0.7102	0.0222141
C22ORF23	0.710021	0.000229874
LINC01128	0.709311	0.000271111
SCARNA16	0.709201	0.0299973
RECK	0.708333	0.00297532
PEX19	0.70796	7.99091e-05
PNPLA7	0.707521	0.0307209
ABHD10	0.707288	0.00248386
HECW2	0.707266	0.00393963
GALNT11	0.707223	0.000585369
PTRH1	0.706683	0.007198
PRKD2	0.706593	1.52732e-05
ABCA12	0.705957	0.00687124
C11ORF54	0.705519	0.001893
NEIL2	0.705224	0.00128718
PRKCE	0.704596	0.00415751
MAN2B2	0.704554	0.000297598
PARD3B	0.70431	0.004482
PPP2R2C	0.704155	2.60181e-05
PSEN1	0.703966	7.53178e-05
UBA6	0.703739	6.76762e-06
SCARNA21	0.702382	0.0376472
NCSTN	0.702042	6.44713e-05
GFOD2	0.700203	0.000253236
EPOR	0.700195	0.0490296
TBX3	0.699625	0.00781656
CPEB2	0.699237	0.000708745
ABHD16A	0.698839	0.000783284
AL031587	0.698602	0.000388797
ECE1	0.698561	3.82102e-05
BABAM2	0.698263	0.000104505
MFGE8	0.697951	0.000112933
AC011405	0.69783	0.0168258
DSEL	0.696773	0.00529301
CDR2L	0.695782	0.000714137
OSMR	0.695151	1.20905e-05
LRRN4	0.695009	0.0132539
DGKG	0.694913	0.0160538
AC026471	0.694815	0.00163834
TMEM184B	0.694537	1.22388e-06
MCU	0.694106	0.000235024
PLD4	0.694028	4.49438e-05
HMGCL	0.693601	0.0120052
UXS1	0.69357	3.16102e-05
PIGV	0.692544	0.0218874
ZKSCAN1	0.692532	1.94204e-06
OSBPL1A	0.692446	0.000998799
FAM110B	0.692366	0.0122713
PDZD7	0.692161	0.0135253
DSG2-AS1	0.692005	0.0300115
FZD3	0.691867	0.0273178
FA2H	0.691766	0.0402577
PLPPR2	0.690938	0.0422981
FNBP1	0.690841	3.93188e-05
MIDN	0.689981	2.17233e-06
ZBTB7C	0.688983	0.0404854
FITM2	0.688858	0.0116873
TEP1	0.688747	0.000252329
ENC1	0.688115	0.00234215
CRY2	0.688071	0.00763564
BBS10	0.685881	0.00225666
B4GALT4	0.685668	0.00033863
AC025043	0.685621	0.000408326
AC097637	0.685384	5.9179e-05
GUCY1B3	0.685133	0.00693216
PLEKHG1	0.684461	0.0178638
MMAA	0.684348	0.0160814
ACOX1	0.684196	6.35032e-06
ITPR2	0.68415	0.000286024
AL080251	0.683692	0.0399786
KMO	0.6827	0.0427019
CCDC186	0.682377	0.00143197
ZFP36L2	0.682061	0.000126689
SNX18	0.681296	0.0160488
LEPROT	0.681277	8.45221e-06
MORN4	0.680807	0.0313144
CCDC159	0.680666	0.00130029
FYTTD1	0.680637	0.000767125
BCKDHB	0.679168	0.000805485
AC044849	0.678635	0.00502568
LRRFIP2	0.678589	3.51997e-06
MDGA1	0.678161	0.0372735
OCRL	0.677968	3.82595e-05
CACNA2D1	0.677789	0.00459893
SEC14L6	0.677583	0.000149461
ARRB1	0.676965	0.0152141
NBPF10	0.676213	0.00648105
FGFR3	0.676212	0.00111654
MPV17L2	0.676179	0.046822
SPATA20	0.675805	3.73771e-06
CTTNBP2	0.67468	0.000506232
CTBS	0.674141	0.0386408
TPCN1	0.673654	8.86957e-05
GINM1	0.673609	3.91935e-05
ZER1	0.673556	0.000496281
CD99L2	0.673547	0.00028237
CACNB3	0.673244	0.000208745
HMOX2	0.672728	0.000485123
TNKS1BP1	0.67208	6.35032e-06
MTSS1	0.671294	1.17093e-05
SAMHD1	0.671089	0.00685571
AIF1L	0.670374	0.000219189
IMPACT	0.669681	0.00507986
MSC-AS1	0.669407	0.0470547
PIP4K2C	0.668884	0.00242069
ABHD14A	0.668758	0.00414941
CNTNAP1	0.668718	0.0254196
HDAC11	0.6685	0.00552531
YIF1A	0.668386	0.000581511
DCTN5	0.668264	3.039e-06
DLG1	0.667678	3.05332e-06
NECTIN2	0.667561	0.000652749
EXPH5	0.667443	0.0389804
AL354956	0.666892	0.0327569
LARP6	0.666434	0.0182512
OTUD1	0.665733	0.00792142
CYSRT1	0.665565	0.0269339
OXR1	0.665542	0.001252
SLC4A11	0.665503	0.0435512
RNF25	0.665455	0.000454169
GCSHP3	0.665337	0.00826712
SLC2A3	0.665208	0.0336397
MINK1	0.665047	2.16442e-06
AP003419	0.664517	0.00141467
ACADS	0.664216	0.00176855
C16ORF45	0.663509	0.0441707
SIK1	0.663427	0.00829303
MIEF2	0.663098	0.00161529
PDPK2P	0.663087	0.00833229
NEBL	0.662819	0.000616765
JPH1	0.661931	0.0121866
ETV6	0.661524	0.000132661
AL603832	0.661169	2.43301e-05
BTRC	0.660872	0.000435187
MAST3	0.660498	0.0108307
SNRK	0.660235	0.00279712
CEACAM19	0.65994	0.00207118
AL021392	0.659919	0.0118152
SYNGR2	0.659876	5.73797e-06
TUBA1A	0.659331	2.7313e-05
DAB2IP	0.659285	3.16226e-05
CLUHP3	0.6592	0.0076462
RHOF	0.658858	4.90933e-05
AP000892	0.658831	0.00805297
CBR1	0.658656	0.0313144
MAPK8IP3	0.65799	6.31943e-05
GOLGA3	0.657515	0.000208902
TMEM106B	0.657217	7.14001e-05
HAGH	0.65695	0.000576377
AKIRIN1	0.656711	2.52871e-05
CAPN1	0.656454	8.48901e-06
PLSCR3	0.656316	0.00209717
PRICKLE4	0.655795	0.0222067
AL355315	0.655694	0.00357185
C1RL	0.655668	0.000646941
IFT27	0.655156	0.00783035
TAP2	0.654981	0.00289733
SELENOW	0.654832	0.00179369
APPBP2	0.654244	5.15874e-06
SLC35A2	0.654058	0.00035508
VPS13C	0.653668	1.57335e-06
ZFYVE1	0.653029	0.00950428
FAM189A1	0.651911	0.000207415
IQSEC2	0.65187	0.00852109
AC239799	0.651785	0.0132455
NBEAL2	0.651645	0.000400642
ZFPM2-AS1	0.651605	0.00620725
ATP6V0D1	0.651073	0.000377186
NCEH1	0.651055	0.00967044
RRAGC	0.650946	0.00154233
FAM118B	0.650442	0.0116873
LRRC8A	0.650191	0.000462732
RASEF	0.650061	0.000713005
NPB	0.649594	0.00470712
TPBG	0.649133	0.000108509
SLC39A11	0.649077	0.00313838
SERINC1	0.649061	2.86248e-05
ITFG1	0.648838	0.000380771
PALM2-AKAP2	0.648481	2.85772e-05
GPD1L	0.648286	0.00669751
UCA1	0.647778	0.0398987
CGNL1	0.647579	0.0386296
ULK4	0.646714	0.0146504
TSPAN9	0.646656	0.00182153
STC1	0.645649	0.0408364
FLYWCH2	0.645587	0.0189275
TANC2	0.645553	0.000143073
ALG2	0.644624	0.000135088
MPC1	0.644616	0.0186045
AC016747	0.644504	0.00683101
ATXN1	0.643598	0.00217568
GADD45A	0.643131	0.00409847
EPB41L5	0.642392	0.000551211
KIFC2	0.642385	0.0001222
DNAL1	0.641909	0.0157549
ATP1B1	0.641382	0.000826764
TTC28	0.640851	0.00875372
ACTR10	0.640698	0.00448761
TMEM102	0.64049	0.0151316
AKAP2	0.640326	3.7234e-05
AL391422	0.640296	0.0198934
SGSH	0.639913	0.000268814
RAP1GAP	0.639903	0.0233458
CU639417	0.639587	0.00818753
CAPN5	0.639407	0.00418766
B4GALT5	0.639345	6.85165e-06
CD44	0.63929	3.29302e-06
MOB3C	0.63918	0.0130246
LRP10	0.639088	6.23272e-05
RHOC	0.639085	2.69083e-05
ASRGL1	0.638975	0.0357353
AFF4	0.638767	4.905e-06
CPTP	0.638714	0.00310049
GYG1	0.638698	0.0234346
SRPK3	0.638644	0.00103117
NLK	0.638509	0.000508294
AACS	0.638203	5.52512e-05
AKAP13	0.638156	5.73104e-05
ZDHHC18	0.638019	0.00420327
ZDHHC5	0.636876	5.95809e-05
VAMP2	0.635913	0.00243402
KBTBD11	0.635864	0.000520481
AC023283	0.635468	0.00143259
NOP14-AS1	0.634603	0.000289682
CCND3	0.634141	0.000558159
DBNL	0.633946	2.14415e-05
TOB2	0.633837	1.30713e-05
NCOA3	0.633133	0.000864025
ATP6AP1	0.633052	0.00025712
SAMD5	0.632166	0.00771658
DNAJC6	0.631742	0.00639796
GNPTG	0.630503	0.000197567
MAP2K3	0.630378	0.000358656
SSPO	0.630027	0.0119262
LRP12	0.629739	0.0054016
EPHX1	0.629603	0.00591669
SNORD10	0.629533	0.0381041
CHPF2	0.629284	0.000217536
AL050341	0.629051	0.0424955
EVA1A	0.628862	0.00598968
SARAF	0.62863	0.000197446
MYO1E	0.628337	0.00053982
LIMK1	0.627571	4.55279e-06
NUDT12	0.627389	0.00368687
GCNT4	0.627362	0.0332323
PREX2	0.626967	0.000173631
POU3F3	0.626612	0.00336255
DAPK3	0.62645	0.000135088
TMEM129	0.626316	0.000937066
PNPLA2	0.625789	7.87737e-05
ARSB	0.625679	0.00763564
DNAJC30	0.625343	0.00915086
SNX10	0.625086	0.000340481
CRAT	0.625008	0.000554907
MARK4	0.624753	0.000358656
MPZL1	0.623853	6.89855e-06
SBDS	0.62344	0.000239678
MME	0.622906	0.0229989
DMXL1	0.622051	0.00155503
MICAL1	0.621961	5.95809e-05
EXOC6B	0.620465	0.00154233
XPNPEP3	0.620398	2.86928e-05
ADAMTS1	0.620308	0.00139113
SNAPC4	0.62022	5.7078e-05
EEF1A2	0.620117	0.000319641
AC078777	0.620075	0.0267255
NFS1	0.620027	0.00122495
AC087741	0.61978	0.0140819
NBEAL1	0.619745	4.50052e-05
TMEM198B	0.618721	0.0347557
KLF6	0.618659	6.16924e-05
PPP3CB-AS1	0.618465	0.0101752
FZD8	0.617488	0.00497593
AP003392	0.617397	0.00370207
EPDR1	0.61701	0.00158869
AC025594	0.616396	0.00227736
TWF2	0.616098	0.000132661
RAB11FIP5	0.615151	1.28201e-05
SLC35C1	0.614746	0.00952093
AC008914	0.614537	0.00412596
ZNF555	0.613997	0.00909257
OTUD6B-AS1	0.613943	0.00528554
LENG8-AS1	0.613569	0.0475464
SLC37A1	0.612882	0.0229907
ZFYVE28	0.612387	0.0416869
GPR173	0.612194	0.0149276
MDM2	0.612183	0.000161176
POFUT2	0.611891	0.0014233
C20ORF194	0.611408	0.00370583
RHOB	0.611291	0.00024084
ZC3HAV1	0.610761	0.000483762
UCP2	0.610508	0.00386586
SMIM29	0.610488	0.00783336
STK38	0.610175	0.000679921
DEGS1	0.610171	5.95809e-05
TLDC1	0.61012	0.00161517
LDOC1	0.609537	0.000803265
ARSD-AS1	0.609158	0.0285689
OSBPL11	0.609126	0.00403335
GOLGA5	0.608841	0.00406088
DTNA	0.608474	0.0489921
BTBD1	0.608427	2.81623e-05
TNFAIP2	0.607849	4.3902e-05
PWAR5	0.607848	0.00186352
AC007383	0.607478	0.00130493
PDE4DIP	0.607309	0.00269804
BCAR3	0.606465	0.000989434
AC129492	0.606215	0.0446732
MICU1	0.606177	0.000347903
AC090227	0.605905	0.0127836
LACTB	0.60462	0.00733165
SIDT2	0.604581	0.0217062
AL590369	0.603704	0.0479596
PHLDA1	0.603522	0.00563169
CHMP1B	0.603245	0.000197961
FRAS1	0.602933	0.0120641
ZDBF2	0.602886	0.000209507
NCS1	0.60146	0.00222168
MFSD6	0.600348	0.0018948
EML2	0.599476	0.0234346
SESN2	0.599417	0.0106661
APMAP	0.599282	0.000202686
ABCF3	0.598258	0.00178164
CEP290	0.597565	0.00045422
DPYSL3	0.597209	0.0292165
NR1D1	0.597116	0.00832105
ATP11A	0.597084	2.10106e-05
ATE1	0.597073	0.00037766
PARP3	0.596944	0.00162748
OPLAH	0.596896	0.00963917
F11R	0.595989	0.00120468
DFFA	0.595985	0.000221397
TUBB2A	0.595932	0.043817
RNF170	0.595642	0.010167
TAOK2	0.594856	4.22682e-05
IVNS1ABP	0.594671	7.38484e-05
NQO2	0.59462	0.00511458
IQSEC1	0.59407	0.00498047
TPD52L2	0.593695	4.19296e-05
AC022558	0.593194	0.0196987
PLXNB2	0.592924	0.000199188
SIL1	0.592627	0.00178151
ZMAT3	0.592596	0.000355524
GRINA	0.592546	0.000312608
C18ORF32	0.592507	0.0110779
AL645608	0.592476	3.67725e-05
RAB31	0.592138	0.0147619
HYOU1	0.59172	4.05635e-05
ZNF490	0.591102	0.0147643
TNRC6B	0.590484	0.000426597
BCAR1	0.590057	4.79853e-05
ULK3	0.589994	0.00341234
TSPYL1	0.58997	0.000263666
SLC26A11	0.589872	0.00873095
SLC26A2	0.589757	0.00128965
AIFM1	0.589517	0.000123607
AC125257	0.589061	0.00231237
AC027601	0.588347	0.00409097
MPRIP	0.587945	0.000145165
DBNDD1	0.587546	0.00164146
GALNT14	0.586765	3.29481e-05
STN1	0.586251	0.0292903
ATP6V1C1	0.585833	0.00179369
ATP6V0E2	0.585758	0.00298303
CAP2	0.585096	0.00902589
HNRNPA1	-0.585098	9.45898e-05
DCLK2	-0.585167	0.0327569
C19ORF48	-0.585433	0.000515031
GMCL1	-0.585469	0.000526527
DNASE1L2	-0.585694	0.0279391
PIGA	-0.587071	0.0310135
KIF24	-0.587205	0.0107276
U2SURP	-0.587478	0.00010513
RBX1	-0.587484	0.00656401
RPL34	-0.587581	0.000823449
FAM201A	-0.588011	0.0422981
LY6G5B	-0.588242	0.0350483
PFKFB4	-0.589731	0.00130493
METTL17	-0.590681	0.00701679
ZNF496	-0.590788	0.000854631
CDH24	-0.592907	0.0332843
RBPJ	-0.593416	8.15956e-05
CYB5A	-0.593625	0.0347986
DHX15	-0.594201	4.8834e-05
EID3	-0.594295	0.0404964
USP28	-0.594986	0.0145318
TNFRSF19	-0.595469	0.00135871
AC008982	-0.595941	4.42319e-05
ENOPH1	-0.596313	0.00328975
CWF19L1	-0.596465	0.00524974
ZNF117	-0.597333	0.0369468
EMC9	-0.597768	0.0476334
NUP35	-0.59778	0.00931602
FGFR4	-0.598429	1.59509e-05
NFATC3	-0.598977	0.00226227
TCERG1	-0.599289	8.2699e-05
POLR1E	-0.599679	0.00669751
AC004824	-0.599936	0.014709
KPNA2	-0.600391	0.000170298
ANKRD28	-0.60047	0.000134373
CCDC94	-0.600651	0.027699
GRIN2B	-0.601352	0.00789854
FDFT1	-0.60144	0.00458283
LSM5	-0.601455	0.00836952
MTHFD1L	-0.601663	0.000135184
SLC29A2	-0.602199	0.0056137
HAUS4	-0.602983	0.0184644
SERHL2	-0.603014	0.0361024
IPO5	-0.603042	5.31054e-05
EIF2A	-0.603212	0.000289682
ERV3-1	-0.603614	0.0373476
LSM7	-0.603894	0.00591669
CLK2	-0.604365	0.00118036
CKAP2	-0.605328	0.00056847
SMG1P3	-0.605433	0.000545869
C9ORF40	-0.60557	0.00783733
RBBP8	-0.606174	0.0171549
CSDC2	-0.606254	0.0347819
PGM2	-0.606614	0.001893
MED21	-0.607642	0.0166902
SP3	-0.607945	0.000107478
NFYB	-0.609314	0.0132094
NUP85	-0.609726	0.000128914
RPF1	-0.610247	0.00764321
THOC6	-0.610388	0.00150781
MYO19	-0.6111	2.08956e-05
HADH	-0.611293	0.00537819
NEMP1	-0.611476	0.0171158
PEG10	-0.611516	0.00020582
NCAPD3	-0.611854	0.000235024
RABGGTB	-0.611884	0.0010808
PAICS	-0.611998	7.4439e-06
MCM3	-0.612316	3.98393e-05
ZNF300	-0.612434	0.0264225
GFPT2	-0.612809	0.0467053
LRRC61	-0.612917	6.39791e-05
DVL2	-0.613141	0.000149461
FAM122C	-0.613412	0.0211337
MB21D2	-0.614408	0.027745
GAS2L3	-0.614499	8.78791e-06
FBXO16	-0.61493	4.88982e-05
DMAC2	-0.615093	0.00196053
KLF7	-0.615894	0.000611958
DPY19L1	-0.616742	0.000144896
PCDH7	-0.617089	0.0274399
AC107871	-0.617879	0.00191046
INTS6L	-0.618187	0.0224301
ARRB2	-0.619098	0.0293855
SKP2	-0.619618	0.00325166
AP1S2	-0.619736	0.0140647
ARRDC3	-0.619871	2.80441e-06
CACNA1H	-0.620209	0.000310491
UTP23	-0.620674	0.00421932
NRF1	-0.621265	0.0158814
PSMC3	-0.621371	0.000751808
ARL6IP6	-0.621406	0.000872179
PPP1CC	-0.622133	0.00022812
MIR4444-1	-0.62224	0.0292757
SMO	-0.622335	0.000581419
WDR18	-0.62249	0.000893814
NARS2	-0.622878	0.0148284
PRMT6	-0.62323	0.00462935
RIPK4	-0.623936	0.0139566
FZD5	-0.624195	0.000368798
UXT	-0.624202	0.00345659
INTS4	-0.624379	0.00708923
AL359736	-0.624402	0.00575534
CALML4	-0.625336	0.0282602
TECR	-0.627307	9.76479e-05
AL139317	-0.627851	0.0105673
AC073569	-0.627886	0.00596415
DNAJC9	-0.628666	0.000511192
THAP12	-0.629016	0.00259489
FUS	-0.629572	3.70553e-05
PRKD3	-0.630442	0.000932644
BCL2L11	-0.6312	0.000231283
BNIP3	-0.631674	4.26018e-06
ZBTB12	-0.632633	0.0280608
PAQR8	-0.632941	0.0023754
PM20D2	-0.633367	0.000276746
HNRNPR	-0.633528	1.32292e-05
MYO1B	-0.633678	0.000111926
GJB2	-0.633784	0.0360791
PPIL1	-0.634379	0.0213489
FAM149A	-0.634911	0.00191958
RFC5	-0.635306	0.00125275
RNASEH2C	-0.636005	0.000730828
MB21D1	-0.638187	0.000400264
HNRNPM	-0.638238	3.85246e-05
PTBP2	-0.638242	0.00629304
UC_338	-0.6384	9.54374e-05
RPS13	-0.638826	0.000125001
DAZAP1	-0.638829	6.03351e-05
AP002761	-0.639016	0.0324763
PCBP2-OT1	-0.640412	8.84131e-05
GNPNAT1	-0.642366	0.00113498
HAUS5	-0.642406	0.00499192
CD70	-0.6425	0.000773548
BRIX1	-0.642603	0.000181838
ZNF761	-0.642715	0.00870925
ZNF519	-0.642783	0.0382678
PAPLN	-0.642899	5.9032e-05
SNRNP40	-0.64305	0.00258239
PLCE1	-0.643185	0.00154505
CROCCP2	-0.643309	0.00215307
HP1BP3	-0.643531	4.03359e-05
MIR497HG	-0.643536	0.0100614
KCNQ5	-0.64385	0.0324955
ISOC1	-0.644504	0.00262618
CLASRP	-0.644866	0.000615325
PCNT	-0.645423	0.000159379
ERCC8	-0.645967	0.0347571
AJUBA	-0.647821	9.33771e-06
PDS5B	-0.648	4.20003e-05
AC008840	-0.648621	0.0471939
RPS29	-0.649321	0.00130493
FGFRL1	-0.649478	1.29034e-05
WNT3	-0.649725	0.00808645
GP1BB	-0.649993	0.0210618
ZNF395	-0.650251	7.76482e-06
FZD2	-0.650262	0.0383586
LSS	-0.650984	0.00667932
THUMPD2	-0.651485	0.0170536
KANK2	-0.651644	1.21954e-05
AMMECR1	-0.651648	0.00115558
SFPQ	-0.651662	2.71136e-05
GLMN	-0.652683	0.0391302
SEH1L	-0.653849	0.000101389
PDE8A	-0.653901	0.000754826
CYB5RL	-0.654937	0.0395098
MAP3K14	-0.655005	0.0015791
POLD2	-0.655458	7.53178e-05
RPIA	-0.656064	0.00237956
DNA2	-0.656586	0.00162748
ZNF850	-0.656844	0.0337407
ARHGEF17	-0.658766	9.84456e-05
MCM4	-0.660147	1.50349e-06
PAPD7	-0.660412	8.87346e-05
DGKD	-0.660601	2.8852e-05
SHROOM1	-0.660716	0.0135253
METTL16	-0.660969	9.4827e-05
SRSF4	-0.661322	0.000228164
SLC7A5P2	-0.661467	0.000492435
AC073333	-0.661807	0.047297
MRPL23	-0.661825	0.0284098
SENP1	-0.663073	0.00119575
SLC1A4	-0.663929	0.00507038
THSD1	-0.664141	0.0135354
FBRSL1	-0.66456	2.83078e-06
UBA2	-0.66526	4.52522e-05
SUB1	-0.665892	0.00117703
TAF5	-0.666176	0.013862
H3F3AP4	-0.666513	0.0179943
TCF7L2	-0.667368	0.00774925
RFC1	-0.668078	8.58235e-06
AC022211	-0.668788	0.000782142
SH3D19	-0.669425	0.000149245
AC018766	-0.670387	0.00682908
ELP4	-0.671067	0.0225164
TMEM18	-0.671075	0.00277727
MPND	-0.67146	0.00823046
HDGF	-0.671575	2.68679e-06
NOL12	-0.671726	0.00794678
STARD9	-0.672846	0.000279752
FARS2	-0.672891	0.0370615
SMC3	-0.673322	9.84617e-06
RASSF3	-0.673511	0.000678527
UBE2E3	-0.6738	0.000839962
HSPB11	-0.674248	0.00842512
KLHDC3	-0.674378	4.27175e-05
ALDH1A3	-0.674927	1.4589e-05
NUP107	-0.675711	0.000252569
RPL9P9	-0.675898	0.00739174
TOE1	-0.677539	0.0053209
ADARB1	-0.677831	0.00197847
ZNF548	-0.680166	0.000796799
RUSC1-AS1	-0.680904	6.21068e-05
HDHD5	-0.681375	0.000626024
CHRAC1	-0.681811	0.000291325
FBLN1	-0.682124	0.000742466
LHX1	-0.682819	0.0112884
BZW2	-0.683239	0.000214527
C19ORF68	-0.683803	0.0160855
MRPL54	-0.684591	0.021039
NUDT6	-0.685307	0.000355069
METTL1	-0.685736	0.0103959
LRTOMT	-0.685779	0.0112175
NETO2	-0.68635	0.000365194
PER3	-0.686647	0.00529301
CMC2	-0.68774	0.00360413
PITX2	-0.688062	0.0402212
AP000648	-0.688272	0.0114024
LIN9	-0.688307	0.0079298
RCC2	-0.688947	7.6489e-06
GLI3	-0.689575	0.0302122
RABL6	-0.68997	4.91747e-07
DEPDC1B	-0.690442	0.0472563
ACTL6A	-0.69109	0.00120772
ARHGAP18	-0.692128	0.0251454
MBD3	-0.692488	3.39229e-05
HNRNPL	-0.69252	1.00631e-06
FSBP	-0.694352	0.019333
TMEM126B	-0.69542	0.0325107
ANAPC15	-0.695823	0.0282602
ST3GAL4	-0.696046	0.00391447
THOC7	-0.696835	0.000464842
AC015712	-0.697013	2.63845e-05
UBE2N	-0.697723	0.000499423
FAM98B	-0.697732	0.000466648
MCMBP	-0.69802	3.89425e-06
MDC1-AS1	-0.698436	0.00176133
INPP5F	-0.69905	0.00603947
ZSCAN12	-0.6991	0.0284098
MAN2C1	-0.699275	5.31466e-06
TSEN15	-0.69981	0.0112823
AC125807	-0.700174	0.0140819
ARNTL2	-0.700524	0.000310003
TMEM39B	-0.701108	0.00875372
SLC26A10	-0.701325	0.00328909
NT5C	-0.701657	3.94346e-05
RNF26	-0.702297	0.000130732
B4GALNT1	-0.702382	0.000283753
MRPL58	-0.702461	0.00557701
RFX2	-0.702655	0.0289862
MTMR2	-0.704094	9.18184e-05
AP000781	-0.704771	0.00639972
AL049650	-0.705506	3.12123e-05
PHTF2	-0.706505	0.000151369
LRRC37A4P	-0.707885	0.00234496
AL110504	-0.708162	0.00447355
AURKA	-0.708163	3.24992e-05
ILF3	-0.708787	7.03424e-08
PRMT1	-0.709076	1.50593e-06
CREB1	-0.709385	4.5174e-05
RHNO1	-0.710521	0.00373209
ZNF559	-0.710803	0.00909758
DCTN3	-0.711059	0.00205715
KIF26B	-0.711256	0.000122005
ALG10	-0.711541	0.0155469
TET2	-0.711837	9.52221e-05
SLC38A2	-0.712228	1.13404e-06
SCLT1	-0.712988	0.00780116
AL109615	-0.713068	0.0322876
SGF29	-0.713676	0.0359171
AC130343	-0.715581	0.0303453
SARS2	-0.715801	0.00491924
TMED1	-0.718018	3.76628e-06
FGF2	-0.719325	5.71098e-07
AC009336	-0.719662	0.0346983
TTC27	-0.720041	0.000132227
INTS7	-0.720846	8.20625e-05
HECTD2	-0.720933	0.0134361
AC079594	-0.724119	0.00189631
SMC2	-0.724708	2.50472e-05
GAREM2	-0.726776	0.00324186
QKI	-0.727049	8.61664e-08
CCDC14	-0.727117	0.00294109
EPOP	-0.727669	0.0229435
NRAS	-0.728961	2.00376e-06
FAM76B	-0.729388	0.0025076
MDC1	-0.730093	2.87719e-06
PHACTR4	-0.730825	0.000138508
PITPNM3	-0.731053	0.000826764
LYPD6	-0.73179	0.00614166
PI4K2B	-0.731847	0.000592025
FDPS	-0.732596	8.38944e-06
HNRNPA2B1	-0.733039	7.87098e-06
CARHSP1	-0.733094	2.16554e-06
ADGRA3	-0.733926	1.06738e-05
MVB12A	-0.734409	0.0164467
LARGE1	-0.734496	4.1195e-05
GEN1	-0.734668	0.000754619
LRRC45	-0.734892	0.000593948
ARMC6	-0.73576	6.49203e-05
DIAPH3	-0.735918	0.000662345
SLFN13	-0.736181	7.08828e-05
DPY19L3	-0.738314	0.00049323
AL136164	-0.739026	0.0108267
CACYBP	-0.739167	2.49975e-05
TPRKB	-0.73942	0.00826712
CREBZF	-0.740679	8.10782e-07
PARP2	-0.741239	0.00776279
PPIH	-0.741889	0.000894188
AC092718	-0.742698	0.0175717
CCDC85B	-0.742773	0.00676462
USPL1	-0.743605	8.35654e-05
TOX	-0.743975	0.00145164
TMEM86B	-0.745073	0.0282352
GTPBP6	-0.745153	0.000138204
PXMP2	-0.745167	0.00553083
CSTF2	-0.745304	0.00120772
CEP85	-0.745359	0.00414585
PLOD2	-0.746513	1.72602e-05
AL672142	-0.746997	0.0151316
SETMAR	-0.747774	0.00585355
ADAMTS2	-0.747777	0.0134573
SMC1A	-0.749336	4.16317e-06
KDM2B	-0.749805	5.06e-05
SLC29A1	-0.750582	0.000259428
TP53I11	-0.751521	4.53973e-05
CLN6	-0.7523	1.52613e-05
SMDT1	-0.752498	0.00905751
GINS3	-0.753253	0.00950581
MMAB	-0.753736	0.000435187
MAP3K4	-0.753993	3.2436e-05
SPIDR	-0.754487	0.000182502
AC015813	-0.75501	2.00094e-06
AC107068	-0.755045	0.0471133
PRPF3	-0.75629	3.5752e-06
RAD54B	-0.756672	0.00743423
CNTN6	-0.759124	0.0101971
SLC16A7	-0.760251	0.000112549
COL4A4	-0.760653	0.0010925
CDKAL1	-0.760855	0.000782142
EXOSC5	-0.761155	0.00024334
C8ORF59	-0.761573	0.000435987
C4ORF46	-0.762843	0.00613655
FSTL1	-0.763113	4.9829e-06
GPAT3	-0.763403	9.40117e-05
RGL4	-0.764687	0.00783864
MRPL48	-0.764803	0.00687757
EVL	-0.765312	0.00573946
H3F3A	-0.76636	0.000283659
ARL5B	-0.766476	3.02167e-05
RHOBTB3	-0.766683	1.5014e-06
NELFCD	-0.766952	1.77348e-05
AC079781	-0.767885	1.7383e-06
SNHG1	-0.767947	2.09224e-05
SNRPA	-0.768074	2.48717e-06
NDUFB6	-0.76831	0.00457029
HAUS7	-0.768606	0.000718202
SAAL1	-0.768804	0.0150914
ITGAE	-0.76887	0.0125905
PMEPA1	-0.769228	0.00130493
TRERF1	-0.769352	0.0066979
HYLS1	-0.769495	0.0127836
RAD1	-0.770683	8.94677e-05
TIMM10	-0.771512	0.00156855
ANKRD44	-0.772613	0.01703
TBCD	-0.773233	6.07722e-08
LRRC8C	-0.773496	0.0092878
ZNF530	-0.773914	0.0293841
USP43	-0.776288	0.000624445
FUNDC2	-0.77681	0.000101628
NAA16	-0.777003	0.000853207
DHODH	-0.77754	0.00690436
CENPH	-0.777786	0.00444479
PMP22	-0.778028	0.047181
LSM2	-0.778118	0.000638867
ZNF551	-0.778717	0.0112936
KRBA1	-0.778889	0.00546447
SNRPA1	-0.779542	6.00845e-06
MCM2	-0.779564	1.0413e-07
LUCAT1	-0.779904	0.00144906
CAPG	-0.780221	0.0480679
SUV39H1	-0.780901	0.000787777
SRSF10	-0.780974	1.14834e-06
AC048341	-0.781332	0.0112544
FAM20A	-0.781645	0.0401082
AC022098	-0.782836	0.0424955
AC114947	-0.783382	0.0161745
HMGCS1	-0.783398	0.000961691
RAD21-AS1	-0.784534	0.00716978
YEATS4	-0.785301	0.00548132
C8ORF82	-0.785337	5.90909e-05
SLF1	-0.786159	0.00178164
AC018628	-0.786218	0.0156662
SUV39H2	-0.786508	0.000547718
CEP57L1	-0.787133	0.0137068
TREX2	-0.787672	0.000595049
RFX3	-0.788924	0.0115822
PCGF6	-0.789134	0.000582039
RPS3A	-0.789339	5.56673e-06
PTMS	-0.791109	3.35061e-06
AGER	-0.791231	0.0140294
ADAMTS3	-0.791357	0.0102384
KLF12	-0.792072	1.78493e-05
AC007191	-0.792128	0.0383474
C1ORF112	-0.792299	0.00605189
CYP27B1	-0.792319	0.00785001
HOXD4	-0.793062	0.0274646
AC104662	-0.793115	0.00273086
AC083949	-0.793801	0.0125745
AC008543	-0.794123	0.0403768
ZNF511	-0.795175	7.5119e-05
RPS15A	-0.796002	1.35247e-06
DCLRE1A	-0.796195	0.000940541
AC120498	-0.796847	0.0331961
PLCH2	-0.799135	0.0242385
TTF2	-0.800339	1.69205e-05
TIPIN	-0.800753	0.00970724
PCIF1	-0.802751	8.21092e-06
NEXMIF	-0.802902	0.0165765
METTL4	-0.804942	0.0399695
FOXN2	-0.805092	1.45523e-05
C21ORF58	-0.80528	0.00607969
CTNNAL1	-0.805672	0.000771353
FAM122B	-0.805952	6.71083e-07
RNASEH2A	-0.806153	0.000458449
MCUB	-0.80724	0.00580198
RFC2	-0.807441	9.79155e-06
EEF1AKMT2	-0.80749	0.000230415
ACAT2	-0.808144	0.000296081
SSRP1	-0.808531	4.33959e-08
NUCKS1	-0.80886	9.51242e-09
MIR4442	-0.809152	0.0430868
NUP188	-0.809559	3.16334e-08
HSD17B7	-0.809976	0.00394743
TSHZ3	-0.810322	0.0040261
DOCK10	-0.811521	5.86484e-05
HNRNPA3	-0.81195	4.76611e-08
SNRPB	-0.813413	1.18567e-08
HNRNPH1	-0.814118	3.75308e-06
G2E3	-0.814957	0.000876436
AC011510	-0.815246	0.00621278
WFIKKN1	-0.815472	0.00426435
PSIP1	-0.815498	1.16457e-06
PARPBP	-0.815534	0.00219132
STIL	-0.816368	7.23858e-05
POLR2J4	-0.816675	0.0241045
LBR	-0.817604	1.44182e-07
SIVA1	-0.817991	0.000255545
DNMT3B	-0.820895	0.0151316
SNHG16	-0.821019	1.31033e-08
KCNT2	-0.823215	0.01892
[truncated: 703 more rows]

## Sheet: MSTO
Symbol	log2FoldChange	padj
MFAP5	8.69224	6.34386e-13
TNFSF15	8.32016	0.000893773
OR2I1P	8.24588	0.0102866
AP001284	7.89014	1.88874e-07
SAA2	7.76361	0.0262707
SGIP1	7.68739	0.00056838
UBD	7.56598	0.0203206
ACTBL2	7.45766	4.77935e-32
CA8	6.70418	1.41089e-10
SCEL	6.59201	4.95608e-10
FLJ22447	6.44833	7.45725e-12
AC007991	6.22592	5.96601e-13
IDO1	6.11564	6.91365e-48
SERPING1	5.90428	1.7811e-27
OLR1	5.76885	1.92676e-55
CCL2	5.73894	5.94764e-27
PDZK1IP1	5.62294	0.00807561
TMEM178B	5.51803	1.33342e-30
VSTM2L	5.35647	4.72026e-37
AC078820	5.32083	5.3222e-09
AC078923	5.31282	4.28432e-09
MYCT1	5.20127	1.98284e-12
DOCK8	5.17219	4.39091e-10
SLPI	5.13861	7.93e-06
ADAMTS15	4.97063	4.00726e-10
LINC02154	4.96414	0.00020367
PLAT	4.91096	1.00257e-05
LIPH	4.81823	3.40757e-83
FBLN5	4.76065	1.51013e-33
LINC01133	4.59507	2.03666e-16
BMPER	4.58651	2.70211e-25
NXF3	4.58172	1.19065e-08
STON2	4.53967	2.71346e-14
LTBP1	4.52401	4.67998e-15
SLCO1A2	4.3786	1.22499e-17
TMEM200A	4.35022	1.59542e-42
LINC01602	4.32444	9.68432e-07
DPP4	4.18813	1.0419e-39
L1CAM	4.14292	5.01037e-66
SCG2	4.128	9.05064e-27
ABI3BP	4.12582	0.000371682
AC008063	4.10425	6.60187e-11
ARHGAP20	4.09493	4.47177e-27
TEX41	4.08678	1e-06
IGFBP3	4.05176	1.9602e-06
JUP	4.02519	2.57791e-18
CD82	4.01085	1.26192e-16
TSPAN8	3.95608	3.38133e-20
RGS4	3.93332	4.82388e-40
AC010768	3.89175	8.95183e-08
NPPB	3.88364	6.15479e-64
F3	3.86445	3.52362e-36
SLAMF7	3.83442	2.44473e-11
NLRP10	3.81302	3.77892e-30
TP53I11	3.80809	1.39235e-13
SLIT3	3.80577	0.000140992
C3	3.80512	1.87658e-06
EDN1	3.79743	5.68865e-14
GPR1	3.72754	1.42661e-17
SLCO2A1	3.70835	4.74716e-06
LOX	3.70286	3.39064e-10
JCAD	3.64036	0.000312202
IFIT2	3.63056	3.05178e-111
LCN2	3.61824	0.000783183
HAPLN3	3.60607	2.50901e-22
TFEC	3.58608	3.22962e-12
PAMR1	3.58299	1.50336e-15
MGAM	3.57001	4.00095e-35
CPA4	3.54666	2.20965e-81
C7ORF69	3.54558	1.26667e-06
BMP4	3.52984	5.25481e-25
TMTC1	3.52025	4.77396e-29
GSDMC	3.51931	1.21927e-09
FRK	3.51571	8.56338e-09
AP1S3	3.49631	2.24548e-63
FMOD	3.4764	1.88767e-06
MAPK8IP2	3.47504	3.67339e-18
CPAMD8	3.44583	3.31573e-07
PLA2R1	3.43091	1.56528e-15
SIX2	3.41938	1.24166e-05
SH3TC2	3.4151	1.82453e-19
RPLP0P2	3.38967	1.84345e-08
IL6	3.3748	1.17433e-07
GPR65	3.36849	2.05627e-09
FABP4	3.3611	0.00403051
BCL2A1	3.34233	0.000131745
PTPRQ	3.33024	3.61657e-09
MGAT3	3.2844	2.54743e-10
APLP1	3.28332	4.08943e-33
COL4A4	3.266	8.21979e-14
ROR1	3.2649	7.49906e-40
ANKRD1	3.22741	9.97813e-55
RIPOR2	3.22322	5.3503e-05
FLT1	3.21791	6.31492e-07
DCN	3.17018	3.57403e-05
SFTA1P	3.15504	3.23701e-09
PCDH1	3.14127	4.85423e-06
COPZ2	3.13472	1.41652e-06
SERPIND1	3.12724	2.58906e-07
DNER	3.10324	2.60778e-18
DACT3	3.09336	9.78321e-16
DUSP4	3.09314	1.78366e-28
AC134312	3.07679	1.14116e-07
CXCL1	3.07137	0.0206563
CHST15	3.0569	9.05204e-28
C15ORF48	3.05558	1.38562e-06
KCTD8	3.04815	0.000901968
ATP1A3	3.04088	2.94159e-10
SGMS2	3.03027	5.57743e-61
SORBS2	3.02138	4.34696e-08
PNMA8A	3.00269	5.4005e-11
CYB5R2	2.96756	1.18746e-05
XG	2.96509	6.68135e-07
TIMP3	2.94032	1.03609e-42
AL355916	2.91722	1.94553e-07
AC098848	2.91376	5.86392e-61
FRY	2.90758	1.12697e-11
CCL5	2.90493	2.06859e-08
FAM189A1	2.90478	1.34441e-06
SCIN	2.8933	0.00120699
RAB27B	2.88357	3.43762e-85
KLHL4	2.85185	4.12227e-05
FN1	2.82619	3.01387e-25
NFASC	2.81446	1.86611e-05
PID1	2.81359	2.85188e-05
PLXNA2	2.81161	1.31383e-09
SLC12A8	2.80894	6.76576e-11
HES1	2.80587	1.30879e-08
LMO7	2.77641	4.37422e-27
IGDCC4	2.75184	2.68253e-06
FBN1	2.74813	0.000517962
ENC1	2.74644	5.1368e-51
SERINC2	2.73701	1.7677e-16
ITGB5	2.72867	5.4237e-17
AC098617	2.71262	7.87639e-27
THY1	2.69866	9.05064e-27
CAVIN2	2.6984	1.74696e-33
NTNG1	2.6847	5.56397e-13
AP003396	2.67937	9.21526e-23
ILDR2	2.67882	1.88419e-14
RAB6B	2.67386	1.08801e-23
GALNT5	2.66913	7.07596e-05
ZNF365	2.66325	3.69816e-05
AC010343	2.65613	0.000100897
SLC16A2	2.65525	2.67131e-06
APOE	2.65411	2.87795e-10
PLPPR2	2.64514	1.26419e-19
CCND2	2.63855	2.96444e-19
SLC28A3	2.62468	3.80975e-07
OXTR	2.61526	2.22544e-15
EFR3B	2.61436	3.92814e-09
OAS2	2.59382	5.81265e-06
CCND2-AS1	2.58582	2.14611e-11
LUM	2.58495	9.86292e-10
TLE3	2.56367	1.04686e-08
CDH10	2.56326	2.89397e-25
LINC01085	2.54706	0.00475841
MELTF	2.54448	1.58746e-24
CSF3	2.54415	0.000515343
SYT17	2.54185	1.66659e-09
CEACAMP10	2.54116	7.76717e-06
PAPSS2	2.53587	4.64432e-35
AL357060	2.49021	8.19458e-06
BCO2	2.48599	7.62284e-17
POSTN	2.47931	1.29906e-05
C2CD4C	2.4707	4.14984e-06
TGFB2	2.46277	0.000101021
CHST2	2.45866	1.66883e-07
ROR1-AS1	2.45479	0.00421297
MFGE8	2.44559	8.90068e-15
SPOCK1	2.44152	5.66583e-12
MIR3606	2.44142	4.23968e-12
LBH	2.44011	1.27543e-08
SGK1	2.43916	6.69147e-26
CYTL1	2.42908	1.15469e-05
TNFAIP3	2.42434	0.00674016
CLDN14	2.39046	0.0145632
MDGA1	2.38803	3.07023e-05
MARCH3	2.38689	1.81664e-05
COL3A1	2.3826	3.1219e-14
MYL9	2.37185	5.12234e-19
AC096564	2.36042	5.4767e-12
ARRDC4	2.35874	5.01676e-25
SLC39A8	2.3525	2.2236e-26
ADRB2	2.35172	1.19719e-07
GBX2	2.34991	7.04822e-09
AC010127	2.34091	9.20027e-11
TNIK	2.33642	1.26192e-16
FDCSP	2.32914	0.0121637
SCN9A	2.31839	9.05064e-27
ABLIM1	2.31378	2.71119e-05
CPE	2.30899	6.13559e-08
SIRPB1	2.3087	0.00034757
TGM2	2.30243	2.78003e-24
IGF2	2.2856	0.000183285
APOL2	2.28487	9.33903e-26
PTGES	2.28425	4.51157e-16
CPA3	2.28404	2.97189e-05
IFI6	2.27087	1.90531e-15
KAAG1	2.2665	2.94159e-10
CASP3	2.25703	2.29267e-11
SRFBP1	2.24936	1.91737e-10
STS	2.22928	1.49347e-17
SH2D4A	2.22844	2.24769e-29
GPNMB	2.2282	0.0022103
TMEM2	2.2226	1.31506e-24
ARHGAP25	2.2189	5.45046e-08
DUSP6	2.21747	0.0109205
AC024909	2.21034	2.4176e-06
MELTF-AS1	2.20604	1.27379e-13
IGFBP4	2.20272	1.29548e-28
NRK	2.20174	1.88166e-14
APOL1	2.2009	7.82185e-10
AK5	2.19949	6.07115e-12
AL138767	2.19839	1.25103e-13
STC2	2.18593	1.62861e-32
TGFBR2	2.17466	5.21064e-13
NEK11	2.17404	1.84248e-07
TACC1	2.17064	1.86563e-32
ADGRB1	2.1579	4.30561e-07
RGS5	2.15154	1.41347e-06
DCDC2	2.13151	1.33559e-31
PRNP	2.1171	1.17358e-11
THBS1	2.11282	1.05838e-08
ARHGDIG	2.11224	6.25072e-07
RGS11	2.11073	0.00218138
NBL1	2.10725	1.52123e-09
PRSS23	2.10404	1.18153e-11
PLEKHA6	2.09755	0.000174935
NR2F1-AS1	2.0892	7.12407e-07
BICDL1	2.08697	0.0059237
FAM174B	2.07572	4.61498e-08
COL5A1	2.07555	9.67342e-14
LIPA	2.07235	8.28522e-18
ABCC9	2.07122	0.000115706
AC055720	2.05997	7.48449e-05
MAP2	2.05315	0.029433
FHDC1	2.04729	0.00303496
DMD	2.04603	0.00134342
PRKCH	2.03573	1.52105e-07
FBXO2	2.03542	2.09904e-08
FIBCD1	2.03407	1.11277e-15
AC093110	2.03215	1.31342e-10
NOXO1	2.0309	1.9118e-07
HIF1A-AS1	2.01908	6.32656e-21
EPDR1	2.01301	4.20427e-07
LINC00973	2.01267	0.000269063
PCSK1N	2.01118	9.44097e-25
AC019068	2.00974	0.000174906
MYEOV	2.00746	2.31839e-06
GNG2	2.00477	0.000124061
PCDHA11	2.00413	0.00426526
CLDN1	1.99474	8.73497e-14
UPP1	1.98825	4.40494e-06
ABCA8	1.98707	0.000115343
RAB3D	1.9852	3.52861e-09
EFEMP1	1.98517	8.4209e-06
CFI	1.98433	0.0383546
KCNN2	1.9825	2.29008e-16
ZNF850	1.98194	9.46984e-16
STXBP6	1.98091	2.99012e-09
SPTBN1	1.98009	1.33559e-31
ANXA8L1	1.97865	0.00245837
SSTR1	1.97633	0.000157252
VTN	1.96986	0.0291908
AC103740	1.96524	0.000102664
PAPPA	1.95718	3.25574e-08
SLC22A15	1.95637	0.000137372
TUFT1	1.95434	2.51824e-15
TUBB2A	1.95228	8.0446e-11
CAMK2N2	1.9514	0.000618862
KIAA1161	1.93744	1.75023e-12
TNFRSF21	1.93218	1.44631e-12
PALM	1.93173	7.30592e-15
EPB41L5	1.92719	2.96024e-24
PKD1L1	1.92537	0.00413348
ITPR2	1.92393	2.70427e-22
B4GALT4-AS1	1.9211	1.87658e-06
AC090236	1.91042	8.2093e-13
FAM222A	1.90247	3.84162e-05
AC011511	1.89646	4.62628e-07
GAS6-AS2	1.89585	0.000504179
ARHGEF37	1.89276	0.00551214
LAMC2	1.8911	1.05173e-10
ADM	1.88685	2.37115e-07
OLFML2A	1.88641	0.000343628
FHL1	1.88611	2.40947e-07
FAM180A	1.88472	1.67734e-07
STC1	1.88337	3.08482e-07
FLG	1.88179	0.046326
PAPPA-AS1	1.88001	3.49432e-06
HCN2	1.87523	6.07185e-10
NTN4	1.87457	7.21101e-08
ICAM1	1.86544	1.03215e-07
NOTCH3	1.86281	2.37133e-27
SVIL	1.86251	6.25086e-10
SLC16A6	1.85793	0.000100897
MFSD2A	1.84937	2.54827e-06
SAMD9L	1.84415	1.16505e-09
HIF1A	1.84353	3.06758e-18
IL18	1.84336	1.06281e-05
KCNQ3	1.84289	4.62978e-06
SLC4A4	1.83799	0.000223935
PLOD2	1.83445	1.77394e-08
ACSL5	1.83445	0.000188656
AC037198	1.83336	0.000952526
B4GALT4	1.83277	1.29661e-15
KRT8P45	1.83184	1.43034e-06
FAM43A	1.82764	1.0036e-12
SLC2A10	1.82692	8.13788e-08
BAIAP2L2	1.82429	6.39477e-07
ARL4C	1.82401	5.59512e-25
NXN	1.82014	1.13824e-24
SERPINI1	1.81875	0.00431274
HEG1	1.81821	8.43282e-10
ECM1	1.81536	4.53939e-06
KBTBD8	1.81228	3.99837e-07
AC087623	1.81216	0.00151106
CFH	1.8113	1.99452e-11
TTC3P1	1.80694	0.00381429
AL050403	1.80683	0.000339531
LINC01615	1.8063	1.23556e-06
TUBB4A	1.80397	0.000487252
LRP1	1.79234	1.33688e-10
LGR4	1.79007	0.000464153
SERPINE1	1.77999	4.48655e-11
DGKG	1.77078	1.43825e-05
MAP1A	1.76872	2.04883e-28
CHRDL1	1.76781	4.862e-14
KRT8P3	1.76258	1.46611e-08
AL133346	1.76001	1.1993e-05
P4HA2	1.74758	8.2093e-13
ERRFI1	1.74268	3.18817e-12
ETV5	1.74171	1.32729e-07
RFTN1	1.73854	1.9128e-09
AC079329	1.73727	7.1295e-08
ADAMTS12	1.73601	2.2289e-29
CEMIP	1.73583	0.0330945
MICAL2	1.73473	4.66607e-14
RBPMS	1.73122	1.6246e-08
MRAS	1.72972	8.331e-05
SCD5	1.72749	2.03633e-06
NEDD4L	1.72553	1.1239e-12
GBA	1.72324	9.56075e-15
LINC01317	1.71668	0.00260032
HMGA2	1.71537	1.02391e-11
RDH10	1.71069	1.07333e-14
SCN2A	1.70354	0.000222751
TMEM59L	1.70022	0.000165646
TLN2	1.69986	1.56564e-10
CCDC80	1.69344	4.83557e-09
DISP1	1.68866	0.00138741
GLT8D2	1.68796	1.71474e-07
GCH1	1.68369	3.05762e-07
MAP3K7CL	1.68282	3.92814e-09
SLC6A17	1.67958	2.23518e-05
AC114689	1.67933	0.00041917
DTX4	1.67717	0.000208249
RARRES3	1.67707	0.000102712
ADAMTSL5	1.67553	2.66482e-06
ADAM19	1.67064	2.2165e-06
VEGFC	1.67061	6.91631e-06
MMP24	1.66704	6.78164e-05
JAM2	1.66647	0.0023245
DENND2C	1.66257	5.6331e-06
SERPINE2	1.65987	1.61549e-12
ADAMTS1	1.65893	7.99855e-08
SPRY4	1.6574	1.28191e-08
BRSK2	1.65642	3.61058e-08
FNDC4	1.64782	9.89937e-06
TRIB2	1.64726	2.10165e-09
NDRG1	1.64669	5.63542e-09
PLPPR3	1.64309	1.79737e-12
HHIPL1	1.64076	0.00980162
MAP3K9	1.63913	1.57798e-08
PLA2G15	1.63911	1.33763e-11
TBXA2R	1.63899	6.51141e-05
DOK3	1.62929	0.00221971
CCND1	1.6278	8.48609e-29
DDX60L	1.62125	8.10604e-10
RAPH1	1.62053	6.46629e-21
AC063952	1.61815	3.80841e-14
MT-TP	1.61653	2.01281e-10
SLC20A1	1.61323	1.58746e-24
MAGED1	1.61267	1.52296e-13
KRT8P36	1.60883	2.02808e-06
LTBP2	1.60811	0.000176504
ZFYVE28	1.60808	0.000237112
AGTR1	1.60523	0.00940457
SYNPO	1.60218	5.63542e-09
AIM2	1.6006	0.00104915
GLRX	1.5999	3.75998e-06
LINC00520	1.59952	0.000288553
ADAMTS14	1.59698	0.00164252
AC020978	1.59651	2.12006e-08
TIMP1	1.59542	8.80239e-15
ALS2CL	1.59309	4.64417e-08
RYR2	1.59226	3.12257e-07
ANGPT1	1.59098	1.38228e-05
NOVA2	1.59093	0.000207889
TCTA	1.58948	5.44841e-10
AC010457	1.58861	0.000806629
AGFG2	1.58742	2.54832e-12
PSTPIP2	1.58449	1.63683e-05
GSTO2	1.57928	0.0026674
KRT8	1.57897	9.45195e-27
TSPAN13	1.57789	0.000205851
DAW1	1.5769	8.40404e-05
GYPC	1.57374	0.000877148
NIPAL2	1.5734	0.00703585
PALM3	1.56279	0.0401093
AC011611	1.56262	1.98157e-09
CTGF	1.56183	0.0269482
JAG1	1.56107	4.0217e-11
ABCB1	1.56061	3.52848e-05
WNK4	1.56	2.20447e-07
WDR63	1.5572	0.000387696
MT-TF	1.55094	0.0140593
LINC02246	1.54949	0.000492612
LRP1-AS	1.54892	0.000112401
PPP2R5B	1.54144	2.43629e-10
GBP3	1.54143	5.27777e-09
FSTL1	1.53875	6.16462e-17
ADAMTS3	1.53848	0.000102712
MTSS1	1.53785	7.98015e-10
CALD1	1.53635	1.2155e-12
CCND3	1.53549	5.33063e-19
AC091588	1.52932	8.81285e-05
MYBL1	1.52471	1.08884e-08
PEA15	1.52409	4.53839e-22
MT-TT	1.52358	3.50357e-07
MR1	1.52224	1.22092e-06
SERPINB7	1.51871	0.000557108
TAF13	1.51804	2.90482e-11
AK4	1.51675	4.62537e-10
BLCAP	1.51298	5.12833e-16
TOM1L2	1.51224	3.83928e-18
ADAM12	1.5117	0.0061766
AC012363	1.50281	0.000575187
AC107398	1.49769	2.69787e-06
MEG3_2	1.49695	6.97904e-06
PDGFRL	1.49582	0.000175672
SDC4	1.49451	3.21355e-07
SQOR	1.49321	0.000904381
RIN3	1.49098	6.32825e-06
AC007283	1.49078	1.7882e-05
MIR198	1.48864	5.69255e-09
CD59	1.48711	6.67248e-11
SHANK2	1.48469	2.42377e-08
ERCC6	1.48193	2.01086e-12
EEF1A2	1.48072	1.08579e-08
C8ORF46	1.47838	7.85186e-07
DKK3	1.47826	1.57636e-14
LRRC3	1.47704	7.10796e-07
CCDC30	1.47419	0.0010675
AL354813	1.473	0.0226948
IL34	1.47108	0.0271967
FRMD8	1.47103	5.03146e-11
IQCA1	1.46956	0.000515792
S1PR3	1.46722	1.93694e-05
P4HA2-AS1	1.46649	0.00108406
PSMG3-AS1	1.46529	0.00214772
NT5E	1.46289	1.35049e-06
TAGLN	1.46263	0.000108126
COL5A2	1.46194	8.21222e-08
KDR	1.4619	0.000225148
ATP10D	1.45903	3.91917e-15
NPB	1.45897	8.44506e-07
CASTOR2	1.45618	5.15273e-05
GALC	1.45239	2.10725e-07
KCNIP3	1.44564	0.00898411
MAN2B2	1.44337	1.03553e-09
KRT18	1.4429	9.16124e-25
SYT16	1.44204	9.5819e-05
S100A10	1.44164	1.30886e-07
SRGN	1.44118	3.8774e-09
PNMA2	1.44068	2.4261e-09
CEACAM1	1.43779	0.0323098
SERPINB6	1.43472	2.08885e-08
COL8A1	1.43206	2.41448e-16
CPLX1	1.43194	0.00639003
MT-TD	1.4306	0.00147838
ISG15	1.43048	3.90359e-08
PAG1	1.43039	8.70343e-07
SIRPA	1.42917	4.47432e-09
ATP6V0E1	1.4253	1.66786e-12
FOLR3	1.42347	0.0058571
CPEB4	1.42157	3.84809e-07
PCDHA6	1.42044	0.0110386
ORAOV1	1.41931	1.88065e-19
IL6ST	1.4191	1.27706e-16
MAOA	1.41844	0.000454276
KLF6	1.4179	5.95075e-06
PDE1C	1.41647	3.55927e-05
CAND2	1.41409	1.92033e-05
GATA6	1.41251	2.92697e-07
HEXB	1.41031	1.00165e-06
MIR5010	1.41012	0.0010942
ABTB2	1.40656	0.000631423
GJB2	1.40168	0.0334245
AC092807	1.40049	4.81919e-08
ATP6V0D1	1.40009	6.57299e-16
SULF2	1.39931	0.000448327
LAMA2	1.399	0.0389046
CPEB1	1.39844	0.00110921
EIF5A2	1.39809	1.04997e-10
C9ORF47	1.39734	0.00019871
ABAT	1.39506	0.0197918
KRT4	1.39495	0.00234414
DSEL	1.38921	1.68306e-15
BTBD11	1.38868	7.19028e-11
ABCA6	1.38601	0.0326172
DRAM1	1.38535	4.56917e-09
AC110597	1.38217	5.66583e-12
AC008914	1.37952	6.45177e-12
SMPD1	1.37694	4.83557e-09
SLC16A4	1.37511	1.54611e-05
AL121987	1.37226	2.89933e-08
SEMA3C	1.36745	5.02445e-08
RASSF6	1.36655	0.0114234
PLEKHG4B	1.36643	0.00634526
IL7R	1.36569	1.33931e-10
ITGA1	1.36303	0.0392175
SHROOM2	1.35713	0.00030663
CES4A	1.35625	0.00574296
PRADC1	1.35269	0.000171628
RECK	1.35266	3.70433e-06
AKAP12	1.35095	7.33655e-08
SNAI2	1.34887	0.00848572
KCNC4	1.34855	4.03556e-07
SLC30A1	1.33973	9.93233e-05
GM2A	1.33636	3.11316e-06
SPRY3	1.33591	0.00168895
TMOD2	1.33538	5.22902e-06
AMPD3	1.33531	3.24685e-06
AP000892	1.33275	2.1017e-07
TNFRSF10D	1.33053	6.71322e-11
NDST1	1.33041	6.73845e-11
PHLDA1	1.33002	3.19658e-07
LATS2	1.32968	8.46774e-11
C11ORF24	1.32713	4.61677e-11
MYO1D	1.32694	1.58081e-09
SAMD12	1.32617	3.40281e-11
MTX1P1	1.32521	0.000212744
C1ORF53	1.3232	0.00381846
AC016722	1.32279	7.17689e-10
KDELR3	1.32253	0.000124137
HACD2	1.32019	1.96451e-09
PRPS1	1.31973	2.35455e-11
IL1RL1	1.31741	0.0160072
SLC2A6	1.31609	2.02259e-05
AC009041	1.31377	0.0192666
TMEM45A	1.30855	0.016394
PXDN	1.30627	2.6403e-08
LINC01963	1.30591	0.0147386
MAST1	1.30524	0.000271927
ANXA5	1.30416	1.43071e-16
TSPAN9	1.30369	1.35677e-17
AL117190	1.30099	1.62349e-09
KLF2	1.29647	0.0140172
SLC46A3	1.29472	0.00880984
HSPA2	1.29379	0.000877148
CD9	1.29192	2.87005e-07
PLCXD2	1.29023	2.57154e-08
ACTN1	1.2895	3.01287e-07
CYB5R1	1.28919	2.85181e-08
MEG3	1.28887	9.71242e-17
TCF7L1	1.28873	9.4272e-05
SMURF2	1.28729	2.8683e-06
CYP2U1	1.28655	1.76628e-06
EFNB1	1.28577	1.25412e-07
MAPK13	1.28371	5.706e-07
NPAS1	1.28346	7.51993e-15
CARD11	1.28315	4.23522e-09
CARD16	1.28239	0.0182585
CPTP	1.28141	1.53152e-11
ENDOD1	1.28037	0.000271927
RAPGEF3	1.27556	0.0133618
PALM2-AKAP2	1.27461	2.78213e-11
TRNP1	1.27397	1.16302e-10
AL671883	1.27331	2.54419e-07
NIPAL4	1.27323	2.36295e-06
F2R	1.27317	3.30154e-07
AKAP2	1.27308	3.03463e-11
PKDCC	1.27271	0.000164351
NCAM2	1.26744	8.09191e-08
FBXL16	1.2672	2.36862e-09
MIR4709	1.26687	1.01985e-07
PGP	1.26531	2.65581e-08
KCNK6	1.26392	0.000919279
SDSL	1.26367	0.000287722
PERP	1.26207	2.16643e-13
CLTB	1.26175	3.17361e-10
CCDC102B	1.26166	0.0248535
TMTC2	1.25774	8.5635e-05
WFS1	1.25663	2.29246e-09
FAM214B	1.25646	1.23941e-07
CERCAM	1.25455	1.36172e-08
MIR6891	1.25452	0.00123824
NPAS2	1.25371	0.00319743
SNORD114-20	1.25197	0.017378
MYOSLID	1.25098	6.43506e-07
SUSD5	1.25077	1.08929e-05
NAV1	1.25053	1.18013e-08
CACNA1H	1.25029	0.00131663
SEC61A1	1.25014	2.64554e-18
CTSF	1.24643	4.2253e-06
AC079601	1.2462	0.00678113
AC007540	1.2444	0.00157745
AC005703	1.24379	0.00554916
ENTPD7	1.24316	2.0207e-09
ARRB1	1.23996	0.00365356
HTR7P1	1.23915	0.000197833
CHST3	1.23772	1.00561e-07
NKX3-1	1.23629	0.0015368
SUSD6	1.23601	1.46428e-06
CREB3	1.23475	9.39524e-12
MPZL3	1.23426	0.00860659
FZD4	1.23424	1.84832e-06
FO681492	1.23282	0.0241899
ARHGAP28	1.23259	0.00289841
ATP6V0A1	1.23238	4.20567e-10
MCFD2	1.23161	8.31381e-12
TPBG	1.23103	3.96341e-08
CHPF	1.22965	1.61727e-06
SEMA5A	1.22947	0.00212257
TPRG1L	1.22945	8.07086e-09
LIFR	1.22911	4.57777e-09
PRICKLE1	1.22845	0.00213509
DDA1	1.22829	3.9403e-11
HLA-H	1.22722	0.000203612
FOXL2NB	1.22654	0.000237108
EVI5L	1.22621	2.5324e-10
IFIT3	1.22574	5.52875e-05
CCPG1	1.22545	4.87608e-08
PLBD2	1.22523	2.30392e-09
CD40	1.22461	0.014827
CNIH3	1.22387	0.011457
LY96	1.22165	0.00347655
NNMT	1.22148	0.00028101
AL049840	1.22093	0.00123154
NDST1-AS1	1.22024	0.000284294
DAPK1	1.21954	4.24077e-09
SHC3	1.21745	6.54278e-07
ATL3	1.21656	4.01212e-12
FAM89B	1.2147	1.96491e-08
RASSF7	1.2145	3.75212e-07
DBH-AS1	1.21442	0.0327816
AC025188	1.21336	0.0221809
CALU	1.21332	2.72692e-09
GGT5	1.21269	0.015129
ZNF431	1.21223	0.000248806
MFSD1	1.21087	5.05542e-13
AC012513	1.20944	0.0415262
EMP1	1.20904	1.6121e-13
ANKRD52	1.20889	6.11503e-10
MT-TS1	1.20856	0.0012712
CLCN5	1.2084	9.48018e-09
DEGS1	1.20693	2.51848e-10
PRRG4	1.2056	0.0152573
AC084398	1.20509	0.000565359
KIAA1549L	1.20431	2.28623e-10
FNDC10	1.20365	0.000612965
MUC1	1.20305	0.0239797
SLC9A1	1.20243	2.69208e-09
DPM3	1.20176	9.79395e-06
NPC2	1.20175	6.32241e-09
Z84492	1.20011	0.0137531
RAB11FIP5	1.1969	3.05957e-10
CXADR	1.19684	5.18058e-05
NPTXR	1.19478	4.71322e-06
SELENOM	1.19443	0.00367694
AC004906	1.19409	0.0134495
AC007938	1.19227	1.08914e-07
MMP15	1.19183	2.67544e-08
CYP24A1	1.19183	0.0203206
HLA-B	1.19044	1.06038e-06
FICD	1.1903	5.86545e-07
MEG8	1.1895	4.87924e-06
FAM109A	1.18885	4.8508e-05
SPATC1L	1.1888	0.00397221
WNK2	1.18838	2.09843e-05
PDE5A	1.1857	0.00216568
EHD1	1.18552	4.11728e-08
CRIP2	1.18446	3.19632e-07
MEST	1.18314	4.72173e-08
LPXN	1.18108	2.09849e-05
TNIP1	1.1801	6.44401e-05
HBEGF	1.17976	0.00681732
REEP3	1.17741	6.83869e-11
AGA	1.17698	1.25816e-07
MT-TY	1.17616	5.66707e-06
SLC9A7	1.17523	2.81212e-11
HIVEP3	1.17513	0.00792884
TNFRSF8	1.17316	0.0091246
SYNPO2	1.17288	0.00454493
TOX2	1.17274	0.000208381
ENG	1.17053	3.59677e-11
HSPB8	1.17028	6.17136e-09
PLXNA3	1.17017	1.14193e-07
SCN3A	1.17012	0.000329957
NMRAL2P	1.16962	0.0044004
PDZD2	1.16661	0.000653353
ATP2B4	1.16604	6.83915e-06
CKAP4	1.16594	1.68763e-09
IMPDH1P10	1.16399	0.000503507
AC079313	1.16262	0.000941262
CCNYL1	1.16139	1.22234e-06
DNAAF4-CCPG1	1.1599	2.91388e-07
PLPP3	1.15977	0.0344251
IL1R1	1.15975	0.00103422
FBLIM1	1.15927	1.90872e-05
SLC22A17	1.15833	0.00030265
AC090527	1.15693	0.00436305
ARF4	1.15611	2.68912e-07
MBOAT7	1.15594	2.50927e-12
MPZL1	1.1546	3.12257e-07
TMEM173	1.15295	0.000608388
C4ORF36	1.15292	7.32596e-06
ARHGEF3	1.15197	1.27731e-05
SLC2A3	1.15076	4.57777e-09
AC073130	1.15065	0.0286949
WDR78	1.14994	0.00739149
CREB3L1	1.14965	3.24032e-06
LMF2	1.1492	4.64844e-10
WWC1	1.14872	2.79019e-06
FAM129B	1.14832	3.25527e-15
AOX1	1.14475	0.000145367
CFLAR	1.143	1.09038e-12
HES4	1.14206	0.000820983
EPAS1	1.13796	1.8978e-05
AP002812	1.13756	0.0158162
KLF5	1.13677	8.68699e-11
AC084809	1.13599	0.0126481
GPR155	1.1353	0.000275029
IGSF3	1.13491	0.00346789
AC079922	1.13182	0.0127256
HSPG2	1.13168	0.000182153
AC009226	1.13138	9.47844e-05
MCOLN1	1.13102	1.04683e-05
AC008870	1.13001	0.000175672
ARSB	1.12905	9.32814e-09
RFLNA	1.12844	3.70433e-06
RN7SL471P	1.12822	0.0375798
PTPN1	1.1273	3.22505e-08
RAC2	1.12711	3.72037e-06
STK38	1.12664	3.64077e-09
C22ORF23	1.12583	3.63344e-06
NR3C2	1.12506	3.97255e-05
LDLRAD2	1.12373	0.000173879
STAT1	1.12349	1.90419e-06
LINC00616	1.12309	1.34904e-08
FN3K	1.12297	0.00343532
TST	1.12262	9.63719e-07
CDK2AP1	1.12152	8.39608e-10
LINC00941	1.11999	0.000181072
PCBP4	1.11863	1.06761e-07
ANTXR2	1.11837	1.75414e-07
MIR614	1.11782	3.24596e-07
AC006369	1.11743	0.00213997
CDC42EP3	1.11718	6.42282e-06
ARHGAP31	1.1156	1.4781e-05
HK2	1.11338	8.19443e-08
AL049629	1.11238	0.0471188
C4BPB	1.111	2.02808e-06
CHSY3	1.11066	0.00562234
IFNGR1	1.11008	4.62978e-06
APLP2	1.10988	1.85049e-08
SH3BGRL3	1.10941	4.87516e-11
MT-TC	1.10869	4.48001e-06
PIP5K1C	1.10829	1.11583e-09
GNPTAB	1.10769	7.8856e-08
DUSP1	1.10658	0.00234414
RNF24	1.10559	4.81887e-05
PLTP	1.10543	2.15413e-07
CSTB	1.10415	0.000178574
FAM26E	1.10266	0.031285
PCSK7	1.10012	2.62733e-08
MATN2	1.09999	3.01287e-07
CSRP1	1.09981	0.000813533
AC068768	1.09922	1.54212e-07
AC017116	1.09897	0.0375792
DENND2A	1.09774	0.00427631
GAS6	1.09691	4.37949e-06
YKT6	1.09671	1.1996e-12
STOML1	1.09634	4.66639e-06
C10ORF55	1.09568	0.0104162
ITGA2	1.0952	3.83968e-05
BACE2	1.09274	9.52183e-12
ABCD1	1.09008	8.66433e-05
AL137782	1.08977	6.17342e-07
EBI3	1.08974	0.0459423
ZNFX1	1.08957	9.31724e-06
AADAC	1.08764	0.00122486
BAMBI	1.08764	0.000597985
HRH1	1.08609	1.42461e-05
OPHN1	1.08604	1.86681e-06
AL390729	1.08496	0.0421414
LAMP1	1.08447	8.89904e-13
SRPRB	1.08347	7.45071e-09
SAMD5	1.08318	0.00124839
TUBA4A	1.08228	0.0160019
NF2	1.08107	1.39e-09
IFIT1	1.0784	0.00628486
RTN1	1.07607	2.59719e-05
LINC01322	1.07603	0.029619
AC096772	1.07578	0.00221555
ITGA5	1.07476	0.000202759
EVA1A	1.07378	1.76309e-07
TIGAR	1.07241	1.60456e-08
CTXN1	1.07086	5.48492e-09
H2AFJ	1.06963	1.14171e-05
CAMK1D	1.06845	0.000283883
CAVIN1	1.06838	1.30975e-12
EXT1	1.06578	3.31436e-06
CAV2	1.0623	7.4688e-09
SLC44A2	1.06064	1.17433e-07
MEGF11	1.06023	0.0180755
TM2D2	1.06021	3.82987e-07
NIPA1	1.05832	4.62541e-07
MEIS3	1.05688	0.00011695
SPARC	1.05634	6.42084e-06
TNFAIP1	1.05417	4.34696e-08
CDIPT	1.05416	2.64886e-08
NABP1	1.05315	2.53962e-10
PPP2R2C	1.05276	0.000470674
CYBA	1.05231	8.01102e-08
TUBB3	1.05162	4.46388e-06
AL136418	1.05138	0.0115993
IL20RB	1.05081	0.000306351
MAP1LC3B	1.04991	1.00078e-07
SNPH	1.04772	2.367e-06
SLC31A1	1.04668	3.99822e-10
GPLD1	1.04626	0.00114196
FAM102A	1.04368	1.24899e-09
COL6A1	1.04368	1.83615e-10
ATP6V0C	1.04278	5.39658e-08
HOXB13	1.04178	0.00152658
RCN3	1.0417	0.00232723
AC092143	1.04142	1.33881e-05
RGL1	1.04035	0.00232218
GGNBP1	1.03954	0.017251
CLEC11A	1.03912	0.00272199
ARSJ	1.03738	0.000547248
NMNAT2	1.0356	3.10697e-06
GLMP	1.03551	0.00146699
ADAM15	1.0345	8.33693e-10
AC120114	1.0329	4.70223e-05
HLA-G	1.03191	0.0473792
DNAJB9	1.0313	2.24792e-05
HYAL2	1.03067	2.14512e-05
MIR671	1.0271	0.000611723
ZNF117	1.0271	0.00741752
GPRC5A	1.02659	1.05588e-08
HECW2	1.0262	0.00248238
MPV17L2	1.02524	0.000314081
ECE2	1.02333	0.000449215
PRRG1	1.02315	8.4409e-07
AC090971	1.02307	2.29251e-05
NSF	1.02306	4.44483e-07
GNS	1.02306	1.17433e-07
STK10	1.023	3.10006e-08
GJA1	1.02213	7.26497e-07
VPS53	1.02212	6.04741e-09
RNF167	1.0212	8.746e-08
RCBTB2	1.02073	0.00683125
SLC35C1	1.02061	1.02528e-05
FAM107B	1.01803	3.4855e-05
SAR1A	1.01772	2.00758e-08
MAP1B	1.01598	1.05132e-10
STAT3	1.0157	5.31883e-07
SEZ6L2	1.01538	0.000440389
MT-TN	1.01228	1.08929e-05
DLG1-AS1	1.0114	0.00138169
AL807752	1.0095	3.66778e-07
PCYT2	1.00936	1.22234e-06
LINC01356	1.00912	0.0383546
ZNF583	1.00902	0.00552999
NOMO2	1.00888	2.34591e-06
TSC22D4	1.00635	3.20156e-09
DAB2	1.00436	2.02073e-08
SLC35A2	1.00428	0.000190467
PGM1	1.00401	0.000116965
DPH3	1.00388	7.47816e-06
GPX1P1	1.00383	0.0010942
TMEM87B	1.00323	6.29714e-08
AC093525	1.00273	2.18047e-07
AC240274	1.00233	0.00622164
P4HA1	1.00206	0.000109818
HLA-C	1.00197	1.12752e-05
CTSL	1.00086	0.000173879
FLNB	1.00059	5.82863e-06
LYRM9	0.999726	0.0196342
AL590369	0.999302	0.000941648
GFOD1	0.998881	0.000574693
ZC3HAV1L	0.997051	4.49892e-05
GP1BA	0.995689	0.0306272
STK17A	0.995627	0.000145447
LMBRD2	0.995112	1.72797e-05
RIPOR3	0.992473	0.0122458
NDFIP2	0.991708	1.10463e-07
AC092171	0.991509	6.90081e-05
PI4KB	0.990463	7.21101e-08
AADACP1	0.989277	1.20734e-06
RAB3A	0.988087	0.0209869
ARL4D	0.987761	0.000408233
APOL6	0.986948	0.00116057
TUSC2	0.986627	6.92147e-07
NOMO1	0.985842	1.17713e-08
MT-TA	0.985373	9.00404e-05
SH3RF2	0.985094	0.000133196
BAK1	0.983544	5.40537e-05
CACNA2D3	0.981048	0.00135108
IPO13	0.980764	1.66429e-06
DMTN	0.980319	0.000877148
MORC4	0.97995	1.33433e-05
SLC25A25	0.979417	4.52911e-06
PLEC	0.979381	8.87972e-06
PMP22	0.978154	9.51944e-05
NAGK	0.977575	9.32378e-07
PGAM2	0.977274	0.0403388
RAB5C	0.977204	2.18696e-09
TIE1	0.976097	3.20985e-08
RAB43	0.9758	3.36448e-05
SLC25A20	0.975722	0.000301128
C9	0.975698	1.64431e-06
FAM98A	0.97552	2.65298e-05
AC011481	0.975318	0.00465018
MFAP3L	0.975189	0.0384265
AC073548	0.972782	2.3421e-07
TMOD3	0.972626	2.05112e-08
ZC3H12A	0.972222	0.0117334
SDK1	0.972103	0.00185463
SEC24A	0.971091	3.59692e-05
AC098829	0.970788	0.00295306
EFEMP2	0.969822	2.70759e-05
ANXA6	0.968888	0.000116405
TMEM175	0.968282	0.000536931
GNPTG	0.967229	1.3588e-07
SBDSP1	0.967196	0.000208182
HPS5	0.966613	1.46428e-06
CCDC120	0.966227	0.0108916
LEPR	0.965359	2.01315e-05
DHDDS	0.9652	2.58358e-05
GLIPR1	0.963526	0.000540233
SH3RF1	0.962654	0.000436869
RAB8B	0.962089	5.8905e-06
MANBA	0.96188	0.000114362
OPRL1	0.960951	0.0255462
ATP6AP2	0.960808	1.23795e-08
AL671277	0.960677	2.94431e-05
TAX1BP3	0.960606	2.57201e-07
AC079328	0.960526	0.00456479
ANK2	0.960446	3.7104e-08
PSAP	0.960435	6.94951e-05
FBXL18	0.95888	0.000119742
CRISPLD1	0.957865	0.00890671
RTL8C	0.957124	1.4767e-06
AC010542	0.956601	0.0289811
FLAD1	0.956555	7.44713e-06
SGTB	0.95641	1.77807e-05
AC011558	0.95631	2.94143e-05
GATA3	0.956117	0.00232723
OSMR	0.955994	1.20082e-09
WDR37	0.953544	4.4668e-06
CPEB2	0.953166	2.65605e-07
AC007750	0.952535	0.0357197
SPP1	0.951449	9.4337e-06
SPATA33	0.950945	0.011457
DNAJB4	0.950355	1.47076e-08
DAPK3	0.94956	1.08673e-06
DUSP10	0.948901	0.00196659
CCNE1	0.947793	0.0024648
CTSB	0.947592	0.00120161
PTPN14	0.947353	8.12413e-10
COL6A2	0.946925	7.42162e-10
NACC2	0.946759	4.45537e-06
RRBP1	0.946518	3.73794e-10
DNAJC5	0.946169	3.14947e-08
PVR	0.944424	5.36842e-09
C20ORF24	0.944176	2.60394e-07
VPS18	0.943494	1.08492e-06
DNAJC3	0.941417	5.10043e-06
AC156455	0.941339	0.0390898
DUSP14	0.941318	4.65149e-05
TP53INP2	0.940327	6.05834e-05
COBLL1	0.940045	0.000897537
GNA11	0.93939	2.31137e-09
SRPX	0.937732	0.000128017
TMEM104	0.937433	0.000139501
CTSZ	0.936629	0.000471027
COL4A1	0.936578	0.00213509
NT5C2	0.936282	7.7538e-05
EIF4EBP2	0.935198	2.94656e-07
MIR6084	0.934831	0.000257058
ARMCX3	0.934143	2.44956e-07
MUSK	0.934006	0.0470985
TRAM1	0.933632	5.40537e-05
SLC35F6	0.933056	1.79545e-06
CADM4	0.93274	3.68532e-06
ST3GAL1	0.931541	0.0221211
FST	0.9313	0.00654311
ASAH1	0.93117	0.000143829
SARM1	0.930557	0.00392997
HLA-A	0.928925	5.53722e-05
MIEF2	0.926918	0.000114306
SLC43A2	0.926466	0.0127129
CAV1	0.926246	2.7229e-09
ATP6AP1	0.925985	5.68895e-06
DNASE1L1	0.925295	0.00196947
MIR1825	0.924665	0.00984562
CXCL16	0.923789	0.0292602
SLC48A1	0.92375	0.000121223
SOGA3	0.923083	0.00626018
BCAR1	0.921944	8.7257e-07
TMEM198	0.92183	0.00467149
CNN2	0.920411	1.57467e-06
ARHGAP23	0.920291	1.72275e-08
CYTOR	0.918576	6.70262e-05
SMPD3	0.918338	0.0250413
CT62	0.917726	0.0190276
C1ORF122	0.91717	8.65855e-06
NAPA	0.915575	1.73375e-07
SCARB1	0.915547	1.2154e-08
AC025259	0.914415	0.000109198
UACA	0.914268	1.45369e-07
ARHGAP1	0.914165	1.20897e-06
AC130304	0.913832	9.98429e-05
UGP2	0.912727	4.28755e-05
GALNT2	0.912621	5.43615e-07
SEC24D	0.912527	1.81334e-05
SH3RF3	0.912452	0.000929375
AL133230	0.911739	4.30919e-05
MAST4	0.911494	3.47456e-05
NCEH1	0.910877	0.00496124
ADCK2	0.910594	5.99238e-05
PML	0.909285	6.40044e-07
AC011405	0.907868	0.000712327
CROT	0.907619	0.000366044
COX14	0.907514	3.73755e-05
SUSD1	0.907023	0.000551253
SYNGR2	0.906356	6.79418e-07
NOL6	0.906311	3.45676e-06
TTYH2	0.906164	0.00199768
GPRIN1	0.905765	0.0387835
MAPRE2	0.905647	1.2436e-06
FLNB-AS1	0.90538	0.000726975
AC145212	0.904179	0.0250127
RN7SL3	0.904116	4.27913e-06
HIC1	0.903697	9.99938e-08
AL161431	0.903647	0.000688232
MAPK7	0.903591	0.000162237
SNX10	0.902818	0.000596101
ZNF503	0.902383	0.000165309
RASAL2-AS1	0.901905	0.0387841
TMEM132A	0.900823	0.000242718
GYS1	0.899017	1.76496e-06
TOR1B	0.898984	2.8584e-05
SLC10A3	0.897911	5.32391e-05
GPX1	0.897771	4.89895e-05
QPCTL	0.89739	0.00759613
VDR	0.897167	0.000540229
CBARP	0.896843	0.000339619
TPM2	0.896599	3.25687e-07
AC012629	0.896592	0.0136192
SOCS1	0.896229	0.0128219
MTND2P28	0.89553	0.00643602
TP53I3	0.895227	0.015243
KATNAL1	0.89452	4.50905e-05
IRGQ	0.894476	7.96737e-06
ACAA1	0.894114	0.000145447
AAMDC	0.893312	0.0143429
SLA2	0.89328	0.000971779
AC004696	0.893143	0.0108304
LZTS3	0.892923	0.00140895
CNPY2	0.892555	6.3113e-07
IDH1	0.890504	0.000202915
ABHD12	0.888789	3.48482e-07
MPP5	0.888217	3.87307e-07
AL731563	0.887874	0.0387114
AFAP1L1	0.887555	0.0102108
KDELR2	0.886963	5.39013e-07
PCDHGB5	0.885506	0.00332199
FAM3C2	0.88524	0.0237654
SURF4	0.881834	9.04257e-08
NRBP2	0.881393	6.176e-05
ARHGAP26	0.881129	0.000476521
SH3RF3-AS1	0.880901	0.0215956
AC005740	0.88088	0.0256209
SAMD14	0.880367	0.00369359
PLD3	0.880291	1.76206e-05
GFPT2	0.880073	1.31491e-06
NKIRAS1	0.879957	0.00717979
KF456478	0.879669	4.14572e-05
SYT1	0.879638	0.0267316
ABCA1	0.879312	0.00146771
SAMD9	0.879253	0.00119762
ATP6V1E1	0.879192	1.73805e-05
RTL1	0.879191	0.049006
TBC1D8B	0.878988	0.00229348
MAGT1	0.878623	9.70212e-06
SLFN5	0.878461	0.000400281
CEP170B	0.877958	5.86284e-07
PCDH10	0.87789	0.0160019
AC099811	0.877697	9.7294e-08
PLS3	0.876535	1.74109e-07
S100A11	0.876128	1.17433e-07
DCTN5	0.875805	3.66159e-06
AL451085	0.875023	3.10697e-06
SELENOW	0.87424	0.00129593
CLIC4	0.873134	7.71965e-06
HYAL3	0.872429	0.0106918
AK1	0.871792	0.00135945
MIR4751	0.871736	0.0071715
PROSER2	0.871253	0.00908196
PYGL	0.870689	5.32001e-09
CYB561D2	0.870484	9.21407e-05
AL136988	0.86972	5.18295e-05
FAP	0.868892	0.0139088
NCK1	0.868773	1.50391e-05
CYB5R3	0.868141	1.71219e-07
LACTB	0.867588	0.00123154
IGIP	0.866958	0.0401979
BAG3	0.865747	3.99054e-06
OSTM1	0.865707	0.00220619
AC145207	0.864783	4.65169e-05
MPRIP	0.864019	2.09348e-08
RAB30	0.863823	0.000443555
HKDC1	0.863669	0.0302425
LAPTM4A	0.861877	4.94606e-06
BMP1	0.861823	0.0106023
GOSR2	0.861049	1.4448e-05
AL035413	0.860701	0.000933114
P4HB	0.860428	2.00826e-05
AL929236	0.860427	0.00825044
MRPL17	0.859949	7.13667e-05
NOMO3	0.859925	0.00908358
CTDSPL	0.859313	0.000108727
FKBP14	0.859148	3.08034e-05
GAS6-AS1	0.858475	0.00331226
GPR153	0.857805	0.00335763
MLLT11	0.85671	0.000102895
GIPC1	0.854578	1.08949e-07
AL162586	0.854363	1.97079e-05
FAM114A1	0.854358	0.000850269
MROH8	0.854068	0.000160232
TMEM38A	0.853918	0.0458617
AP000753	0.853698	0.00656136
PYGB	0.853432	1.61479e-07
CHPF2	0.85241	7.94928e-07
ATP6V1D	0.851896	1.35327e-05
AKIRIN1	0.851742	0.000348727
TPM1	0.851592	0.00284065
TICAM2	0.851242	0.0110152
PIGS	0.851125	3.45819e-05
ATG101	0.851029	9.4337e-06
WWTR1	0.850942	0.000565056
ABLIM3	0.850871	0.00390265
OSR1	0.850743	0.0357606
ZNF718	0.850653	0.012627
SERPINH1	0.848747	4.50905e-05
MARCH2	0.848333	0.00116937
NAPA-AS1	0.847707	0.000697057
KCTD5	0.847587	0.000699629
ZNF668	0.847099	0.000424644
HM13	0.846827	7.12134e-06
AC087164	0.845276	2.34639e-05
MIR1181	0.844676	0.00464154
NOCT	0.844643	0.000526798
ACSF2	0.844261	0.0134881
NECTIN2	0.843226	6.92133e-07
MRS2	0.842544	0.00055673
ANKRD42	0.842061	0.000234994
DESI1	0.841954	8.66163e-06
HEBP1	0.841466	0.000115343
ZACN	0.841144	3.69445e-06
AC234917	0.840965	0.0410446
PDE7B	0.840032	0.00332144
POFUT1	0.839573	4.50069e-06
RAB11FIP1	0.839211	1.44122e-05
HLA-DMA	0.839061	0.0422494
TUBA1A	0.838561	0.00012059
BID	0.838528	0.000130299
ACOT7	0.838227	1.34317e-06
SLC38A7	0.837191	0.000277988
PCDHGC5	0.837037	0.0134984
CFLAR-AS1	0.836853	0.00120712
LRPAP1	0.836025	3.01821e-05
CXORF40B	0.834829	0.000339531
RABAC1	0.833983	0.000115456
ZNF667-AS1	0.833634	0.000660749
DAP	0.833216	4.64752e-06
EZR	0.83304	0.00036634
CKMT2-AS1	0.832848	0.0248535
SDF2	0.832187	0.000214123
PCDHGA3	0.831087	0.014785
TOR4A	0.830321	7.34323e-05
SLC25A44	0.829732	8.98053e-05
ZMPSTE24	0.828952	7.47909e-06
MARCH4	0.828562	0.00557511
CD276	0.828456	0.000270949
SGCB	0.828406	1.89373e-05
PLXNB3	0.828398	0.0132845
PCDHGC4	0.826929	0.0158269
GUK1	0.826437	3.63752e-07
C1GALT1C1	0.82625	0.00381846
CYB5D1	0.826224	0.000289252
PCDHGA12	0.826041	0.016394
ZNF469	0.824867	0.0301485
ARHGAP29	0.824582	4.35128e-05
AC002094	0.823584	0.00459615
WNT5A	0.823247	0.00211762
AP5Z1	0.82322	0.000165709
AC025754	0.823181	0.0122154
TSTA3	0.822875	3.99837e-07
TBC1D20	0.822822	1.96606e-05
GNG12	0.822536	8.33982e-05
PRAG1	0.822526	0.00783826
STX1A	0.822519	0.00829217
UBTD1	0.822286	0.00314331
TRIM2	0.822121	0.00575931
LINC01943	0.821837	0.000691491
ALG2	0.821511	2.98905e-05
RRAGD	0.821332	0.0167559
OXCT1	0.821026	1.4767e-06
RPP25	0.819576	0.00450332
ARF3	0.819063	2.54419e-07
AC007728	0.818592	0.00276111
C12ORF75	0.8181	0.00483212
AP003108	0.817883	0.0215274
DDX24	0.817834	6.51227e-07
FSTL3	0.817788	0.000761519
P2RX5-TAX1BP3	0.817771	5.10043e-06
AP003071	0.816918	0.0124048
NCSTN	0.816801	7.54636e-06
MSX1	0.816518	0.00582912
PCDHGA1	0.816299	0.0170311
AC117498	0.815913	0.00493999
AC015853	0.814513	0.028171
IQCE	0.814509	0.00080987
USB1	0.814394	1.08779e-06
KCTD21-AS1	0.813008	0.0441534
PCDHGA10	0.812207	0.0166437
EMC1	0.811543	1.02412e-06
NEK7	0.81098	3.69704e-05
DLEC1	0.810763	0.0248535
ATP6V1F	0.810679	1.92543e-05
SIL1	0.810269	0.000214846
SAT1	0.810215	0.00718433
PCDHGA8	0.809296	0.0182376
KCTD10	0.808992	1.20547e-05
PTTG1IP	0.808862	7.23287e-06
WDR47	0.807605	0.00190174
TPST2	0.807285	0.000786158
PCDHGB4	0.806413	0.0168916
ZFYVE9	0.806409	0.000249017
CDC42EP2	0.806272	0.000445853
ARPC5L	0.805895	9.00404e-05
GNAI2	0.805306	3.58183e-07
AL356481	0.804976	0.000756341
CABLES1	0.804797	0.000721263
PCDHGA11	0.804303	0.0179187
SELENOT	0.804178	0.000611723
POLH	0.803318	0.00234184
SP110	0.802013	0.00122486
AP1M1	0.801835	1.27722e-05
SUCO	0.801772	1.33881e-05
FAM83H	0.801514	0.000129193
TGIF2-C20ORF24	0.801377	1.90872e-05
OPTN	0.801162	0.000140418
TEX2	0.8007	8.99929e-06
POLR3G	0.80034	0.012627
CCM2	0.80029	0.000173857
ACBD3	0.80004	0.000732775
ZNF699	0.79934	0.0496107
SVEP1	0.799079	0.0392901
SLC39A7	0.799041	2.79318e-05
SERHL	0.7989	0.00370947
SSSCA1	0.798675	6.93784e-05
INAFM2	0.798606	0.00551097
PQLC2	0.798154	0.00146284
RAB15	0.797171	0.00448492
VNN1	0.797164	0.0408702
STOM	0.796875	0.00510989
CHST7	0.796339	0.0135953
SEC22B	0.795775	0.000111334
APMAP	0.795396	5.79591e-06
TAOK2	0.794267	2.59729e-05
AMOTL1	0.793546	3.08722e-06
PIP4K2C	0.793454	0.000376874
LOXL1	0.791811	0.000129193
TMEM127	0.791615	0.00039676
AL358334	0.791289	6.44401e-05
LMO7-AS1	0.790498	0.0375798
AC006538	0.790147	0.0231373
TMEM189	0.789273	0.00248803
SRM	0.788463	4.21969e-05
NIPAL3	0.788451	2.00457e-05
MLEC	0.787909	4.48437e-07
AP002383	0.787587	0.00587419
SHC1	0.787255	1.95901e-07
PCDHGA7	0.786441	0.0215956
TMEM115	0.786157	1.67489e-05
AC006116	0.786142	0.0443077
PIK3R3	0.786121	0.011987
PCYOX1	0.785498	2.72579e-05
SLC46A1	0.784776	0.013992
ARMCX3-AS1	0.78418	0.0272684
CYB561A3	0.78392	0.000104543
MGLL	0.78263	0.0173809
ZNF597	0.782486	0.0145725
AC005262	0.782434	0.00172644
RGS19	0.782086	0.00395382
FAM45A	0.779947	0.00129732
DNAJC1	0.779473	0.0291312
LOXL4	0.779472	0.0127704
AC104581	0.779072	0.00116396
SBDS	0.778657	1.65199e-05
CD81-AS1	0.778581	0.000584463
CD81	0.778229	1.64494e-06
ITM2B	0.7775	0.000415728
SLC51A	0.77724	0.0071484
DUBR	0.777054	0.00236692
HEATR5A	0.776644	1.03035e-05
TSPAN3	0.775391	1.3049e-05
B4GALT1	0.775353	0.000235118
RUBCN	0.775142	1.534e-05
CDH13	0.775123	0.000699629
PNKD	0.773785	0.000287725
ATP6V1G1	0.773625	0.00042658
AL033528	0.772906	0.0167195
ZBTB47	0.772883	0.0195165
SYNGR1	0.772758	0.000402798
KIAA2013	0.772636	4.6385e-05
PER2	0.772055	0.0423186
AC005726	0.771943	5.70144e-06
PLEKHM1	0.771872	2.81759e-05
RRAGC	0.771295	0.000231933
CLN8	0.771133	0.00041257
PAQR7	0.770893	0.00106884
TSSK5P	0.770492	0.00478873
TSPAN5	0.77046	2.84234e-05
POLR2L	0.77038	6.46895e-06
TXNDC17	0.769476	0.000542116
INPP1	0.768473	0.00352138
JUN	0.767799	6.44401e-05
CYBRD1	0.76763	0.000850271
LDOC1	0.767117	3.64508e-05
AC069234	0.766619	1.52523e-05
SIGMAR1	0.766164	1.33433e-05
IL17D	0.766101	0.0418828
B4GALT5	0.765705	0.00124739
NPDC1	0.764931	1.91506e-05
PRR13	0.764797	0.000281625
PPM1F	0.764592	4.92422e-06
PCDHGA2	0.764342	0.0234075
ABL2	0.764059	0.000137083
USP53	0.76252	0.00449622
ALKBH5	0.762157	3.75065e-06
CIDECP	0.762058	0.0410446
CEACAM19	0.761701	0.00579789
NIPSNAP3A	0.761514	0.0104235
PCDHGB6	0.761254	0.0240111
ATP6V0B	0.760997	6.93156e-05
MICALL1	0.760996	2.39547e-05
EZR-AS1	0.760744	0.0149399
FAM219A	0.760573	8.6839e-05
FAM222B	0.760548	0.000195678
AC004707	0.760397	0.000209564
SEMA7A	0.76035	0.00555405
AC004997	0.760311	0.038898
CPPED1	0.75987	0.0149987
GLB1	0.759492	0.000432125
PPIC	0.759039	0.0134547
AC074032	0.758714	0.00973409
EPHB2	0.758588	0.000417174
PCDHGA9	0.758459	0.0274669
KIAA0513	0.758077	0.000723106
PINK1	0.757966	0.000107496
SLC3A1	0.757393	0.000572686
DOLK	0.756916	0.00684646
PCDHGB7	0.756889	0.0255566
SLC35B3	0.756777	0.0138123
PAM	0.756665	0.000415728
IL17RA	0.756067	0.000417529
MT-RNR2	0.755577	0.0260091
MILR1	0.754338	0.0230238
WDR26	0.754247	9.295e-05
MARCKSL1	0.754166	0.000438801
MYL6	0.753647	8.21486e-06
UCHL3	0.752842	0.00434939
WIPI1	0.752634	0.0206546
ADCY6	0.752477	0.000140992
LGALS3BP	0.75189	0.000370884
FAM57A	0.751604	4.78956e-05
PCDHGB3	0.751439	0.0263028
SERINC3	0.751278	8.83861e-06
SNX22	0.750571	7.36728e-05
PLXNA1	0.750387	1.35362e-06
MINOS1-NBL1	0.749803	0.000147944
TSPAN17	0.749559	9.39411e-06
PPIB	0.749242	8.11415e-05
TMEM184B	0.74909	1.72797e-05
PRKCE	0.748421	0.000531773
GDPD5	0.748257	0.00327216
INPP5K	0.747753	0.00109292
LAMA4	0.747178	0.000264382
OGDH	0.747151	0.00104369
TPP1	0.746623	0.000740262
SLC31A2	0.745881	0.0201818
CAPRIN2	0.745717	0.000339333
KIAA0100	0.745444	4.6703e-06
B3GAT3	0.745379	0.000622745
CD44	0.74486	1.33879e-05
RIN2	0.744834	3.04058e-06
MRGPRF	0.744736	0.00146771
ATF5	0.74438	0.00174483
PDE12	0.744311	3.23591e-05
AC234582	0.743705	0.00645271
DYSF	0.743703	0.0451915
CDC42EP1	0.74369	0.000600836
TUB	0.743408	6.84091e-05
CALR	0.74229	0.000496796
SDF4	0.741574	1.49133e-05
VKORC1	0.740764	0.000350921
CNP	0.740619	1.05261e-05
ANXA10	0.740546	0.0337059
SP140L	0.740209	0.00146037
AC092069	0.740206	0.00194242
COPS9	0.739704	0.00037904
PCDHGA4	0.739449	0.0256429
ALDH4A1	0.739304	0.000997478
MCC	0.737858	0.000415728
AC005540	0.737616	0.000818704
GCLC	0.737291	0.0388545
ITGBL1	0.737037	0.000914273
TMEM156	0.736974	0.00201469
CSF1	0.736692	0.0175321
YPEL5	0.736563	0.00172276
LHFPL6	0.736496	0.00161374
STYX	0.736494	4.84714e-05
ANXA2	0.736485	0.000980083
ZG16B	0.735454	0.0417528
IFI27L2	0.735438	0.00398431
LSG1	0.734537	0.000123305
TMEM110	0.734237	0.00331298
MT-CO1	0.733287	0.0071919
DHRS7B	0.732555	0.0327816
PARVA	0.7322	0.00478888
AC003075	0.732159	0.0280593
DSG2	0.73062	0.000209192
MAPK11	0.730547	0.0141824
SPAG5-AS1	0.730256	8.87886e-05
EMC7	0.730111	0.0100501
LGALSL	0.729638	0.0038922
MGAT2	0.728793	0.00149105
TMEM205	0.728686	0.0197783
ADHFE1	0.72837	0.0241899
Z99289	0.727806	0.00257991
TBC1D13	0.727792	0.000344411
CD99L2	0.727188	0.00129656
PCDHGB1	0.726761	0.0359865
PITPNM3	0.726587	0.021395
BCAP31	0.726449	1.23805e-05
ARSK	0.726102	0.0445718
FUCA1	0.725874	0.0203459
TUBB6	0.725367	0.00207096
ELFN2	0.725166	0.0258137
ICMT	0.724815	3.21408e-05
ITGB1	0.724126	2.4734e-05
MAN1A1	0.722858	0.00464154
AKT1S1	0.722674	5.96501e-06
AP1B1	0.722276	1.20426e-05
SLC25A30	0.72173	0.0250413
P4HA3	0.721209	0.036908
PCYT1A	0.720108	0.00237945
TLN1	0.719837	6.80367e-05
PLEKHB2	0.719762	5.40847e-05
ANKRD13A	0.719387	0.000102712
KLHL18	0.71931	0.000282754
TMED9	0.719079	0.015025
SH3GLB1	0.718664	0.00189412
SERPINB10	0.718597	0.0041498
RNF14	0.71838	0.000101462
TRIM35	0.718286	0.000629335
B3GNT2	0.718185	0.00492808
CTSD	0.718002	0.00417213
NECAP2	0.717267	0.000467343
SARAF	0.717265	0.000202915
BCR	0.716801	9.70165e-05
IGSF8	0.716582	0.00398696
B4GALT7	0.716294	0.002974
GRINA	0.716139	2.0696e-05
AK3	0.715741	7.71566e-05
CD63	0.71539	0.000177313
AP003419	0.714433	0.0122273
SLC26A11	0.713594	0.0117161
RRAS2	0.712825	0.011457
MIR3656	0.71247	0.0350452
PLIN3	0.71233	0.00106076
B4GALT1-AS1	0.71074	0.0135992
ACOX1	0.710654	0.000441794
CARS2	0.710278	0.00138067
GFPT1	0.709908	0.000766562
CCDC47	0.709892	2.15861e-05
TRAK2	0.709814	7.17879e-05
C18ORF32	0.709604	0.00451341
AC016588	0.70859	0.0475173
TWSG1	0.708385	0.00119042
NAT8L	0.708161	1.31322e-05
YIPF3	0.707583	0.000171628
LRRC59	0.707313	1.04683e-05
AKIP1	0.707088	0.0020022
VAMP3	0.706812	0.000723831
SERPINB2	0.704855	0.00416134
SLC26A2	0.704269	0.00378492
NRBF2	0.704156	0.019095
SDF2L1	0.703513	0.0267509
G6PC3	0.703275	9.93233e-05
TMEM110-MUSTN1	0.702936	0.00620559
SNX3	0.70284	0.00141837
PCDHGA5	0.702713	0.0395214
PCDHGB2	0.702578	0.0471786
MIR4435-2HG	0.70253	0.000829169
PCDHGA6	0.702113	0.0392574
RPS6KA6	0.701952	0.00546398
FLNC	0.701657	2.7418e-05
KIAA1217	0.70163	0.000551936
BTG2	0.701603	0.00997963
AL136531	0.701587	0.000334079
AP003392	0.701372	0.00183936
ANAPC13	0.700997	0.000191306
KCTD17	0.700939	0.00299906
FKBP1A	0.70048	5.33574e-05
GCNT1	0.700101	0.0244039
CNN3	0.69934	0.00013262
UBE2L6	0.698648	0.00160112
AC068580	0.698215	0.00554551
CLMAT3	0.698013	0.0183502
ATP6V1C1	0.697911	7.97021e-05
FBXO44	0.697771	0.0119108
PREPL	0.696932	0.00036634
AC141586	0.69528	0.00261229
RCAN1	0.695016	0.000137231
GSKIP	0.694944	0.00675539
AHCYL2	0.694943	0.00578599
BLOC1S3	0.694808	0.0195833
PDPK1	0.694376	0.000105326
DNMBP-AS1	0.693962	0.00867445
RNF144B	0.693849	0.00814411
AHR	0.693768	0.00105432
MAP7D1	0.692884	5.21566e-05
MT-CYB	0.692277	0.0275351
THBS3	0.69218	0.00783826
LGMN	0.691625	0.0341325
KCTD21	0.691525	0.0194703
KIRREL3	0.691477	0.0192955
IRF1	0.68995	0.04278
GLS	0.689328	0.000351628
ZDHHC5	0.689311	0.000218776
PDLIM1	0.689004	0.028111
AL133453	0.688896	0.00633692
GPRC5D-AS1	0.688649	0.0477898
SVIL-AS1	0.68813	0.00884724
AC073610	0.686876	7.62467e-05
TADA2B	0.686715	0.000615192
UXS1	0.686463	0.00153201
GNRHR2	0.685607	0.0497993
STX11	0.685566	0.01152
BCL6	0.684866	0.0182917
SERPINA1	0.684768	0.0328123
RNF41	0.684693	0.000166185
ATP7B	0.684668	0.0146851
ATP6V1H	0.684211	0.00372787
TIMM22	0.6841	0.000997651
RNF25	0.684072	0.00216568
PGM3	0.683391	0.00824567
CPT1A	0.6826	0.00232541
MAN2A1	0.682522	0.0380395
SNRNP25	0.682502	0.00534718
SRPX2	0.681957	0.0123148
CDC37	0.681359	0.00014486
FAM171A2	0.681153	0.0175051
TIMP2	0.681146	0.011056
BLVRB	0.68094	0.0106918
DLG1	0.679738	0.000183245
RAB21	0.679641	4.17161e-05
FOXF1	0.678708	0.0202149
UBL5	0.678288	0.000111542
IFNAR1	0.678189	0.000692149
TK2	0.678163	0.0255282
TMEM8A	0.678073	0.000130885
TMEM98	0.677773	0.00150351
PIK3R2	0.677761	0.00389424
IGF2R	0.677756	1.45893e-05
RNF11	0.677556	0.000524506
GAS2L1	0.677468	0.00275389
SAR1B	0.67733	0.000901274
LIMA1	0.677323	0.00171086
PDLIM4	0.677281	0.0112729
SERINC4	0.677121	0.0405502
SSR1	0.677073	0.00022554
TNFRSF10A	0.676234	0.00573323
SLC45A4	0.675915	0.00342438
AL139260	0.675554	0.00239269
LSM1	0.674688	0.00296622
SLC39A3	0.674171	0.00419603
SLC25A29	0.672955	0.00107396
RPN2	0.671678	5.54949e-05
SGSH	0.671571	0.00407166
SLC30A4	0.671283	0.00526398
CUEDC1	0.670391	0.00916936
RMDN3	0.669915	0.0133532
RPS6KL1	0.669855	0.0429571
AC133065	0.669777	0.00212396
ZCCHC24	0.669722	0.00490005
PEAK1	0.669672	0.00091726
LNPK	0.669511	0.000933073
AP2M1	0.669319	8.56911e-06
FAM3C	0.669202	0.000472819
SPTAN1	0.669065	3.25257e-05
AC012615	0.668179	0.00825044
TMEM63B	0.668005	0.000906206
AC007192	0.667408	0.00565753
THSD4	0.66676	0.0219453
ELOVL1	0.666758	0.00025953
TOLLIP	0.666651	0.00453494
GRN	0.666638	0.000883972
STX12	0.666621	0.0235512
DDAH1	0.665865	0.00106052
AC022966	0.664859	0.0121519
APOLD1	0.664851	0.000207467
TRAFD1	0.664816	0.00429842
DDX47	0.664606	0.000184038
NAMPT	0.664491	0.00893966
RPS6KB2	0.664374	0.00155755
METRN	0.664178	2.69688e-05
GRK5	0.66416	0.0350715
MIR6852	0.662508	0.00363446
NEU1	0.662419	0.0395473
PPARD	0.662364	0.00110507
DBN1	0.661943	0.00180169
SSR4	0.661528	0.000504389
MBOAT2	0.660761	0.0032839
C7ORF43	0.659998	0.0180666
MIER2	0.659988	0.00150954
AC004754	0.659908	0.0010928
ATP13A3	0.659887	0.00132171
LPCAT1	0.659509	0.000380048
INHBA	0.659444	0.0197072
TMEM79	0.659282	0.0239696
PIEZO1	0.658867	5.26815e-05
MED10	0.658786	0.000814973
CNNM2	0.65877	0.00435644
RAI14	0.658431	0.00858917
SLC35E4	0.658377	0.00800446
CAP2	0.658246	0.00909804
PKP2	0.657467	0.00247308
SLC16A3	0.657462	0.010884
SH2B3	0.657353	0.00669703
TSNAXIP1	0.657148	0.00515214
GPR137B	0.656807	0.0225501
C4ORF3	0.656576	0.00125096
AC044849	0.655985	0.0163367
NFE2L1	0.655978	0.000273548
MGAT1	0.655587	0.00464389
ZDHHC18	0.65553	0.00469251
STUB1	0.655523	3.83857e-05
ADAM9	0.655387	2.61224e-05
MGRN1	0.655229	0.000486471
AC096536	0.654961	0.0149418
AC019117	0.65469	0.00987783
ACAP3	0.654559	0.00304457
MT-CO2	0.654509	0.0483778
ZMYND19	0.653694	0.00104804
PSKH1	0.653626	0.00243452
AC135050	0.653457	0.000990683
FAM234A	0.652789	0.00110844
BICD2	0.652756	0.000343628
CAMK2D	0.652489	0.000533869
CLPTM1L	0.652421	0.000547352
AC084024	0.651649	0.019428
C20ORF27	0.651626	0.000919081
INPPL1	0.651343	0.00108091
CBY1	0.650844	0.0363489
COQ10B	0.650253	0.00389424
AC004477	0.650176	0.00523987
ZDHHC9	0.650079	0.00138286
FLNC-AS1	0.649957	0.000883972
RER1	0.649719	0.000152797
PDRG1	0.64939	0.00503361
CCDC137	0.648932	0.000618488
EPHA2	0.648636	0.000965462
PON2	0.647969	0.00089664
DHCR24	0.647594	0.00613984
SUPT6H	0.647244	0.00106127
ATP6V1A	0.646751	0.0124246
ALDH1B1	0.64601	0.00613377
SLC17A5	0.645785	0.00500701
DEXI	0.645617	0.0018283
PDXK	0.644751	0.00335681
EXT2	0.644188	0.00351589
BHLHE41	0.643889	0.00456611
ALAS1	0.643879	0.03342
NPLOC4	0.643549	6.28242e-05
PGRMC2	0.643476	0.000764509
TECPR2	0.643383	0.00477541
PLK3	0.64314	0.00406314
AC046185	0.642932	0.000845468
FKBP9	0.642749	0.000378677
UBFD1	0.642302	0.000113983
DCBLD1	0.641931	0.00512964
SIAE	0.641555	0.0103719
DDX49	0.641159	0.00116886
PACS1	0.641157	0.000524506
SDC3	0.640483	0.000202915
BRK1	0.64003	0.000919279
PEBP1	0.640001	0.00039676
AC027319	0.639966	0.027494
ARMCX6	0.639511	0.0317751
KIF1C	0.63923	3.49018e-05
ZNHIT1	0.639179	0.00122486
CALCOCO1	0.639125	0.00579789
SCPEP1	0.638197	0.00783826
SHB	0.638009	0.00148643
PITRM1	0.637491	0.000345837
TESK1	0.637245	0.00896315
MMP24-AS1	0.636729	0.0207431
BBS5	0.636477	0.0108752
YIPF5	0.634297	0.00590758
ABHD11	0.633019	0.0256418
SPATA2	0.632728	0.0192688
SEC61B	0.632514	0.00108796
DNMBP	0.632511	0.000534768
AP002409	0.632323	0.0206414
PNPO	0.63198	0.000486338
CARMIL1	0.631713	0.01327
PHLDA2	0.631545	0.0206035
SLC20A2	0.631461	0.0156112
HYOU1	0.631207	0.000223566
TMEM214	0.630578	0.000539994
LDLRAP1	0.629865	0.0109706
TEAD1	0.629471	0.000167136
PTPRM	0.628915	0.00598707
FNDC3B	0.628793	0.00661684
MTCH2	0.628756	0.00062613
B2M	0.628709	0.00333481
ATP13A2	0.627746	0.000851023
CDK14	0.627378	0.00492786
DUSP7	0.626406	0.00160729
NMNAT1	0.626389	0.0373884
MYPOP	0.626377	0.0136675
CLMP	0.626323	0.0015922
ZNF512B	0.626311	0.0041499
TNFRSF1B	0.626158	0.0403128
PINK1-AS	0.625475	0.0015011
KIF1BP	0.625365	0.0057649
C12ORF49	0.625336	0.00295069
AC138028	0.624918	0.00152904
AP3D1	0.624246	7.81752e-05
ASB6	0.624214	0.00212241
SLC35G2	0.623545	0.0291798
AFF1	0.623344	0.000243583
ERAP2	0.623141	0.0265792
CSRNP2	0.622282	0.00528113
CYB5B	0.621754	0.000356207
SOCS3	0.621006	0.0168543
INF2	0.621	0.000151287
GSS	0.620986	0.00119709
SLC39A13	0.62092	0.00127094
SHROOM3	0.620786	0.0199304
CYLD	0.620428	8.0387e-05
ZNF542P	0.620225	0.0235156
DGCR2	0.619218	0.00390979
QSOX1	0.619086	0.0274777
SDCCAG8	0.61904	0.0196864
AC093503	0.618555	0.000593358
RAB27A	0.618553	0.0471678
CALM3	0.618524	0.000117045
RP2	0.618208	0.00818693
TBC1D2B	0.618169	0.00457501
AL139095	0.617838	0.0400546
FGF14	0.617511	0.0165792
IKBIP	0.6175	0.0150048
AC005670	0.617271	0.00459996
ABR	0.616321	0.00434485
KLF16	0.616234	0.000636781
SCFD2	0.616203	0.00454493
FHOD3	0.615005	0.0111583
ATPIF1	0.614624	0.0074128
RAB7A	0.614468	0.00185891
CD44-AS1	0.61446	0.00369072
ZNF275	0.614139	0.00527554
CST3	0.613948	0.0022829
PHAX	0.613863	0.0016886
SUPT5H	0.6135	0.000405273
SERINC1	0.613418	0.000247173
AL162431	0.613162	0.0462666
AL139353	0.612872	0.0010699
SCO2	0.612666	0.0322981
EPB41L1	0.611828	0.000433739
FNBP1	0.611724	0.00179085
RETSAT	0.61144	0.00561857
CLU	0.611133	0.0302198
RAPGEF2	0.611101	0.000559787
CCDC127	0.610969	0.032849
LAMC1	0.610438	0.000271927
SESN2	0.6103	0.00377298
PEX6	0.609854	0.0018186
LOXL1-AS1	0.608579	0.00381429
PLA2G12A	0.608246	0.00669637
CHIC1	0.607969	0.0104235
GLA	0.607765	0.025752
DNAJC30	0.607724	0.039904
FBXO42	0.607548	0.00535425
TMEM51	0.607441	0.0442549
CTSA	0.607169	0.0384067
TMEM144	0.60711	0.011987
HIGD1A	0.606975	0.00244352
TMED10	0.606725	0.000109959
FIG4	0.606243	0.0275564
PPDPF	0.606022	0.00047241
TANC1	0.605946	0.0110664
NAA38	0.605914	0.00773631
TEX261	0.605857	0.000706288
SLC33A1	0.604992	0.00665436
AL139300	0.604743	0.000600101
ABCA7	0.604563	0.0206749
AACS	0.604026	0.00283678
RPUSD1	0.603738	0.000539994
TAP2	0.603473	0.00314677
CALM2	0.603407	0.000717292
AC005104	0.603065	0.00426923
FAM50A	0.602488	0.00257991
AC099329	0.602443	0.00656024
TMED3	0.602433	0.0182917
KLHL29	0.60238	0.0482405
COPB2	0.602249	0.000483838
DCUN1D3	0.60198	0.00164252
SNX11	0.601466	0.0216927
FOXP4	0.601426	0.00136
NBPF1	0.601027	0.0323662
GABARAPL1	0.601026	0.0129361
PDLIM5	0.600689	0.00381962
STPG4	0.600269	0.00310547
ZNF271P	0.600156	0.00362973
NFAT5	0.599295	0.0369056
APP	0.599281	0.000723551
AC006453	0.599101	0.0491197
TSPAN4	0.598989	0.000654885
SAP18	0.598521	0.00398662
LAMB1	0.597964	0.000419811
HACD3	0.597731	0.00389273
RAB18	0.59707	0.00504084
AC020909	0.597002	0.0108054
TOR1A	0.596522	0.00230488
SEC16A	0.596082	0.00534718
TTYH3	0.595647	0.000994844
DDX58	0.595403	0.0166042
C19ORF47	0.594774	0.0419507
LEPROT	0.594741	0.0058571
LETM1	0.594525	0.000346895
AP001453	0.594361	0.0356724
RILPL2	0.594282	0.0452132
TGFBR3	0.594255	0.00949864
EDEM2	0.594223	0.0254321
TMEM167A	0.594156	0.00188288
DNAJA1	0.593486	0.00137724
AC125807	0.593467	0.025157
RAB10	0.59345	0.000350921
C20ORF194	0.592711	0.0161441
SLC25A22	0.59266	0.00232571
ZNF595	0.592105	0.0339734
AC004771	0.591562	0.0082999
PDK2	0.591407	0.039268
VSIR	0.591252	0.0371679
ZCCHC17	0.591209	0.0130565
HOXC8	0.591196	0.00303618
MDK	0.590692	0.00651293
UBAP1	0.590628	0.00295069
COL4A5	0.590567	0.00600782
ALDH5A1	0.590541	0.044544
PGK1	0.590381	0.000163438
RNASEK	0.589984	0.00265207
CAPN5	0.589973	0.0203583
ALKBH6	0.589604	0.0425839
AL078612	0.589533	0.0153064
ECHS1	0.589194	0.000850271
ECE1	0.589185	0.000510125
AC008440	0.589156	0.0112865
FAM71E1	0.588928	0.0351281
PISD	0.588904	0.00845775
TPST1	0.588646	0.0167997
COPG1	0.587893	0.000653526
CENPT	0.587425	0.000650174
FRS2	0.587384	0.0155799
CHST12	0.587194	0.0106388
TMEM30A	0.587159	0.0137874
EXOC7	0.585853	0.00122947
MINOS1	0.585438	0.00363446
SIN3A	-0.585199	0.00738103
HNRNPA2B1	-0.585267	0.0122329
CACNB3	-0.585483	0.0221211
QSER1	-0.585619	0.001701
AC245140	-0.586146	0.000531599
PAGR1	-0.586263	0.041203
MIB1	-0.586834	0.000297671
CAMKK1	-0.58686	0.0224918
PABPN1	-0.587026	0.000927652
PMS1	-0.587065	0.00787623
ZNRD1ASP	-0.587074	0.0275782
LUC7L3	-0.587124	0.0353668
MAZ	-0.587273	0.00110921
FAM131A	-0.587323	0.0213799
RBM12	-0.587484	0.00154701
GTPBP6	-0.588101	0.0025364
METTL15	-0.588348	0.00614686
SENP3-EIF4A1	-0.58842	0.00302662
MRPL11	-0.588509	0.00711411
NRAS	-0.589128	0.000565056
LINC00969	-0.589285	0.0244039
ACTR6	-0.589309	0.0119515
DEK	-0.589325	0.0155581
NHLRC2	-0.590128	0.012538
MGEA5	-0.590321	0.000512934
CCDC59	-0.590351	0.0125183
KRBA1	-0.590428	0.0271131
AC135457	-0.59067	0.0186104
FLI1	-0.591078	0.00957411
RPS25	-0.591448	0.00029947
SLC35E2B	-0.591603	0.00906356
SUZ12P1	-0.592084	0.0429398
FRMD4A	-0.592296	0.012627
SOX12	-0.592472	0.00426923
RPL4	-0.592753	0.000108293
TCP11L2	-0.59294	0.0244147
FLOT1	-0.593042	0.00074861
SLC25A5-AS1	-0.593309	0.0355326
DENND4B	-0.59429	0.00521665
PEX5	-0.594831	0.000667363
NTHL1	-0.594881	0.0332759
PTPN2	-0.595284	0.00582912
DCPS	-0.595849	0.0427241
L3MBTL3	-0.596405	0.0241098
NSL1	-0.59647	0.0359111
CYR61	-0.596786	0.00453494
CNOT6	-0.59685	0.0022836
TMEM161B	-0.596863	0.0137531
DALRD3	-0.596909	0.000819055
LINC00847	-0.597159	0.042824
MPND	-0.597682	0.0452425
ACTL6A	-0.597756	0.0182934
MCM9	-0.598358	0.0203206
ATP5S	-0.598539	0.0082276
ZNF891	-0.598597	0.0495375
ECI1	-0.599298	0.00353856
TNFAIP8L1	-0.599443	0.0109462
ANKRD12	-0.599956	0.00464843
CTDSPL2	-0.600228	0.0173826
AC092115	-0.601913	0.000588785
UCKL1	-0.602319	0.0171779
GADD45B	-0.602714	0.00544067
FANCF	-0.60283	0.0172645
PRKX	-0.603846	0.00738865
PPP1R15A	-0.604808	0.00273678
EBLN3P	-0.604914	0.0033446
FAM92A	-0.605179	0.00312318
SEMA4D	-0.605299	0.00759688
THOC1	-0.606441	0.014054
ZNF23	-0.606541	0.0160019
HDGF	-0.6066	0.000782131
PDIK1L	-0.60663	0.0431739
EEF1AKMT2	-0.606654	0.0293088
ZBTB44	-0.607662	0.00694459
C8ORF59	-0.608269	0.0108892
FNBP4	-0.608555	0.00174806
WDR54	-0.608697	0.00719194
DEPDC5	-0.608762	0.0436352
STX17	-0.609195	0.0133808
ZMYM2	-0.609389	0.00579789
MVB12A	-0.609438	0.00613335
FKBP5	-0.609575	0.0208792
RPS9	-0.610445	0.000114306
TBC1D22B	-0.610883	0.0223554
WBP1	-0.611234	0.0255828
CDK19	-0.611238	0.0046946
DCP2	-0.611315	0.000517962
Z95331	-0.612224	0.00285774
B3GALNT2	-0.612491	0.0231405
IL17RC	-0.612558	0.0239508
GUSB	-0.612699	0.00108265
MIR34AHG	-0.612862	0.0391268
PRMT1	-0.612888	0.00730143
VPS28	-0.61297	0.000920083
H3F3A	-0.613354	0.00342491
DNMT3A	-0.613905	0.00939235
JPX	-0.613986	0.0307668
THOC7	-0.614034	0.0129027
AGAP2	-0.614093	0.00499202
[truncated: 1,365 more rows]

## Sheet: MPM08
Symbol	log2FoldChange	padj
IVL	6.22518	2.91991e-09
ANGPTL4	5.28672	1.55008e-33
MMP3	3.82456	5.36523e-16
AL109809	3.49797	1.9366e-06
MFAP5	3.46584	1.77833e-05
PLAT	3.11521	8.29476e-83
SHC3	2.87699	5.15509e-08
LRRC32	2.87291	8.79772e-29
MT1L	2.78863	1.73087e-17
KCTD4	2.68108	3.35257e-05
FBLN5	2.57422	3.33547e-34
LINC02407	2.56147	1.36282e-07
GPR1	2.53403	4.69301e-10
SMYD3-IT1	2.49564	1.05071e-10
TGFA	2.38688	1.15122e-12
RAP1GAP	2.36828	3.55001e-09
OPCML	2.25868	0.00250675
PLPP4	2.23062	1.68306e-05
CALB2	2.20062	9.61004e-08
PAPPA2	2.19126	0.000611948
KRT15	2.1869	7.74607e-10
AP1S3	2.11528	3.82632e-06
KRTAP2-3	2.09457	9.42417e-14
LCE2A	2.09089	8.87192e-06
PPP1R3C	2.03	4.50494e-07
BDKRB1	2.02662	4.28313e-07
RASSF2	1.96141	1.89799e-18
SLC16A6	1.95019	5.03629e-19
FAM43A	1.93763	4.58243e-14
DPP4	1.90313	5.5899e-20
ANKRD1	1.89326	6.41919e-36
AC078850	1.88519	5.13109e-05
KRT33B	1.88144	2.76582e-05
JCAD	1.87704	1.2926e-13
CYP1B1	1.87535	6.04826e-08
GSG1	1.87135	1.57523e-05
ITGB3	1.86362	6.26251e-11
HECW2	1.8513	1.67639e-06
EFR3B	1.85082	9.17564e-07
DBH	1.84368	2.7012e-06
AC226119	1.8234	9.2751e-05
CYP1B1-AS1	1.80643	8.44514e-05
MGAM	1.80601	0.0104463
DBH-AS1	1.80117	4.46274e-06
AC092801	1.79972	0.00124114
TIMP1	1.79787	9.60775e-31
WFDC21P	1.79594	0.00619415
PLEKHS1	1.78653	0.0247684
CAMK2B	1.7832	0.000564678
GALNT6	1.78258	0.00366049
NIPAL3	1.77465	2.10852e-20
NPB	1.76797	9.88224e-11
CSMD2	1.75923	0.00436539
PANX2	1.73569	4.4563e-15
ALDH1A3	1.73078	1.02452e-23
LIPH	1.72911	1.63764e-05
NPTXR	1.72793	1.4308e-08
CASTOR2	1.72007	0.000161705
AMPD3	1.71598	4.2871e-05
SLC6A17	1.70808	0.00461406
NMRAL2P	1.69544	0.0243783
ABCA7	1.68604	4.33633e-08
AC068234	1.68473	3.81436e-07
GPER1	1.68303	0.00103219
AC015712	1.67929	1.24711e-19
MAP1A	1.66941	1.00113e-19
SIRPG-AS1	1.6641	0.00725206
SH3RF2	1.66277	1.19628e-15
AC008063	1.66102	0.000270887
NEK10	1.65427	0.00250675
AL355102	1.65397	0.0015587
FAP	1.64293	4.85587e-06
PLEKHA7	1.64237	2.66416e-05
ADRA2C	1.62527	3.70397e-06
TMOD2	1.62458	0.000294309
AL161431	1.62192	7.85949e-16
CYP1A1	1.61277	0.0274842
PCSK1N	1.60843	4.18715e-05
FGF5	1.60166	1.02686e-12
PCDHB8	1.59723	0.000360769
FER1L4	1.59354	1.84782e-05
MPP4	1.56899	0.0140124
ENTPD7	1.54256	7.91826e-13
GNRHR	1.54069	5.15789e-11
BHLHE41	1.53956	1.00731e-06
PHACTR2	1.53787	1.34125e-11
OSR1	1.53134	3.58615e-07
ARL4C	1.52782	1.97039e-11
FOXL2NB	1.52601	6.05631e-05
DEPTOR	1.51737	0.00014831
DGKI	1.51433	2.70089e-11
IFT27	1.50971	0.00247096
LAMA4	1.50728	1.75517e-21
AC090236	1.49854	2.93167e-06
HMOX1	1.49614	0.0206096
VCAN-AS1	1.48589	0.000206858
TSPAN10	1.48282	5.10758e-15
PWAR5	1.46566	2.66416e-05
KIAA1549L	1.45567	0.000787866
PRNP	1.45222	0.00502693
HKDC1	1.44888	0.012858
ANKRD29	1.44412	0.0124341
PGAM2	1.44282	0.00343746
SERINC2	1.43945	6.23522e-06
PAPSS2	1.43173	4.11535e-17
HOXB5	1.42714	0.0165357
HIST1H4I	1.42528	8.64266e-09
LAMC2	1.41383	2.1691e-13
VCAN	1.41187	1.63173e-14
REEP6	1.40726	0.00209829
PWAR6	1.40043	0.00117753
GPR155	1.39682	0.00368857
NFASC	1.38193	3.31748e-10
TM4SF19	1.38173	2.37684e-06
CLCN5	1.37881	4.38417e-11
CDH10	1.37876	0.00418612
FAM102A	1.37774	2.50652e-13
Z99289	1.37299	1.68421e-05
GPX3	1.36959	0.00117753
DISP1	1.36122	0.0147977
LONRF2	1.35775	0.00138698
LANCL3	1.35209	0.0210758
ABI3BP	1.34969	1.02081e-20
EFCAB5	1.34793	0.00828291
SGK3	1.34669	0.00053234
AC007728	1.33664	0.000324893
NEXN	1.33551	1.79638e-05
SRPK3	1.33186	0.023365
CEACAMP10	1.32104	1.41098e-11
SLC1A1	1.30395	5.08221e-07
PLXNB3	1.29503	5.63416e-06
MT-TT	1.2909	1.04509e-09
RECK	1.28683	0.00365528
SMYD3	1.28568	8.90408e-16
AC002401	1.28135	0.000155395
ITM2A	1.27664	4.60109e-05
CFAP126	1.2731	0.00157568
CCND1	1.2717	8.26251e-17
LRP2BP	1.27139	0.022194
CYLD	1.2705	2.13236e-15
AC017116	1.27047	0.0393502
PRKG2	1.27012	0.0197633
NTM	1.26902	0.0251182
STPG1	1.26596	0.00911416
MCTP1	1.26445	3.94648e-06
AL138767	1.25506	0.00166265
AC013451	1.25397	0.000530059
KLHL4	1.25121	0.00475478
MITF	1.24457	0.012448
AC020978	1.2415	0.000499647
NPAS1	1.2409	0.0162738
LINC01128	1.2408	0.00409053
AC112220	1.24035	0.0154544
SMAD9	1.23662	0.0148668
AC009549	1.23315	0.00131435
FAM222A	1.23245	0.0310056
PLA2G15	1.23068	9.99644e-10
PID1	1.23017	0.0443739
CCDC149	1.22889	0.000684107
MOXD1	1.22639	4.83692e-07
PFKFB2	1.22425	1.93902e-07
CD163L1	1.22361	1.04577e-05
LTBP2	1.22301	1.13652e-09
SORL1	1.22168	0.0323712
MT-TP	1.21746	4.19418e-09
MPC2	1.21673	3.26886e-09
EDN1	1.21502	0.00192314
KRTAP1-5	1.21235	0.0284405
ARHGAP31	1.21149	0.000175854
LPXN	1.20976	0.00995999
ZMAT3	1.20517	3.31748e-10
MTX1P1	1.20446	0.00145754
ORAOV1	1.19672	1.18118e-13
LAMA3	1.19662	2.76837e-08
LRP1	1.19527	2.55663e-15
PDE2A	1.19373	0.0184971
FAM89B	1.18897	1.21608e-06
ATOH8	1.18637	6.74852e-05
DACT1	1.18379	0.000940319
KCNC4	1.18268	5.20707e-06
CYP2U1	1.18149	6.2278e-06
KIAA1161	1.18092	0.00154715
HGNC:18790	1.17557	0.000490194
SH3TC2	1.17282	2.58192e-07
MANBA	1.17281	3.13214e-06
NRIP3	1.17249	0.000554471
EML1	1.16935	0.00323706
CACNA2D1	1.1686	0.000116133
KCNMB4	1.16453	0.0278929
GNPTAB	1.16263	8.32775e-13
TUBB2A	1.16105	7.97352e-09
NPTX1	1.15834	1.54577e-09
C8ORF44-SGK3	1.15807	0.0089991
PCYT2	1.15802	3.77522e-10
VPS53	1.15262	1.92598e-10
GLIPR1	1.14966	5.4799e-11
MAP3K9	1.145	1.77833e-05
PCYOX1	1.14407	7.72304e-11
CLN8	1.14275	2.52048e-07
PRADC1	1.14123	0.0051005
LAMB3	1.13973	3.91492e-08
TFPI	1.13967	0.000633266
ENO1P4	1.13625	0.0132144
GM2A	1.13454	2.06067e-07
TM4SF19-AS1	1.13452	0.00162122
SNPH	1.13329	3.28571e-05
TMEM158	1.13308	1.87006e-05
ZNF841	1.13189	5.3747e-07
HOXC8	1.13079	0.0486573
CABLES1	1.12959	6.35602e-09
AC008870	1.12608	0.00389457
AC011731	1.12443	0.00327524
TLCD2	1.12122	1.06111e-05
SHANK1	1.12084	0.00231217
ANKRD34A	1.12048	0.0222915
ZDHHC8P1	1.11986	0.0486071
FKBP14	1.11802	0.00106991
NOG	1.1148	0.0022372
SMPD1	1.11463	1.12814e-06
AC010457	1.11409	0.0345745
ADCY5	1.11397	0.00542725
PDK2	1.10907	1.46435e-05
GGH	1.10871	0.00011998
CAP2	1.10815	4.55742e-06
AC241644	1.10528	0.0209049
AC087623	1.10454	0.0235567
IFITM10	1.10155	0.0165192
FAM155A	1.10076	0.00101907
SLC25A42	1.1003	0.00729519
ANK1	1.0994	0.0408228
GPRC5C	1.09707	0.0293277
PSMG3-AS1	1.0957	0.0178468
TRNP1	1.09391	4.78157e-05
GJA5	1.09298	0.000177257
SNX25	1.0922	1.27515e-06
SLC22A5	1.09188	0.000198412
AKR1B1	1.09	1.45096e-08
STRIP2	1.08924	2.15668e-05
TNXB	1.08884	2.76211e-10
PIK3R2	1.08783	6.618e-11
GPR150	1.08771	0.048741
PLPPR2	1.08742	3.21498e-05
FAM214B	1.08639	8.10187e-09
SLC20A1	1.08627	3.8742e-10
OSGIN1	1.0859	0.000265539
MIR4315-1	1.07967	0.0240136
KANK1	1.07937	1.66997e-10
SLC44A1	1.07896	1.57288e-07
TPRG1L	1.07627	3.41501e-08
ZNF836	1.07413	0.0176619
LOXL4	1.07331	0.00667064
LOX	1.072	6.68504e-11
PERP	1.06936	5.84932e-07
ANO4	1.06749	0.00382863
ZNF850	1.06546	0.000571015
C22ORF23	1.06396	0.000299382
AL031587	1.06159	0.000409391
ITPR1	1.061	0.00100238
ALDH4A1	1.05942	0.0121251
MYO10	1.05812	1.19597e-08
LINC02154	1.05581	2.19851e-10
STS	1.05526	1.53179e-06
HHIPL1	1.05296	1.25151e-06
WFS1	1.05151	3.47786e-06
ACOX1	1.05133	4.53079e-09
CREG1	1.04231	1.09435e-05
SLC25A30	1.04129	0.0269646
PKD1L2	1.03938	0.0397268
LRP1-AS	1.03919	0.000194156
PLEKHM1	1.039	7.82112e-11
FITM2	1.03604	1.13771e-05
DNER	1.03275	3.07286e-07
MT-TE	1.03186	0.00941637
PNCK	1.03104	0.0281408
EIF4EBP2	1.03008	3.03045e-09
PLA2G12A	1.03007	0.00286492
TBXA2R	1.02982	0.0022552
VDR	1.02838	9.22246e-06
SLC22A4	1.02644	4.3159e-05
NEDD4L	1.02522	1.51362e-10
MMP15	1.02452	1.3942e-08
SLC26A2	1.02358	1.35132e-06
SAMD14	1.02259	0.0016529
SCFD2	1.01542	0.00101388
PIK3R3	1.01442	0.00736136
TCTA	1.01365	6.8365e-06
ZNF469	1.01087	8.29227e-07
NACC2	1.00772	4.39643e-10
MIEF2	1.00693	7.9383e-06
AHCYL2	1.00235	0.0045703
CHPF	1.00097	1.88631e-08
CAB39L	1.00015	0.0329356
DSEL	0.999968	2.34468e-06
ARFGEF3	0.999501	0.000987136
TAGLN	0.998495	5.55403e-06
SWI5	0.997545	0.00491757
AP000769	0.997334	0.00993442
MFSD1	0.995677	4.06534e-07
MIR3936HG	0.995674	0.0083199
PRPS1	0.99198	5.63918e-06
KIAA1644	0.99175	2.98176e-06
KRT8P14	0.991335	0.00309055
C6ORF201	0.98981	0.000106902
MRAS	0.988382	1.8875e-05
ATP6V0E1	0.987799	5.09314e-09
SIRPA	0.986574	3.22515e-05
SARDH	0.986325	0.000265539
GAD1	0.985822	0.0119739
NEK11	0.985017	0.00667064
IGIP	0.98379	0.0127558
NT5DC3	0.98162	1.36282e-07
C12ORF75	0.981601	0.000411996
MN1	0.980012	0.000335401
SLC25A4	0.979227	4.83545e-06
LINC01204	0.978128	0.0215877
AC103740	0.977857	0.00336318
TM4SF19-TCTEX1D2	0.9765	0.00155713
ASAH1	0.974398	6.45346e-06
AL049840	0.972523	0.00231217
GPR137B	0.971886	0.0177431
SLC25A20	0.970877	0.0174736
AC007388	0.969662	0.00171513
ELFN2	0.969106	0.0149692
AC092171	0.968736	0.000795384
KCNJ2	0.967162	0.0393502
LZTS3	0.966472	4.46376e-08
HIPK2	0.962231	7.17663e-09
FBXL2	0.962163	0.000568666
AL590004	0.961193	0.00162901
FN3K	0.959721	6.57433e-05
ATP13A2	0.959439	1.98045e-05
PEAK1	0.958997	2.15095e-07
AC007192	0.958778	1.13642e-08
MIR614	0.958569	0.000298804
LDLRAD2	0.958361	6.17882e-07
MARCH2	0.956301	0.0121251
LINC02035	0.956053	0.0297128
AC110597	0.953531	0.000542217
MEG3	0.953054	2.05881e-07
ZNF10	0.951554	0.0474648
CDCP1	0.951293	0.000214687
AL162586	0.950802	3.46545e-05
ARSG	0.949223	0.000335622
SLC9A7	0.947893	2.21286e-08
B4GAT1	0.94739	0.0108019
TENM4	0.946147	0.0284405
SAMD12	0.945247	2.69631e-05
PCDHB14	0.94511	0.0128199
ECI2	0.944883	2.76196e-05
MCOLN1	0.944475	7.30766e-05
ZNF432	0.944046	0.000204713
SCN1B	0.943329	3.01741e-05
NXPE3	0.942426	1.02814e-06
DYSF	0.941972	2.86937e-06
ENG	0.941581	1.57288e-07
MT-ND5	0.940597	1.37363e-06
AL358334	0.939297	0.00192448
THY1	0.939073	5.13109e-05
CYB5R1	0.935305	3.04379e-05
SPHK1	0.932474	1.13061e-06
SLC16A2	0.932402	6.55709e-09
DLG1-AS1	0.930766	0.000477579
ARSK	0.928999	0.000438683
ZNF175	0.928446	0.00472257
NIPAL2	0.928361	0.00812118
KLHL36	0.927892	3.2362e-05
SLC6A8	0.927792	6.02605e-07
YOD1	0.927329	1.58324e-05
TACC1	0.926505	4.924e-08
MT-TL1	0.925607	0.0012223
MIR6084	0.924886	0.0416038
C4ORF36	0.924093	0.0253706
COPZ2	0.924005	0.00169569
GLS	0.919435	6.28364e-08
ADGRB1	0.918833	0.0239055
FAM214A	0.918787	0.006794
GNRHR2	0.918534	0.0259163
DCLK1	0.918248	8.56704e-05
ATP13A3	0.9174	9.60578e-09
MAP6D1	0.916272	0.0435196
RELN	0.915269	5.47735e-07
EEF1A2	0.915255	6.30613e-07
SRD5A1	0.915205	6.05963e-05
TTC3-AS1	0.913712	0.0233557
SMAD7	0.913367	9.50883e-05
CHST7	0.912403	0.000154613
ADGRB2	0.912231	0.0267663
LINC00973	0.912211	0.000259522
MT-ND6	0.912002	4.97671e-05
CERK	0.910379	7.12687e-05
CD59	0.909491	5.07816e-09
AC007283	0.907567	0.0317494
TBC1D16	0.907396	1.31268e-06
LRRC37A17P	0.90614	0.012448
AC048341	0.90601	0.0138807
TOM1L2	0.903191	8.48861e-06
PAFAH2	0.902687	0.0256326
MLYCD	0.902643	0.0241141
PIGZ	0.901737	0.03982
NSF	0.900001	2.6684e-05
UNC119B	0.899394	8.56704e-05
NDRG3	0.899364	1.03757e-05
PAM	0.898839	9.74532e-07
ATP6V0A1	0.897371	1.68346e-05
MTND2P28	0.897294	0.00125516
CYB561D1	0.896476	0.000882608
AP003396	0.896281	0.000213839
AC098864	0.893107	0.000155281
MEGF6	0.89244	5.43856e-08
NTNG1	0.892158	0.0257707
KIAA0513	0.890502	0.000449143
CTSF	0.889891	3.186e-05
WDR37	0.886686	1.11461e-05
TMEM159	0.884071	0.0133904
SLC33A1	0.881567	3.05374e-06
CA5B	0.877342	0.00746299
ARF4	0.876102	1.38777e-07
TTC3	0.876083	1.9949e-07
HSPG2	0.874082	1.54117e-08
CAT	0.872429	0.00495418
PLOD1	0.872257	8.82128e-06
TMEM198	0.871441	0.0475038
RAB3B	0.870601	5.51785e-08
TIMP3	0.870248	3.51934e-05
DNAJB4	0.870043	1.26485e-05
SLC41A2	0.869818	0.019838
MT-TY	0.867563	1.5779e-05
RAB11FIP5	0.866171	3.34626e-07
AC018761	0.86511	0.00192742
ANKRD42	0.864824	0.00365046
SNAI2	0.863578	0.00345643
NAAA	0.863264	0.000469397
COL4A3BP	0.862313	5.98292e-07
SEC22B	0.862313	3.26845e-08
MT-ND2	0.861522	0.000102414
HOXB6	0.86129	0.0117672
TMEM40	0.860258	0.0132994
SETDB2	0.859903	0.0375096
TNIK	0.858656	0.000738897
MAN2B2	0.858566	3.82632e-06
MEG3_2	0.855839	0.0150531
HOXB-AS3	0.855159	0.0344522
CDK5	0.854816	0.0134517
OCIAD2	0.853784	0.0308716
SMC5-AS1	0.853148	0.000392035
MT-TC	0.850961	2.36957e-05
CROT	0.8488	0.0328294
SPTBN2	0.846875	0.0130517
GDF11	0.846288	0.000350145
ABLIM3	0.846034	0.00753601
RNF152	0.845923	0.0113815
CNTN3	0.84554	0.0163696
DCAF6	0.844697	1.59908e-05
SCG5	0.844319	3.52654e-06
GALNT11	0.842738	0.000368624
HTR7P1	0.841124	0.00399535
ZNF440	0.840552	0.0412273
GMIP	0.838964	7.42529e-05
ADAM12	0.837677	0.000590678
PLBD2	0.837626	4.00774e-06
CBX6	0.835862	7.16332e-06
CD9	0.835439	0.000272167
PCSK7	0.832864	1.11061e-05
MT-TD	0.832455	0.0113347
AKAP12	0.832035	2.13836e-05
KIF1A	0.829915	0.000255239
PCDHGA9	0.829419	2.23768e-05
FBXO32	0.828491	7.71157e-05
AC112211	0.826868	0.0123405
ATP6V0D1	0.826591	9.38102e-06
ARHGAP22	0.826518	0.00599915
PCDHGA4	0.826109	2.17626e-05
SGMS2	0.826012	0.00091807
PCDHGB6	0.825847	2.43857e-05
GPATCH11	0.825163	0.00493577
MROH1	0.825034	6.35857e-06
C19ORF71	0.824335	0.00162489
PCDHGC5	0.824204	2.39482e-05
C9ORF172	0.822849	0.00037967
AP000892	0.821731	0.00338176
PLD3	0.821484	3.60315e-06
MT-ND1	0.821267	3.89366e-05
PCDHGA7	0.820991	2.60794e-05
PCDHGC4	0.820908	2.69631e-05
PCDHGB5	0.819759	2.76582e-05
COPRS	0.819646	7.7552e-05
MT-ND4L	0.819624	0.000452521
PCDHGB7	0.818593	2.69457e-05
MT-TN	0.818005	6.90337e-05
QPCTL	0.817648	0.00272211
Z84492	0.817414	0.0309903
PLEKHG5	0.817339	0.00546455
PCDHGB3	0.81699	2.48739e-05
WIPI1	0.81663	0.000138997
MT-TA	0.815891	0.000453307
PCDHGB1	0.815517	2.88589e-05
PCDHGA3	0.815321	2.88441e-05
AHNAK2	0.815271	4.00392e-06
AL117190	0.814637	0.000166146
PIP5K1C	0.812711	3.82632e-06
ERCC5	0.811957	0.00043534
PYGL	0.811908	8.74338e-06
PRDX2	0.811409	0.000251884
SPR	0.811189	0.000477579
PCDHGA10	0.8105	1.40524e-05
MAMDC2-AS1	0.809726	0.000155309
CDC14B	0.809573	0.000408594
PCDHGA1	0.809466	3.22515e-05
HSPB8	0.807207	0.00127048
PLD4	0.806909	0.00012032
SUCLG2-AS1	0.806375	0.0376477
GLA	0.805557	0.000162561
MT2A	0.805326	1.2519e-06
MBOAT7	0.804408	2.85738e-06
SLC48A1	0.803401	0.000419406
MEG8	0.803146	0.000733052
PCDHGA5	0.803145	3.93772e-05
HEBP1	0.802418	9.86607e-06
AL590714	0.801412	0.0371481
ID2	0.798744	0.00100172
PCDHGA11	0.798182	3.08506e-05
PCDHB13	0.798141	0.00667148
SLC16A4	0.798087	0.000993034
ALKBH6	0.797533	0.0187552
FLNC	0.797372	5.37741e-07
GSTO1	0.797171	1.8034e-05
MXRA7	0.796446	4.67439e-06
SLC35E1	0.796418	1.46597e-05
KRT34	0.796077	0.0011698
ACO1	0.795351	1.42993e-05
SPOCK1	0.795204	1.8767e-05
IDUA	0.794777	0.000297434
NEU1	0.79357	5.47958e-06
EPDR1	0.792377	0.00639428
FAM171B	0.792008	0.0284868
SLC35F5	0.789523	2.69631e-05
MT-ND3	0.789002	0.00161535
IPO13	0.788438	0.00283225
SLC17A5	0.787785	0.00145138
PTPN14	0.786935	8.07405e-07
PCDHGA6	0.786532	5.71418e-05
PLCD3	0.786306	1.7948e-06
TPMT	0.784969	0.0126029
CTSB	0.784738	2.87516e-07
MT-ND4	0.784356	0.000142199
AC138028	0.783532	0.000156213
SNRNP25	0.782666	0.0110429
KIF3C	0.781069	0.00343746
NMNAT2	0.781048	0.000212433
NABP1	0.780982	0.000461455
SPRYD3	0.779792	0.000133303
TMEM187	0.77931	0.0244514
SERINC4	0.778867	0.0429706
PCDHGA2	0.778282	3.59829e-05
IL17RD	0.777967	0.0145316
OSTF1	0.776957	0.00829493
MME	0.776201	0.000245778
MXD4	0.775427	3.35838e-05
DMPK	0.77385	0.000821877
PIEZO1	0.773776	1.12814e-06
GPRC5A	0.772822	0.000115175
FLYWCH1	0.772753	0.000247614
RAB6B	0.772588	0.00800654
MAMDC2	0.772365	8.09415e-06
PCDHGA12	0.771564	5.7245e-05
RELL2	0.770375	0.00859823
RDH10	0.770083	0.00371233
LYPD8	0.768998	0.0341525
TLN2	0.767587	8.45219e-05
MR1	0.76689	0.0250523
AL807752	0.766878	0.0012223
AK5	0.766387	0.000477614
HTT	0.766245	4.54721e-06
ECE2	0.766193	0.0338666
GPC4	0.765416	0.00434066
SLC31A1	0.764973	0.000312102
HDAC9	0.764503	0.00122699
BHLHB9	0.763946	0.00200084
ARMCX3	0.763764	1.68346e-05
BNC2	0.762844	0.0058559
DNMBP	0.76273	0.000185881
MME-AS1	0.761995	0.0153086
OPHN1	0.761711	0.000126124
CLMP	0.761513	0.000610701
ABHD5	0.760777	0.00100456
VOPP1	0.760763	0.000465626
FIBCD1	0.760329	0.0410456
PDE6D	0.760211	0.0147765
TPM2	0.75988	3.40403e-05
MYPN	0.759392	0.0012099
LRFN3	0.758967	0.00807623
ARMCX4	0.758495	0.00269126
FLNC-AS1	0.753578	0.000321998
RRAGD	0.753328	0.000597979
LXN	0.752148	0.0390713
DNASE1L1	0.752003	0.00025901
AC068152	0.749538	0.0121014
CLU	0.748969	0.00361534
BACE2	0.748722	6.28876e-05
KIAA0100	0.748689	3.42018e-06
SELENOW	0.748682	0.000798286
AC005726	0.747624	2.69585e-05
TSC22D1-AS1	0.74751	0.0101472
PCDHGB2	0.747327	0.000109212
ZHX3	0.746381	2.19652e-05
FOLR3	0.744248	0.00302777
MAPRE3	0.744192	0.0480934
ANTXR2	0.743311	0.00174579
GALNT10	0.742607	8.58444e-05
CSAD	0.742504	0.0323823
MAN2B1	0.741219	7.19261e-05
MT-CYB	0.741078	5.53495e-05
ANK2	0.740844	0.0297128
ARMCX3-AS1	0.738865	0.0430421
ATP6V1A	0.738857	1.51873e-05
SLC25A16	0.738808	0.00928085
TLR4	0.737093	0.000233042
SEL1L3	0.737046	7.94174e-05
STON2	0.736933	0.00245453
SRPRB	0.736214	0.00033082
RAB4A	0.736129	0.0046683
ALDH2	0.735598	0.0360077
PCDHGB4	0.735597	3.78894e-05
LINC00884	0.734766	0.0236671
S100A13	0.734607	0.0134305
SMTN	0.734544	0.000259522
CRTC1	0.733977	0.00787089
CD99L2	0.733597	3.58653e-05
TMEM19	0.733372	0.00432356
METRN	0.733001	0.000247701
MAGI1	0.731139	0.00275493
SH3BGRL3	0.730116	0.000220995
B3GAT3	0.72993	0.000668008
ITGB5	0.729381	0.00236319
SH3BP5L	0.728875	0.000777619
NCDN	0.728636	0.000143498
ATP2B4	0.728164	0.000233805
AC027601	0.727966	0.0321944
MLEC	0.727889	1.24838e-05
AC010422	0.726148	0.00743761
AC069234	0.726008	0.000253048
TAF13	0.72588	0.0039829
CCDC80	0.725368	3.93725e-05
CD44	0.724795	1.57357e-05
TMEM175	0.724525	0.026597
TMEM131	0.723838	0.000164137
PSKH1	0.723572	0.000317934
UBXN11	0.723158	0.00274832
VPS18	0.723002	0.000332705
AC007336	0.722296	0.0472569
LOXL1	0.721971	0.00542725
SYNPO	0.720837	0.00233535
AC005540	0.720384	0.00386802
CERS1	0.719719	0.00249942
ATL3	0.719506	3.49879e-05
PIP4K2A	0.719357	0.000762778
KCP	0.71911	0.000499647
NUDT16L1	0.719091	0.0163957
SH3D21	0.718987	0.00447305
GBA	0.718573	6.13891e-05
BIVM-ERCC5	0.718507	0.000946629
RHOQ	0.717337	0.000496701
FAM219A	0.71535	0.00409053
HCN2	0.715035	0.00889654
CD44-AS1	0.714979	0.00139002
SLC25A39	0.714731	0.000118371
OSBPL10	0.714471	0.0453135
FN1	0.7142	3.14359e-05
PINK1	0.713426	0.000260901
AC080038	0.713295	0.00138698
ATP6V1F	0.711108	0.000164213
LNPK	0.709875	0.00065479
ZNF616	0.708926	0.0351695
PCDHGA8	0.70883	0.00020531
NCS1	0.708719	2.57877e-05
FAM8A1	0.707833	0.00399348
METTL8	0.707122	0.00338791
RNF11	0.706692	0.000220995
SLC38A10	0.706067	9.909e-05
CHST12	0.704997	0.023699
CAPN5	0.704857	0.0187552
FAM219B	0.704733	0.0114223
PNMA8A	0.704645	0.0155958
ARL6IP5	0.70458	0.000266586
KCND1	0.704349	0.044311
HTRA1	0.703658	0.00401198
CYB561A3	0.703648	0.00241872
STK38	0.702864	0.00169569
PCDHGC3	0.702421	0.000157731
AC025569	0.70214	0.010966
SLC22A23	0.701909	0.024382
AK4	0.701667	0.0232739
GDF1	0.701524	0.00848823
CBX5	0.700219	6.7087e-05
KIAA1671	0.697028	0.000453307
PRKAG2	0.696827	0.027899
ITPKB	0.69544	0.037469
ACAP3	0.694712	0.0060426
PXMP4	0.694014	0.0418302
CHPF2	0.69376	0.000106293
CENPT	0.691465	0.00434331
CCDC127	0.691147	0.00667064
TAOK2	0.69087	0.00172742
PGPEP1	0.69085	0.000205677
KCNK2	0.690534	0.00194123
DAPK3	0.689955	0.000245111
SIRT2	0.689443	0.00336318
MAPT	0.689344	0.00947415
RABIF	0.689122	0.0121115
APPL2	0.688807	0.00231217
SH2D4A	0.68849	0.000373844
CLCN3	0.688259	0.00100458
MRC2	0.687694	2.45256e-05
SPRED3	0.687338	0.0478679
RNF14	0.687078	0.000624349
ATP6AP2	0.686931	0.000130802
SPAG5-AS1	0.686694	0.000466479
GIT2	0.686682	0.000529241
ZNF516	0.686604	0.0061124
DNMBP-AS1	0.685459	0.0482856
CARS2	0.684628	0.00198101
SETD7	0.684489	0.00010761
PPM1F	0.683313	0.000960728
ABL2	0.680719	2.38562e-05
COL18A1	0.680455	0.00014704
EVI5L	0.679501	0.00193942
TMEM237	0.679377	0.00447251
IFFO1	0.679038	0.0123679
CADM1	0.676256	0.0422518
MT-TS1	0.676016	0.00409053
PIGF	0.675545	0.00976155
FBXO33	0.675442	0.0193856
MCCC1	0.674966	0.00245453
MICAL2	0.674467	8.91176e-05
PITRM1	0.674191	0.000272166
EVC	0.674111	0.000155763
UFC1	0.67329	0.00592023
PPP1R7	0.673249	0.00926602
PIK3C2A	0.673226	0.00010369
SC5D	0.67305	0.033704
CLIC4	0.671519	3.54942e-05
LAMB1	0.671454	4.03792e-05
GLMP	0.670512	0.000325527
PIP4K2C	0.670478	0.00115503
SLC30A4	0.669555	0.0256028
EIF2AK3	0.669452	0.0203976
SLC5A3	0.66916	0.000880539
MCFD2	0.668685	0.000166309
PLEKHM1P1	0.668582	0.00437414
TMTC1	0.668138	0.000116039
AAK1	0.66676	0.000164758
TRPV2	0.666677	0.000788945
VAC14-AS1	0.666633	0.0420431
DDA1	0.66651	0.00200083
NPC2	0.666	0.00033386
WASF3	0.66563	0.0240063
PREX1	0.664406	0.0154367
LINC01278	0.664081	0.0189831
TRPM4	0.6639	0.0052453
KIAA0930	0.662738	0.000929635
DHRS11	0.660411	0.0388136
TANGO2	0.65955	0.0228318
SLC51A	0.659334	0.0107872
ATF5	0.658932	0.00190576
BTBD9	0.658849	0.00850458
CALCOCO1	0.658399	0.00193536
EVI5	0.658245	0.0104914
DRAM1	0.658022	0.000402982
GDE1	0.657972	0.00491803
C11ORF24	0.657812	0.0172875
FBLN2	0.657068	0.000811503
NPC1	0.656823	0.000856477
FAM109A	0.656438	0.0378206
SEMA6B	0.655938	0.00187599
DLG1	0.655931	3.86525e-05
ORMDL3	0.655191	0.00572448
PPM1H	0.654873	0.0143321
CMTM7	0.654427	0.012975
ANO10	0.654279	0.0028826
CALD1	0.654246	0.00394129
RAB22A	0.653689	0.000256307
AC006030	0.653489	0.00194903
AC008750	0.652675	0.00753601
TK2	0.652661	0.00131673
RNF141	0.652509	0.00851638
SMURF2	0.651667	0.000949565
CEMP1	0.651514	0.0465233
MAVS	0.651186	7.30766e-05
AQP11	0.650705	0.01349
AOX1	0.650673	0.00824542
NDST2	0.65035	0.010366
KIF1C	0.649313	6.40698e-05
IQCE	0.648814	0.0155255
SLC10A3	0.648084	0.0117587
PCYT1A	0.647878	0.000158728
PREPL	0.647843	0.00166431
STMN3	0.647664	0.000164758
CALU	0.646827	7.12687e-05
AP1S1	0.646675	0.00111062
PTTG1IP	0.645907	0.000225899
DESI1	0.645626	0.00644804
DCTN5	0.644749	0.00131406
AC016722	0.643506	0.0321744
MIR4709	0.643306	0.00522386
AP2A1	0.642857	0.000588264
KITLG	0.642268	0.017539
GNPTG	0.641694	0.00938563
COX14	0.641307	0.0105729
KDELR3	0.64115	0.0163275
ZNHIT1	0.640745	0.0039829
NR3C2	0.639915	0.0359177
RABEP2	0.639409	0.0229848
GNPDA1	0.63922	0.000377285
FRMD8	0.6388	0.0045633
TGM2	0.637721	0.000235633
AC079329	0.637538	0.0162889
VAT1	0.637492	7.0896e-05
TLDC1	0.637252	0.00842945
DCTN1	0.637219	0.000190787
IDS	0.63707	0.000940319
FBXL18	0.63646	0.0213237
DST	0.636178	0.000136677
SLC25A51	0.636029	0.0435447
TEX2	0.636016	0.00135249
PFN2	0.635689	0.000285823
SNAP29	0.635505	0.0082063
BLCAP	0.633442	0.000711736
ANKRD9	0.633006	0.00675833
ANKUB1	0.632992	0.0173733
MAPKAP1	0.632617	0.000382804
NISCH	0.632393	0.000477614
C9ORF16	0.631224	0.018435
MAP7D3	0.631146	0.0112598
SNHG14	0.630503	0.000941734
AC089983	0.630044	0.0463174
UBTD1	0.629923	0.0143656
FKBP1A	0.627631	0.000262956
ATP6V1E1	0.626281	0.00144023
TXNDC17	0.6262	0.00722269
AC092807	0.625369	0.0214495
AK3	0.625239	0.000769943
ACADVL	0.623644	0.000963773
PGP	0.623638	0.0416777
AC244197	0.62251	0.00801787
LIPA	0.621425	0.00659789
ID3	0.621338	0.0149832
CYB5D1	0.620527	0.031248
SSSCA1	0.619826	0.0089098
TMEM167A	0.619491	0.000985984
SNX29	0.618571	0.0310837
DUSP14	0.617191	0.00667064
KRR1	0.617082	0.000967976
PLXNA3	0.616766	0.000499741
CPOX	0.616761	0.00391167
GGA2	0.616121	0.00211874
RTL8B	0.615012	0.024366
GAS2L1	0.614971	0.00947299
SLC3A1	0.61461	0.036487
ZNF347	0.614386	0.0147439
CHIC1	0.614336	0.0179022
CCPG1	0.612974	0.00845877
DHDDS	0.612795	0.00947065
C4ORF3	0.612689	0.0080714
DPH3	0.6125	0.0122627
TMEM8A	0.611878	0.00262747
ARSB	0.611578	0.0187554
PITRM1-AS1	0.611316	0.0161845
MOCS2	0.609851	0.0218887
TANC1	0.609726	0.00401198
ATF6	0.609395	0.00130733
DM1-AS	0.609126	0.0342648
MRPL34	0.607656	0.0268371
TMEM79	0.606911	0.00783422
EVA1B	0.606759	0.0163137
ATP6V1D	0.606601	0.00261582
PITPNM3	0.605991	0.00179715
ABHD10	0.60583	0.0217999
FAM200B	0.605351	0.0271892
KIF13A	0.604874	0.00089774
ITGB1	0.604574	0.000174258
PTPRB	0.604094	0.000877629
ZBTB47	0.603597	0.00167858
ZER1	0.602533	0.00433093
PSMD2	0.602445	0.000212834
MACF1	0.602084	0.000480852
TMEM104	0.601988	0.0169216
GPX8	0.601712	0.00264976
AC011479	0.600386	0.00706843
ATG2A	0.600108	0.00947065
PPP2R5B	0.599533	0.0409726
ADI1	0.59945	0.00690859
CREB3	0.599204	0.00798942
RNASEK	0.59893	0.00172054
NPDC1	0.598846	0.00208897
AC004771	0.598144	0.0148375
MMP2	0.597072	0.00996859
SSH3	0.596989	0.0168082
ADAMTSL5	0.596957	0.02908
DPP3	0.596904	0.0060426
PITPNM2	0.594773	0.0100689
WASHC2A	0.594296	0.00166265
ETV5	0.594259	0.0173733
FNDC10	0.593734	0.0323712
C19ORF33	0.593528	0.00787412
CPEB4	0.593439	0.00928286
PEBP1	0.593319	0.00110813
CTTN	0.593294	0.000360736
EPHA5	0.593024	0.0353978
COG6	0.592155	0.0427562
UBR3	0.59189	0.00746629
ECH1	0.591616	0.0187195
IGFBP4	0.591416	0.000890406
PDXK	0.591112	0.0013024
SCOC	0.590804	0.0143039
ETFB	0.590482	0.00764084
LSM5	0.590054	0.0460105
ATP6V0E2	0.589645	0.0232969
SH3KBP1	0.589275	0.00852038
NFIX	0.589274	0.000504739
BNIP3L	0.589262	0.00108037
GYS1	0.588889	0.00231217
FNBP1	0.588603	0.00281777
C20ORF24	0.58815	0.00140958
MLXIP	0.586937	0.0020159
C12ORF49	0.586192	0.011478
JAG2	0.586169	0.0045703
PRKAR2A	0.585924	0.00212036
MINK1	0.585262	0.000918114
RPS8	-0.585202	0.00140067
EFNB1	-0.585796	0.0138793
TCERG1	-0.586278	0.00502332
Z98749	-0.586476	0.0113102
JDP2	-0.586804	0.0423597
AC134669	-0.587603	0.00843845
AL121753	-0.590444	0.00365616
HK2	-0.590767	0.0149832
RNF168	-0.590805	0.0096505
PTMS	-0.590961	0.00264976
PYCR1	-0.591276	0.0163696
JUND	-0.591679	0.000727804
LRRC75A	-0.592008	0.00225807
MCMBP	-0.592277	0.00521424
LATS2	-0.593097	0.00693481
IL6	-0.593259	0.0327087
KLF3	-0.593321	0.010719
HSPA5	-0.593929	0.00037378
CCDC59	-0.594203	0.0488271
ADPRHL2	-0.594239	0.0251386
AIMP2	-0.595312	0.0185451
PRPS2	-0.596252	0.0133604
SRSF3	-0.596875	0.00160446
QSOX2	-0.597224	0.0109186
TRIP13	-0.597719	0.0321744
NUPR1	-0.598572	0.0110368
EIF6	-0.599622	0.000940319
C1ORF198	-0.599697	0.00852072
UHRF1BP1	-0.600285	0.00312583
CAPN15	-0.600401	0.00363597
LINC00472	-0.601289	0.00467215
MYO19	-0.602218	0.0050325
SMYD2	-0.602686	0.0292515
IL7R	-0.603177	0.000526488
BMPER	-0.603302	0.0167727
NEAT1	-0.603358	0.00407
LPAR1	-0.603899	0.00164211
SFPQ	-0.604107	0.000692212
NT5E	-0.604316	0.000877629
SESN2	-0.605843	0.0208606
LINC01139	-0.609077	0.0149214
DMTF1	-0.609322	0.0202483
PUM3	-0.610497	0.00326997
SIN3A	-0.610779	0.00565178
NFKBIZ	-0.610977	0.0209468
ZNF639	-0.611471	0.00947065
PRMT1	-0.613589	0.00309236
TMEM54	-0.615023	0.0245505
LEMD2	-0.615084	0.00497432
DUS3L	-0.615339	0.0232924
COL4A6	-0.616169	0.00976155
LRRC75A-AS1	-0.617387	0.000770479
SLC25A25	-0.618012	0.0214725
S100A10	-0.618103	0.007108
ZNF507	-0.618377	0.01347
ZSCAN29	-0.618549	0.0391013
ZNF618	-0.618636	0.0236059
MCM6	-0.618698	0.00632241
TXNRD2	-0.620516	0.00363597
GRPEL2	-0.620736	0.0175676
BRIX1	-0.6212	0.00697623
BTN3A2	-0.621956	0.0193212
WASF1	-0.622195	0.034093
PROSER1	-0.622227	0.0246602
STAG2	-0.622796	0.000828432
RPSA	-0.623196	0.000167174
DKC1	-0.62338	0.00708457
KLF9	-0.623559	0.020595
RRS1	-0.623788	0.0266736
ZNFX1	-0.624884	0.00166265
GATA2	-0.62701	0.00365718
C2CD5	-0.627382	0.00996639
TLK2	-0.627927	0.00384611
RBMX	-0.62921	0.000758841
AL645939	-0.630154	0.0309174
TSEN15	-0.630554	0.00925595
NUP37	-0.630656	0.0307853
AL049650	-0.630788	0.00422175
TAP2	-0.630823	0.00313243
MAN2C1	-0.631062	0.00994897
NOP58	-0.632203	0.00422175
OGFR	-0.633017	0.0046422
MIR222HG	-0.633399	0.0168528
RALGPS2	-0.633417	0.00620562
PRMT3	-0.634439	0.0393502
RBBP8	-0.636102	0.0347347
RBL1	-0.63669	0.0253889
RPL10A	-0.636917	0.000327384
DDX60L	-0.637015	0.000169328
COL4A1	-0.637767	0.00120964
SNHG7	-0.639912	0.00675514
OXR1	-0.641026	0.0337153
SLC29A1	-0.641116	0.0271414
PGGHG	-0.643168	0.0331017
MIR636	-0.643456	0.0484389
DKK1	-0.643787	0.000112134
RPL12	-0.643856	0.000299382
HES4	-0.645264	0.0112531
EVI2A	-0.645566	0.00091807
FUBP1	-0.64652	0.00244513
HMGN2	-0.646818	0.000592748
TJP1	-0.647036	0.000704983
SNHG5	-0.647411	0.00502706
PTMA	-0.647987	0.00019918
OSBPL3	-0.648008	0.00179358
MIR1244-1	-0.64884	0.0163275
DOT1L	-0.652027	0.00191632
NFE2L3	-0.652555	0.029478
DUSP8	-0.652671	0.0218718
CYFIP2	-0.65271	0.0316222
SNRPB	-0.65301	0.000269865
KLF10	-0.65328	0.00169569
STAT2	-0.653654	0.00177991
CNTLN	-0.653916	0.0249013
URB2	-0.654057	0.0145355
HNRNPDL	-0.654673	0.000271488
NOCT	-0.654768	0.00748412
RABGGTB	-0.656252	0.00331255
FHL2	-0.656326	0.000392832
SPATS2L	-0.657186	0.00125553
SCMH1	-0.657785	0.0421575
SIAH2	-0.657821	0.0463288
LMNB2	-0.658094	0.000232602
KLF11	-0.658507	0.0425465
SOCS3	-0.65853	0.0173057
AC063952	-0.660768	0.00420566
PATL1	-0.660971	0.000626307
NINL	-0.661139	0.0161329
CEP55	-0.661969	0.0236157
TMEM97	-0.662757	0.0221067
TNFRSF11B	-0.663166	0.00140625
NUP160	-0.663832	0.00448719
AC118553	-0.664722	0.00190253
TRIM56	-0.664938	0.00133534
ATP6V1G2-DDX39B	-0.665347	0.000381716
FYN	-0.665633	0.0381934
NXT1	-0.665943	0.0447746
CCNL1	-0.665974	0.000267983
HNRNPA1	-0.668133	4.04193e-05
RCCD1	-0.668668	0.0493863
IFT80	-0.670001	0.0156909
STK26	-0.670037	0.0437798
PGM5P2	-0.671152	0.00976155
FANCA	-0.671921	0.0161419
PLCB4	-0.672202	5.21373e-05
SPRY4	-0.674468	0.0286701
CLDND1	-0.675461	0.00746099
E2F1	-0.677053	0.0239055
PPP1R15A	-0.677874	9.62225e-05
FOXN2	-0.677921	0.0178208
POLD1	-0.679871	0.0051927
LDLR	-0.680007	0.000345208
PML	-0.680697	0.000747139
HDDC2	-0.68267	0.0444879
FDXR	-0.682989	0.0335342
RLF	-0.683372	0.0280681
HMGB1	-0.683657	0.00119991
SMCHD1	-0.683666	0.000247614
UTP14A	-0.68404	0.00924359
LINC01444	-0.684048	0.0181851
PKN3	-0.684256	0.00345321
SLC39A14	-0.685207	0.000480911
MYD88	-0.685891	0.00878799
IL4R	-0.686684	0.043435
KDELC2	-0.687394	0.0139784
DENND4B	-0.688345	0.00163981
FSTL1	-0.688704	0.000417773
HEATR6	-0.688712	0.00648472
AURKA	-0.689293	0.0012223
HNRNPD	-0.689383	0.000768729
ZCCHC2	-0.689483	0.0115366
PPTC7	-0.690388	0.0368577
AC105020	-0.69085	0.0420094
RYR2	-0.69241	0.00333914
PPP1R13L	-0.693577	0.00100238
DUT	-0.693987	0.0058497
MIRLET7BHG	-0.694257	0.0113182
CCDC12	-0.695241	0.0274969
TLNRD1	-0.695912	0.0233706
AL669918	-0.69757	0.00205559
UNC93B1	-0.697613	0.00330343
NR4A1	-0.697752	0.0331017
MIR100HG	-0.698198	0.000179767
CORO7	-0.698485	0.0178073
GLIS2	-0.698919	0.0161173
MKNK2	-0.699763	0.000181728
PANX1	-0.700631	0.00614113
APOL1	-0.700768	0.00589825
ACSL3	-0.701796	0.000303621
WDR34	-0.70211	0.00208008
ENOSF1	-0.702144	0.00514123
AC093535	-0.704011	0.0212017
PMS1	-0.704032	0.00576366
FMNL1	-0.704165	0.00863704
ROBO4	-0.704232	0.0404461
EIF3F	-0.705904	3.51661e-05
AC098650	-0.710657	0.0298311
GLUL	-0.712315	0.000253124
IRF2	-0.712333	0.0178468
FHOD3	-0.712948	0.0305194
BACH1	-0.713306	0.000267983
CHSY1	-0.713542	0.00497407
USP25	-0.713664	0.00503877
NDRG1	-0.713916	0.00157078
COL5A2	-0.714062	0.000137173
HOOK2	-0.714519	0.00333913
MIIP	-0.715286	0.0380586
NECTIN3	-0.716096	0.00164115
SECISBP2	-0.717302	0.00310694
HNRNPH1	-0.718126	1.72805e-05
UBE2S	-0.718857	0.000505772
MSX1	-0.719874	0.0167744
NR1D1	-0.72027	0.0146424
SENP1	-0.721163	0.00863704
PLEKHA6	-0.72299	0.00174314
NOLC1	-0.724072	0.000330466
PLEKHG2	-0.725894	0.00290359
HNRNPH3	-0.726122	0.000610701
SLC7A1	-0.726312	0.000755899
MAK16	-0.727546	0.00333914
PPP1R26	-0.728935	0.000673069
DDX51	-0.729422	0.0145005
EIF2A	-0.729433	0.000610037
MIR198	-0.730646	0.000285876
HPRT1	-0.731885	0.00293491
MAMLD1	-0.73239	0.0460542
TRA2B	-0.732896	2.92469e-05
MFSD14A	-0.73331	0.000681788
NEDD1	-0.734135	0.00179484
SSRP1	-0.734809	9.909e-05
PPP1R3B	-0.734834	0.00467106
WEE1	-0.736178	0.00354954
MCM2	-0.736248	0.000564678
PHLDB2	-0.737071	4.84227e-06
GPD2	-0.737148	0.00230311
WDR62	-0.739526	0.0172722
KIRREL3	-0.739528	0.00938523
TNFSF18	-0.739997	0.000178805
SOWAHC	-0.740997	0.0233991
GUSB	-0.741963	0.0102026
MARS	-0.742235	0.000124785
MED13L	-0.742268	1.59126e-05
RCC2	-0.742441	7.7552e-05
TCOF1	-0.74303	3.66381e-05
TREX1	-0.743984	0.0184971
PSME2	-0.744582	0.000170699
PSG7	-0.744723	0.00926451
FZD4	-0.744786	0.000460473
LMO4	-0.74518	0.0259163
TSKU	-0.747048	0.019976
CEP57	-0.749323	0.00434331
SNRPA	-0.749505	0.000528963
LY75-CD302	-0.749641	0.0389904
IFIT5	-0.750813	0.000547428
GPCPD1	-0.750892	0.00675706
EXOSC8	-0.751352	0.0277527
NID1	-0.751714	0.000106206
CCNB1IP1	-0.752215	0.00806062
C19ORF54	-0.752343	0.00497432
NEAT1_3	-0.752903	0.0010524
MARCKS	-0.753076	1.54359e-05
SBF2	-0.753932	0.000188586
CENPI	-0.754211	0.0344068
STIL	-0.755988	0.0175543
FH	-0.758576	2.61404e-05
SEMA4C	-0.759261	0.00185452
TRERF1	-0.759311	0.00546455
BAHCC1	-0.760977	0.000610056
NSMCE4A	-0.76119	0.0383746
SNHG12	-0.761442	0.0253707
AL731571	-0.762648	0.0251182
SLC25A28	-0.762862	0.0166406
PPARGC1A	-0.763437	0.0153086
AGPAT5	-0.763759	0.0113102
FUS	-0.76413	1.09291e-05
RIMKLB	-0.764713	0.00164729
PRKY	-0.76522	0.00667064
PCNA	-0.765582	0.000149193
RSL24D1	-0.766542	0.00126143
POLD3	-0.76679	0.0237777
GRK6	-0.766799	0.000683892
CDC42EP4	-0.766875	0.000482775
NCAPH2	-0.767824	0.0210841
SLC2A3	-0.768901	0.00365233
F3	-0.771232	1.6178e-05
RFC4	-0.773079	0.00361997
PPARG	-0.778399	0.0325916
SENP7	-0.778644	0.042127
MIR7703	-0.778696	0.0202778
BCAM	-0.778964	0.00020531
DAAM2	-0.782897	0.0045703
GABRE	-0.784022	0.00356903
AL021707	-0.784058	0.0347529
CCDC88C	-0.784917	0.00571591
AEN	-0.786652	0.000878708
POLA1	-0.786718	0.0026822
BGN	-0.786852	0.00137567
RBMXL1	-0.787893	0.023341
NUP54	-0.790651	0.0046683
SNHG8	-0.791597	0.0006493
DHTKD1	-0.791806	0.0018098
HIP1	-0.792011	0.0487275
HDX	-0.792203	0.0266621
EPB41L5	-0.7927	0.000416634
CPS1	-0.793371	0.00427386
ZNF768	-0.794036	0.00281502
WDR74	-0.794055	0.000401119
RAP1GAP2	-0.795396	0.00528691
SREBF1	-0.796325	5.10361e-05
NRAS	-0.796943	3.186e-05
STARD4-AS1	-0.797142	0.0193856
ANP32B	-0.800671	1.04257e-05
TNC	-0.800777	0.019838
AC009088	-0.801764	0.000972119
MYC	-0.801799	2.55796e-06
NLE1	-0.80211	0.00336318
C11ORF87	-0.802349	0.00112059
RRP9	-0.802732	0.00329814
NOP53	-0.804001	1.91918e-05
SEMA5A	-0.804102	0.00235622
MAGOHB	-0.80462	0.0152458
TEAD4	-0.804813	0.00187076
PLP2	-0.805046	2.85404e-05
GNAI1	-0.805085	0.000406238
ZBTB10	-0.806306	0.0259348
CXCL2	-0.806835	0.0280308
SNHG17	-0.808267	0.00100456
PPP1R35	-0.808287	0.0316536
EXOSC2	-0.809365	0.00199216
PSG2	-0.80964	0.00947065
TTF2	-0.810787	0.00433174
CDC25B	-0.811671	3.58921e-07
PSMB8-AS1	-0.813575	0.000235633
ADARB1	-0.814062	0.000228515
RPIA	-0.814243	0.02908
PAN2	-0.814527	0.0028826
CDH4	-0.815261	0.000653978
DDX20	-0.815714	4.9916e-05
FLOT1	-0.816398	4.54721e-06
JADE3	-0.816664	0.019878
NEAT1_1	-0.816765	0.000197702
MB21D1	-0.816868	0.011151
PSME1	-0.81695	5.88775e-06
KDM6B	-0.81701	8.99074e-05
ADD2	-0.817113	0.000124938
C14ORF80	-0.817928	0.0183455
ARHGEF2	-0.819558	1.50357e-06
AC007620	-0.82037	0.000123978
ANKRD20A5P	-0.824211	0.0137295
AC004824	-0.824402	0.00690651
ARL13B	-0.827239	0.010733
ECT2	-0.829116	1.80617e-05
TNNT1	-0.830177	0.0026275
DDIT3	-0.830262	0.000129485
CENPK	-0.831544	0.0206578
TMA16	-0.832673	0.00491927
SMC3	-0.833767	9.69348e-05
TNFAIP2	-0.835174	2.92119e-05
ARID5B	-0.835239	0.00238299
RPL22L1	-0.836362	0.000526094
IER3	-0.836528	2.84218e-06
ERRFI1	-0.836792	0.0212807
AC005224	-0.836797	0.0253787
GNB4	-0.837137	7.10783e-07
PIGA	-0.839845	0.0359891
PCIF1	-0.841573	0.000154565
FANCI	-0.842413	0.00132883
LAMC3	-0.842818	0.00309331
NEAT1_2	-0.843904	4.49342e-05
RCL1	-0.845694	0.00719822
C9ORF64	-0.846265	0.00938523
IL15	-0.846819	0.00873292
RNF144B	-0.847225	9.571e-05
ALDH1L2	-0.847385	0.0311541
HIST1H4H	-0.848586	0.00037378
EMB	-0.850666	0.00460679
SCARA3	-0.851784	0.0487275
GTPBP1	-0.85226	2.36829e-05
CYR61	-0.852283	3.42639e-08
LY75	-0.852543	0.0172722
IRX1	-0.852658	0.0187018
EPHA4	-0.853484	0.00851638
CTDSPL2	-0.8537	0.00268228
NUAK1	-0.856557	0.000224731
NSUN5	-0.857378	0.00256701
PATZ1	-0.858664	0.00108497
IFI16	-0.858738	3.36151e-07
MDM4	-0.864836	3.92782e-06
NSD2	-0.864885	2.943e-07
KNTC1	-0.870949	0.000270161
GRB10	-0.87183	9.62892e-05
CA8	-0.873451	0.0430421
PARP8	-0.874769	0.00296025
LINC02432	-0.87597	0.0360033
HIST4H4	-0.877875	0.00976155
TET3	-0.879641	0.000166377
DDX21	-0.879837	1.41881e-06
CTPS1	-0.880114	1.75133e-05
MAFF	-0.883826	0.00061404
METTL12	-0.884097	0.0309719
IER2	-0.885664	1.35852e-07
SUN2	-0.887073	1.40502e-05
BCL2L11	-0.888462	0.0409035
PRR3	-0.889048	0.00593475
PAX6	-0.889096	0.010019
RNF138	-0.889935	0.00199216
SPATA13	-0.890279	0.0405308
PPP1R9A	-0.891687	0.043308
GINS1	-0.891985	0.000442331
PKMYT1	-0.893681	0.000284091
BTN3A1	-0.893779	0.00208062
TREX2	-0.894505	0.00841915
SIPA1L2	-0.894737	0.0284421
PSIP1	-0.896033	1.64576e-06
AC087632	-0.89636	0.00398261
ZNF496	-0.896974	2.029e-05
HIP1R	-0.89772	0.000157107
C19ORF48	-0.898034	2.83599e-05
GTPBP2	-0.898317	6.02605e-07
SLC2A13	-0.899576	0.00497398
TOM1L1	-0.900845	0.000383635
GINS3	-0.901556	0.0431804
ATAD5	-0.902136	0.0186308
RCC1	-0.902548	1.79347e-05
ISOC1	-0.905465	0.0432167
KLHL29	-0.907206	0.00303536
FLRT2	-0.908138	4.00774e-06
CKS1B	-0.908479	0.00430933
SCARNA10	-0.909832	0.00011019
PLPP3	-0.912887	0.000106902
EPHB4	-0.913249	1.86022e-05
C6ORF48	-0.915525	2.87961e-06
ZNF300	-0.915656	0.0355259
HAUS7	-0.917285	0.00568005
RAD21	-0.9173	7.8727e-08
RAD21-AS1	-0.919095	0.031074
GLI2	-0.91975	0.0248302
DBF4	-0.920008	0.00322577
GAS1	-0.923519	0.0224507
TWNK	-0.923961	0.001854
HAUS4	-0.924098	0.00344249
YBX3	-0.924346	1.08662e-07
TNFSF4	-0.924896	3.61263e-08
GCNT4	-0.926564	0.0162889
RNU2-2P	-0.927358	0.00186838
LTBP4	-0.93085	0.000639703
BTG3	-0.931271	0.000338373
BRWD3	-0.932675	6.92751e-06
PLXNC1	-0.9334	0.0388202
APAF1	-0.933473	0.000498229
TCEA1	-0.936006	2.14247e-05
ADAR	-0.937771	1.67485e-08
BNC1	-0.940709	2.94621e-05
CCP110	-0.940974	0.0110445
RACGAP1	-0.942788	1.04537e-05
SKP2	-0.943166	2.75403e-06
NASP	-0.944829	7.62657e-05
LDLRAD3	-0.946915	0.00328173
AC004784	-0.94715	0.000424023
SV2A	-0.951188	0.00409053
PCDH7	-0.954847	0.00667064
XRCC2	-0.956092	0.0300338
H3F3B	-0.957557	2.79594e-09
DUSP4	-0.958346	0.00528691
PSG1	-0.96173	6.77994e-06
AJUBA	-0.96219	2.3167e-09
CREB5	-0.962427	0.027518
ETS1	-0.962562	4.33633e-08
COCH	-0.962847	0.0127395
ZC3H12A	-0.96386	0.00748765
AC022211	-0.967735	0.0036375
CDT1	-0.968442	0.000542052
AL132780	-0.969167	0.000106902
SIX1	-0.969572	0.0109154
ADAMTS1	-0.972359	5.74945e-10
DSP	-0.974849	1.32012e-07
AC011446	-0.974933	2.21286e-08
DUSP5	-0.977944	9.04542e-05
LY6E	-0.97913	5.83658e-10
BRCA1	-0.979269	8.14836e-05
PSG5	-0.982073	3.36334e-09
SBF2-AS1	-0.984481	3.92076e-06
SNORA67	-0.984631	0.0285466
C1QTNF6	-0.988336	0.018176
CENPU	-0.988378	0.011365
TAP1	-0.9911	5.50564e-08
AKT3	-0.992513	1.94204e-08
ABLIM1	-0.992819	0.00328173
CXCL8	-0.99353	0.00809527
FJX1	-0.993669	1.04772e-07
SHMT2	-0.993926	5.92982e-07
SERTAD4	-0.993951	1.20751e-06
INCENP	-0.997308	3.04379e-05
POLQ	-0.99805	0.000392832
AL928654	-1.0003	0.00262747
HCFC1R1	-1.00184	3.54942e-05
LCA10	-1.00423	0.042127
SYS1-DBNDD2	-1.0048	4.11457e-05
TRIM5	-1.00694	4.12263e-05
CHAC1	-1.00729	0.022969
ARL6IP6	-1.00877	0.0027402
ABCC3	-1.01084	8.59814e-05
GCH1	-1.01287	0.00474877
TRIM59	-1.01301	1.21934e-07
MCM7	-1.01322	1.60352e-07
ZFP36L2	-1.01379	3.71595e-08
C15ORF39	-1.01651	0.000393021
PHF11	-1.01832	0.00146762
RAD54L	-1.02165	0.00502332
ADGRG6	-1.02214	0.00847083
VAMP5	-1.02252	0.0351695
BCL2	-1.02319	0.0163181
SMOC2	-1.02499	3.64923e-06
FADS2	-1.02558	1.00824e-09
SNHG26	-1.02615	0.00446902
EXOC6	-1.02632	0.00689358
CEBPG	-1.02645	3.66381e-05
SEMA4D	-1.02711	0.0077863
ZNF395	-1.02793	0.0064822
ATP2B1	-1.02994	1.32815e-06
TACC3	-1.02997	9.00244e-07
CEBPD	-1.03004	9.35099e-07
NCAPG2	-1.03227	3.04379e-05
DDIT4-AS1	-1.03584	0.00436147
NUDCD1	-1.03729	8.55492e-07
SLCO4A1	-1.03735	0.00257858
AL136295	-1.0374	3.3826e-09
NCR3LG1	-1.039	9.84118e-06
PFKFB4	-1.04284	0.0280604
EHD4	-1.04366	0.000139172
FBXO16	-1.04596	0.046645
STAT1	-1.04636	1.08091e-08
ADAMTS5	-1.04717	5.44344e-06
ERBB3	-1.04781	0.0161845
LYPD6	-1.04907	0.000273132
GAL	-1.05158	0.0297128
UBALD2	-1.05173	7.0223e-05
NOTCH1	-1.05301	1.54903e-09
AC109326	-1.05401	0.00591384
MARCH3	-1.05589	0.00623887
GPR39	-1.05614	0.0285161
KIF22	-1.05627	0.000326029
CRIP1	-1.0573	0.00351638
XBP1	-1.05929	8.11986e-08
EIF2AK2	-1.05977	2.54924e-11
PROCR	-1.06091	0.0131025
H2AFX	-1.06303	7.30285e-08
SNAPC1	-1.06388	3.79271e-06
DDIT4	-1.064	0.000201511
NT5C	-1.06432	2.68912e-05
NEMP2	-1.06774	0.0319062
MAD2L1	-1.06946	0.00166335
SLC1A5	-1.07146	5.4846e-10
WARS	-1.07184	2.93042e-11
ANP32E	-1.07241	1.10627e-07
SLC8A1	-1.07644	0.00667064
CENPA	-1.07699	0.00220669
DOK1	-1.07914	0.0316222
ATAD2	-1.08072	1.95913e-07
AL157871	-1.0826	1.31583e-06
KCTD3	-1.08327	3.34626e-07
TCF19	-1.08398	0.000256581
SYT11	-1.08579	0.00025421
ZC3HAV1	-1.08779	3.57059e-10
IFI27	-1.08893	1.20999e-12
ACKR3	-1.0921	0.00525247
DNA2	-1.09349	0.0352798
CENPH	-1.09451	0.00608716
DLEU2	-1.09506	0.0277406
AC124798	-1.09821	0.0270754
NR2F1	-1.10085	3.50368e-07
RNF19B	-1.10239	3.71496e-05
HIST1H4E	-1.1053	5.84328e-08
CTSC	-1.10533	6.67497e-07
AC008622	-1.10951	1.5125e-07
BBC3	-1.10985	2.61709e-06
FBL	-1.11218	4.1687e-07
CCNE2	-1.11641	0.0136027
NRM	-1.11644	0.00948625
AC106760	-1.11738	0.00156749
HIST1H1C	-1.12347	2.31512e-07
SPC24	-1.12614	5.95275e-07
EPB41L4A-AS1	-1.1266	1.64718e-05
LPL	-1.1304	0.0143321
INSIG1	-1.1305	8.10187e-09
CSRNP1	-1.13071	1.38891e-05
UBE2L6	-1.131	7.09287e-10
C3ORF58	-1.13172	8.8285e-08
THSD7B	-1.13221	0.00161535
KLHL23	-1.13745	0.00395839
NUP210	-1.13783	8.60465e-11
BRCA2	-1.13826	0.0058559
UBA7	-1.14298	2.03299e-05
PIM3	-1.14474	4.52917e-11
TNFAIP8L1	-1.14716	0.000324402
MTHFD1L	-1.14851	1.91621e-06
CLSTN2	-1.14953	2.29404e-06
SGO2	-1.15534	0.00233827
PLCG2	-1.15564	0.00829255
SPIN4	-1.15844	0.00155167
CCNB1	-1.15884	5.83658e-10
THOC6	-1.16022	6.23315e-05
AC009902	-1.1612	0.0374624
PARP10	-1.16286	1.13763e-11
JUNB	-1.16297	4.02151e-08
PRR11	-1.16435	2.0289e-05
GAS5-AS1	-1.16506	0.000250377
ABLIM2	-1.1677	0.000164519
LYPD1	-1.16781	0.00602351
N4BP2	-1.16806	0.00878799
ADAMTS6	-1.16934	1.28514e-07
RFC3	-1.16994	0.00539959
MYLIP	-1.17022	0.00332238
DLG3	-1.17355	0.0310118
ABCG1	-1.17425	0.0133072
FCMR	-1.17518	0.025864
PCDH1	-1.17604	3.05492e-05
FABP5	-1.17678	0.00065479
GAS5	-1.18345	8.89544e-09
STARD8	-1.18384	0.00384055
CXCL1	-1.18554	0.00345321
PDGFB	-1.18665	0.000115854
AL049830	-1.18756	0.0364091
PIMREG	-1.18881	0.000231038
RASGRF1	-1.18954	1.83997e-08
TET2	-1.1908	2.23768e-05
GMNN	-1.19199	0.000179735
IRS1	-1.1927	4.89591e-14
RHOB	-1.19388	2.56427e-08
SLC27A6	-1.19633	0.0269623
IGDCC4	-1.19643	0.0016358
GFRA1	-1.20619	7.8226e-09
EFNB2	-1.20998	0.00194925
STARD4	-1.21035	4.22234e-12
ANKRD33B	-1.21355	8.56966e-12
RNF150	-1.21783	0.000535323
FADS1	-1.21837	1.73454e-14
TOX	-1.22049	2.32462e-07
AC007899	-1.2207	0.00710977
LINC00882	-1.22142	0.0153435
TMEM268	-1.22178	0.000126664
E2F7	-1.22274	1.34524e-06
ZNFX1-AS1_2	-1.2236	1.1468e-08
PSMB9	-1.22442	5.08221e-07
ZFAS1	-1.22576	9.68645e-11
VEGFA	-1.22808	3.79319e-11
SLIT2	-1.23015	3.49679e-12
KIF20B	-1.2313	2.35262e-05
IL1RAPL2	-1.23222	0.0325983
LONRF1	-1.23297	5.67019e-05
EGR1	-1.23317	1.27127e-11
CENPE	-1.23322	1.65941e-05
PDGFA	-1.23327	6.01044e-10
HIST3H2BB	-1.23398	2.56991e-05
TGIF2	-1.23597	6.69848e-06
ITFG2	-1.23605	4.85759e-07
WT1	-1.23822	0.0101068
RNF144A	-1.23952	0.0116543
SCO2	-1.24184	1.92921e-10
TNFRSF1B	-1.2421	3.89366e-05
FLT3LG	-1.24361	0.0250156
BISPR	-1.24534	6.7087e-05
AC025162	-1.24559	0.00336318
NUAK2	-1.24609	7.54671e-07
RRAD	-1.24621	8.99074e-05
MB21D2	-1.24743	6.98648e-05
SNHG25	-1.24999	0.0181665
FANCD2	-1.25166	8.31194e-05
TRIM22	-1.25283	1.11072e-07
SFMBT2	-1.25385	0.00123661
SEMA3B	-1.2584	1.09675e-07
AC009533	-1.26064	0.0235702
SNHG1	-1.26324	4.73218e-09
CDC25A	-1.26642	6.62706e-05
C19ORF66	-1.26679	2.3167e-09
ZNFX1-AS1_3	-1.26724	3.39326e-09
PSG6	-1.27059	4.01639e-08
KIAA0895	-1.27085	0.00279296
ZNF367	-1.27213	0.000109389
SP110	-1.2736	2.64607e-06
LIFR	-1.27432	1.83175e-09
SLC38A4	-1.27484	0.0130517
ZNF608	-1.27501	0.0206009
MEX3A	-1.27527	0.00460843
PNPT1	-1.27657	1.94217e-11
NCAPD2	-1.27815	1.04082e-11
AC011944	-1.27895	0.000461647
CDC25C	-1.2815	0.00985519
DZIP1L	-1.28312	0.0415361
ETS2	-1.28429	8.39529e-08
REC8	-1.28956	0.00169548
RMI1	-1.29096	4.98105e-05
WIPF1	-1.29493	0.00149809
AC007952	-1.29641	0.00574599
RUNX2	-1.2982	1.13252e-06
USP1	-1.29831	1.28361e-09
ANGPTL6	-1.30083	1.98045e-05
IRF9	-1.30258	3.21346e-12
TRIM14	-1.3039	4.64439e-12
UBE2T	-1.30727	0.000328277
SMOX	-1.3091	0.0101307
CDCA2	-1.30921	9.35099e-07
PABPC4L	-1.31599	0.0123924
APOBEC3G	-1.31599	0.000448038
AC239798	-1.31636	9.11175e-05
RIMS4	-1.31868	0.00926451
CDK2	-1.31952	1.07065e-08
PACSIN3	-1.31956	0.0196562
AC020931	-1.32335	8.55725e-07
CBX2	-1.32502	0.0236497
VEPH1	-1.32898	5.02433e-05
CEP152	-1.33036	0.0111271
KIAA1524	-1.3323	1.70126e-06
C2CD3	-1.33237	9.081e-12
SLC6A15	-1.33272	0.00131358
RMI2	-1.33578	0.0205693
ATF4	-1.3376	3.44929e-14
PRDM16	-1.33887	0.00325445
FAM60A	-1.34092	5.00585e-07
NEGR1	-1.34108	0.0153093
SHISA9	-1.34683	0.00124114
NETO1	-1.3492	0.0111908
PMEL	-1.35324	0.000724211
CADM4	-1.35689	7.03212e-06
TGFB1I1	-1.35713	4.74199e-09
TDRD7	-1.35937	4.97662e-09
EGR3	-1.3636	0.0037634
PARP12	-1.36495	1.24583e-13
SHCBP1	-1.36636	3.6471e-06
C1RL	-1.36734	9.32944e-09
LAP3	-1.36974	7.16233e-13
PTCHD4	-1.36983	0.0243676
HES1	-1.3715	9.43054e-07
TICRR	-1.37205	1.32383e-05
H1FX-AS1	-1.37628	2.67127e-09
DEK	-1.37657	3.73236e-19
CEP164P1	-1.37697	0.00138383
TFAP4	-1.37885	0.00104919
HIST2H2BB	-1.38255	0.000733052
AC099850	-1.38687	0.0121251
ACSS1	-1.38811	2.74527e-05
EPHB1	-1.38853	0.00163004
CCNB2	-1.39327	5.81572e-06
SLC7A2	-1.39351	0.0241966
LCORL	-1.39452	3.03581e-05
MIR503HG	-1.39505	2.12992e-09
AC092053	-1.39614	0.0028826
GINS2	-1.39706	0.00071598
ZNF22	-1.40027	1.01284e-05
TRIM69	-1.40633	7.5222e-07
RFX3	-1.41643	0.00013198
FBN2	-1.41645	2.53405e-17
GMPR	-1.41703	8.51369e-05
LAMP3	-1.41742	0.043459
FST	-1.42169	5.46955e-18
HIST1H2AD	-1.42642	4.13964e-07
AMER1	-1.42685	2.63928e-05
SNORD104	-1.42804	0.0121115
C21ORF91	-1.4292	0.000136677
MEST	-1.43	1.47179e-07
PDZD2	-1.43228	0.00133555
ETV7	-1.43399	0.0353516
SDK1	-1.44214	1.06067e-07
EIF4EBP1	-1.44215	0.0333027
IL15RA	-1.44346	0.000483908
GLIS3	-1.44647	0.000560891
SMC4	-1.45298	5.26994e-18
ARHGAP11A	-1.45475	8.87741e-10
HELLS	-1.461	1.68346e-05
AL645922	-1.4623	4.09482e-11
LRIG3	-1.46341	0.00430933
ARC	-1.46551	0.0494186
CFB	-1.46983	4.84774e-11
CDH6	-1.4714	5.10267e-09
FAM102B	-1.47207	1.51199e-07
TMTC4	-1.47251	0.00505621
MARCH1	-1.47376	0.022201
AC096667	-1.47438	0.0195764
ASF1B	-1.47724	6.53701e-06
DDIAS	-1.47851	0.0203867
SAPCD2	-1.47944	4.39725e-05
AC106820	-1.47986	0.0355901
CCNF	-1.48001	2.94278e-07
PTGER4	-1.48047	0.000142245
TNFRSF19	-1.4815	0.0264981
IFITM3	-1.48264	2.89518e-17
NT5C3A	-1.48506	3.26845e-08
TRIM21	-1.49057	8.79276e-09
BRIP1	-1.49584	1.01549e-07
HIST2H2AC	-1.49818	2.45518e-12
MID1IP1	-1.50144	1.988e-17
MELK	-1.50159	1.32041e-07
SNHG15	-1.50401	8.81968e-07
SAMD9L	-1.50504	1.93958e-10
H1FX	-1.50629	3.11044e-16
SFN	-1.51006	5.67468e-08
SLC6A9	-1.51163	1.21523e-05
NMI	-1.51272	5.70884e-07
MASTL	-1.52461	1.43082e-09
ACVR2B	-1.5263	1.09583e-06
CIT	-1.53066	7.68046e-13
AC007938	-1.53278	0.00178679
PTGES	-1.54122	0.000409391
MID1	-1.54387	7.71471e-18
SNORD65	-1.54553	0.0132964
HIST1H2BF	-1.54588	9.9761e-08
SPRY1	-1.54664	0.026209
NEIL3	-1.54718	1.21847e-07
APOL3	-1.55587	0.0180317
OTUD1	-1.56121	5.45722e-12
KIF23	-1.56604	1.17187e-09
EZH2	-1.57056	7.71638e-09
GLI3	-1.57228	0.000742729
FANCE	-1.57886	0.00112059
FAM46A	-1.57987	1.65455e-06
ORC1	-1.58073	0.00882478
RPS6KA5	-1.58563	0.0131025
CHRD	-1.59144	0.000206783
ANLN	-1.59697	1.29061e-17
RET	-1.59777	0.0145259
HIST1H4B	-1.6	2.85768e-11
AL136131	-1.60157	0.00355537
GIMAP2	-1.60972	0.00502693
DBNDD2	-1.62641	5.83658e-10
IFI6	-1.62705	1.59379e-19
HIST1H2AE	-1.62812	2.02011e-12
SLC15A3	-1.63008	2.52101e-15
SLCO3A1	-1.63402	2.82164e-06
PPL	-1.63599	0.000457938
CDKN3	-1.64054	4.94943e-06
AC113386	-1.64257	0.0304255
ZWINT	-1.64319	2.24592e-07
APOBEC3B	-1.64555	0.00120178
MBIP	-1.64888	5.87042e-13
HIST1H3D	-1.65656	2.16147e-14
IL1RAP	-1.65725	1.05192e-11
LINC01224	-1.66053	7.9857e-06
CXCL12	-1.66104	9.17833e-09
CDCA3	-1.66434	2.41165e-06
AC009950	-1.66447	0.0146394
COL11A1	-1.66507	0.0498831
CENPF	-1.67409	7.08813e-14
TYMSOS	-1.68263	7.1854e-07
ATP10A	-1.68751	1.78175e-08
HIST1H2AK	-1.68812	6.16053e-06
GAS2L3	-1.69404	4.59629e-09
KIF20A	-1.69818	1.63173e-14
CHI3L1	-1.71505	0.00238175
EMP2	-1.71541	0.00149351
P4HA3	-1.71626	4.04784e-11
IFI35	-1.71724	1.29061e-17
HASPIN	-1.71856	2.68432e-05
BARD1	-1.71948	0.00268512
SPAG5	-1.7205	2.01307e-14
KLF4	-1.72267	8.57237e-18
SCD	-1.72289	1.27465e-30
PARP14	-1.72296	1.77616e-23
UCP2	-1.73254	2.4467e-16
BIRC5	-1.73797	2.35862e-14
SERPINB9	-1.7409	0.00357121
SAMHD1	-1.74095	1.70814e-18
TPX2	-1.7417	1.45307e-24
COL12A1	-1.74634	3.96146e-23
SNORD12C	-1.74797	0.0106041
TLDC2	-1.74912	5.79992e-09
BUB1	-1.75058	1.24584e-12
PDE4D	-1.75087	0.000834819
NUSAP1	-1.75218	1.72061e-11
DTX3L	-1.75233	2.97538e-25
DHX58	-1.75515	2.46567e-12
HIST2H2BF	-1.75964	1.73087e-17
ZNF704	-1.76034	0.00180813
UHRF1	-1.76186	6.62799e-20
HIST1H4C	-1.76325	2.61037e-12
CASP1	-1.76529	0.00138698
CDCA8	-1.7701	2.54243e-07
NCAPH	-1.77675	2.51579e-07
RAD51	-1.77728	0.00186975
PLK4	-1.78468	2.02985e-06
SAMD9	-1.78916	2.70262e-17
HELZ2	-1.78947	5.69549e-27
FAM83D	-1.78971	3.17158e-14
DEPDC1	-1.7923	1.42255e-07
DTL	-1.79288	4.93331e-10
PTX3	-1.79686	0.00399029
ERCC6L	-1.80545	8.18547e-05
RAD51AP1	-1.80919	6.91002e-07
HIST1H2BJ	-1.81093	1.65515e-11
PARP9	-1.8111	1.91536e-22
COL4A4	-1.81385	1.05515e-12
FOXM1	-1.82078	2.37906e-20
HIST1H2BN	-1.82454	7.05344e-16
BATF3	-1.82545	0.00104919
ESM1	-1.82923	0.00272879
ZFHX4-AS1	-1.83357	0.000877093
GDF15	-1.83439	1.41e-21
KNL1	-1.83743	3.56319e-12
HIST1H2AG	-1.84156	5.03837e-15
PRIM1	-1.84194	0.000546278
CFH	-1.8421	0.00160849
BUB1B	-1.8452	5.25987e-08
ADM2	-1.84623	0.000322693
LBR	-1.851	4.00204e-15
PHF19	-1.86153	2.34584e-15
SPC25	-1.86353	0.000336386
PIM1	-1.86358	2.30044e-12
COL4A3	-1.86485	0.00208339
PRC1	-1.86906	1.67039e-17
PPME1	-1.87789	5.52223e-24
ROR2	-1.88201	0.00211773
SLFN13	-1.88301	3.57829e-09
SGO1-AS1	-1.88668	0.00191864
MXRA5	-1.88846	7.11678e-10
HIST1H2AB	-1.89145	2.22605e-06
TMPO	-1.89296	9.79439e-25
C1R	-1.89508	0.000993034
TYMS	-1.89591	3.81793e-21
TRIB3	-1.90411	0.0026822
ETV4	-1.91238	0.000242124
HSD17B2	-1.91752	5.17491e-06
CNTRL	-1.92143	9.78634e-06
LINC00664	-1.92411	0.000973465
IFIT2	-1.92525	0.0273341
NDE1	-1.9275	3.97999e-09
HIST2H2AB	-1.9303	1.06486e-10
CDC45	-1.93073	0.000175854
TMPO-AS1	-1.93237	3.03734e-14
NCF2	-1.93886	0.00270506
DDX58	-1.94408	1.11024e-24
HR	-1.94455	5.54632e-05
HJURP	-1.94588	9.63902e-11
RORB	-1.95152	0.00192314
ANGPTL2	-1.95908	7.85022e-26
ASPM	-1.96411	1.55162e-16
CEACAM1	-1.97347	0.00508136
PBK	-1.97459	4.93047e-10
MYH2	-1.97959	0.0167823
ZNF804A	-1.98415	6.95265e-10
ARHGAP11B	-1.98464	1.10327e-05
C5	-1.99676	0.00164115
TTK	-1.99948	3.88271e-07
SLFN11	-1.99995	9.45203e-24
KCNK15-AS1	-1.99998	2.20428e-07
CENPM	-2.00479	1.23084e-05
KCNK15	-2.00653	1.67667e-18
SYNE2	-2.02437	5.94636e-17
CDCA5	-2.02617	2.34851e-11
AC079781	-2.03655	0.0213642
PLK1	-2.04322	1.64743e-15
CD274	-2.04344	5.52223e-24
TLR3	-2.04446	0.000667521
FBLN1	-2.04542	5.45721e-12
AP000577	-2.05902	0.00191864
IQGAP3	-2.07	4.67652e-20
GTSE1	-2.07262	4.45489e-12
FBXO5	-2.07308	1.18171e-07
PCK2	-2.08411	0.0016039
COL8A1	-2.08717	5.6326e-27
TYMP	-2.0875	1.05663e-36
PRC1-AS1	-2.09078	6.28789e-08
CCNA2	-2.09307	1.90877e-15
VANGL2	-2.12966	0.0020437
FKBP5	-2.13706	1.66549e-06
TRAF1	-2.14286	0.000279782
EXO1	-2.14291	4.05686e-11
AIM2	-2.15806	6.92751e-06
HRH2	-2.16195	4.37743e-05
CDC20	-2.16306	6.03754e-20
PTTG1	-2.16505	2.1682e-14
GGT5	-2.17249	0.00970082
ACTN2	-2.1764	6.91191e-05
TRANK1	-2.18133	0.00786459
ASNS	-2.1913	0.0237768
KIF14	-2.19364	5.63824e-14
PELI2	-2.19628	0.00142745
SGO1	-2.19766	1.53179e-06
DLGAP5	-2.19837	1.66459e-15
KIF4A	-2.20117	9.31031e-17
SKA1	-2.20712	3.71977e-08
P2RX7	-2.20887	0.000187545
CLSPN	-2.21062	3.89717e-11
PSRC1	-2.21816	4.40448e-07
NEK2	-2.21924	4.69301e-10
COL3A1	-2.22071	0.0313621
KIF11	-2.22747	6.61532e-17
TK1	-2.23275	1.68376e-23
HMGB2	-2.23748	4.61814e-29
NCAPG	-2.23822	1.26409e-16
H1F0	-2.25467	1.51656e-36
PMAIP1	-2.25867	2.23031e-17
TOP2A	-2.26173	0.000161705
IFIH1	-2.26262	1.53702e-30
ITGA1	-2.26981	0.00709898
KDR	-2.29819	0.000174258
THEMIS2	-2.30336	8.81295e-12
HMMR	-2.3046	1.06368e-10
HIST1H3H	-2.30506	1.92005e-22
PHGDH	-2.31019	0.00632241
SKA3	-2.31772	8.52199e-07
ESCO2	-2.32316	3.79127e-07
ODF3B	-2.33458	9.18212e-24
MIR3606	-2.3389	3.61263e-08
DCHS1	-2.34188	2.36707e-07
HIST1H2AI	-2.35062	4.56722e-19
RARRES3	-2.36787	6.28884e-05
PLAC8	-2.36845	9.60675e-10
MKI67	-2.37512	5.84664e-47
MIR17HG	-2.37717	3.90502e-07
BLM	-2.38308	3.71496e-05
TROAP	-2.38689	1.03812e-14
BATF2	-2.41987	6.20087e-05
WISP2	-2.43033	1.88509e-08
HIST1H3A	-2.44328	4.53079e-09
IFITM2	-2.45834	2.55908e-53
PLEKHA4	-2.48285	1.46864e-21
HERC6	-2.48898	7.24249e-34
GAS7	-2.49915	2.96417e-05
B3GALT2	-2.51159	9.60675e-10
PCLAF	-2.51678	1.91606e-10
AC015688	-2.52304	3.76053e-08
HIST1H2AM	-2.53132	4.14838e-22
NEURL1B	-2.53408	2.73711e-15
KIF2C	-2.54302	8.15039e-20
TNFRSF8	-2.55468	1.05526e-09
NUF2	-2.56273	7.11612e-11
HIST1H4D	-2.56338	3.11947e-11
DDX60	-2.56506	6.96808e-51
KIF15	-2.57341	5.65316e-12
HIST1H1E	-2.58508	6.33311e-52
UBE2C	-2.58982	6.74564e-23
HIST1H3J	-2.59381	1.27438e-25
IFI44	-2.60147	2.69869e-38
IL24	-2.62171	1.38277e-18
PLSCR1	-2.62634	1.14343e-43
IRF7	-2.63219	5.85607e-42
KIF18B	-2.64209	2.13329e-19
ADAMTS3	-2.66672	0.000457938
CDK1	-2.67489	2.66662e-14
CDCA7	-2.68042	2.08177e-09
AURKB	-2.70968	8.00365e-20
IFIT3	-2.71634	1.98867e-42
FGF1	-2.7185	1.54127e-31
RRM2	-2.72431	4.72095e-40
AC007240	-2.72846	1.63487e-26
CKAP2L	-2.73327	4.59305e-13
KRT17	-2.74245	1.33762e-15
DEPDC1B	-2.75661	1.22971e-09
ESPL1	-2.76737	1.27716e-21
XAF1	-2.77855	1.65752e-45
WDR76	-2.78854	7.87104e-10
CDKN2C	-2.79272	4.89591e-14
HIST1H4A	-2.81358	1.76611e-19
NDC80	-2.81483	5.27862e-16
PRAL	-2.818	8.37585e-42
KIFC1	-2.81891	3.81793e-21
NIPAL4	-2.85604	2.41171e-08
IFIT1	-2.86224	1.81698e-08
HIST1H2BI	-2.86485	3.77326e-23
HIST1H2AH	-2.88622	2.70262e-17
HIST1H3B	-2.90381	4.19575e-37
MYBL2	-2.92343	7.02365e-47
PCDH17	-2.93428	1.97546e-12
HIST1H2BL	-2.9344	1.59699e-20
AL355388	-2.95104	0.000218783
CXCL10	-2.96604	3.51661e-05
VGLL2	-2.97069	5.02768e-08
PIK3AP1	-2.9793	0.000235215
CPA3	-3.02659	1.87009e-08
AP001610	-3.05782	9.28486e-54
MX1	-3.05919	1.87089e-78
C1QL1	-3.09397	1.32079e-09
[truncated: 43 more rows]

## Sheet: MPM21
Symbol	log2FoldChange	padj
NPPB	5.65601	4.75766e-13
FLJ16779	4.32844	0.0170048
C4ORF26	3.56404	2.53696e-25
VSTM2L	3.46663	6.30256e-15
CPA4	3.46048	6.78989e-116
IFI44L	3.24465	2.82926e-16
PRAL	3.14954	3.50048e-12
OAS2	3.11876	7.21758e-13
MMP7	3.092	9.43708e-07
MAMDC2-AS1	3.07672	3.26968e-09
XAF1	3.06915	8.75331e-19
APOE	3.02736	2.90241e-20
MAMDC2	3.00987	1.80666e-45
PTPRN	2.97987	4.29318e-15
L1CAM	2.94737	2.4683e-44
ITGA11	2.82852	6.10376e-30
NCF2	2.77205	8.42742e-21
GALNT5	2.77033	9.68552e-08
AL356234	2.72494	4.83351e-06
GPR1	2.69314	2.38137e-08
FN1	2.58872	8.32954e-60
DPP4	2.54068	6.78803e-22
PHEX	2.52163	2.18295e-05
LINC02154	2.47918	9.52257e-09
NRCAM	2.46999	1.26131e-36
LOX	2.4138	9.61643e-83
TNIK	2.34705	4.29565e-35
OLFML2B	2.32021	6.23233e-09
ATP6V0A4	2.3073	3.84227e-05
ABAT	2.29501	2.95376e-16
SLC1A1	2.28378	1.55125e-10
DACT1	2.27817	4.64009e-22
CEMIP	2.27247	2.14951e-13
IFI6	2.22274	5.20594e-40
VTN	2.21295	6.59522e-06
AC004551	2.20998	0.000353159
FBN1	2.20698	0.00016375
NFASC	2.19873	7.69939e-34
LBH	2.19104	0.00395955
ANGPTL4	2.17201	2.4683e-44
PDZK1IP1	2.17064	5.85521e-42
OAS1	2.16279	1.40434e-13
SESN3	2.14022	5.18933e-09
SMC5-AS1	2.1226	1.92877e-05
CXCL6	2.10641	2.13577e-11
TMEM255B	2.08916	0.000139056
MYH14	2.07735	5.32591e-12
PTHLH	2.03774	5.53888e-06
FAM198B	2.01365	1.92598e-22
GPC4	2.0008	6.03162e-18
AC098679	1.98528	5.01989e-09
TAGLN	1.98439	3.41463e-19
GREB1	1.98221	1.75117e-09
MATN2	1.94599	3.02649e-20
FBLN2	1.8985	1.12831e-48
TIE1	1.88228	0.000151775
TP53I3	1.87794	1.78736e-31
EGF	1.86759	0.000338563
TNFRSF9	1.8614	2.04334e-13
C11ORF96	1.84755	2.91742e-05
MAPK8IP2	1.84101	7.8792e-14
SERPINE2	1.84023	5.1837e-46
RUNDC3A	1.82804	0.00149457
TSPAN13	1.82628	1.34786e-05
PLXNB3	1.79815	0.000167406
LINC00704	1.78682	0.00475586
SLC43A2	1.77674	4.09187e-19
IFIT1	1.77448	4.07136e-16
S1PR1	1.75466	5.8047e-09
CPE	1.74905	3.98786e-07
COL22A1	1.74524	2.69258e-05
CASC15	1.74035	0.00032528
S1PR3	1.73254	3.204e-20
AP001610	1.724	5.27577e-05
CPEB4	1.72328	1.45977e-13
TNS1	1.70964	1.76159e-05
AC007750	1.70629	0.000761543
ABCG2	1.68705	3.22426e-06
CD24	1.68133	0.000101352
RUNDC3A-AS1	1.67752	0.00292334
SHC2	1.67298	0.00191037
PIEZO2	1.6651	0.00494322
JCAD	1.6558	1.49389e-18
SAMD9L	1.64902	2.1905e-20
MX1	1.63928	5.43733e-16
LINC02015	1.62863	5.29985e-09
NTN4	1.62046	2.1646e-11
SLC16A4	1.60901	2.19525e-06
ATOH8	1.60147	6.35385e-05
EGLN3	1.59831	0.000112218
MYL9	1.56593	8.08413e-20
AC090877	1.56541	0.00280403
LINC01638	1.56334	0.00230492
C15ORF59	1.56312	0.000209474
FAM174B	1.56213	2.89207e-05
CHST2	1.55926	1.63681e-13
STS	1.5515	6.56487e-08
MYO7B	1.54941	0.00227573
GBP4	1.54815	0.000110765
LIPH	1.5475	2.60757e-12
GCNT3	1.54679	5.97272e-20
LINC01629	1.54426	0.0117248
SPTBN5	1.54182	0.00111489
NEK10	1.53237	0.0079665
SYTL2	1.52839	7.8792e-14
PPFIA4	1.52586	7.05128e-06
LRRN2	1.51962	1.4131e-10
PPP1R3C	1.51474	1.98913e-06
MDGA1	1.51397	6.1779e-12
CPZ	1.50709	7.43003e-08
CTSS	1.49974	1.40453e-10
EEF1A2	1.49533	2.60828e-19
CCL5	1.49317	8.86112e-12
FBXL16	1.48305	4.22151e-05
LINC02551	1.4808	0.00268425
SNAI2	1.47297	2.57655e-05
AC107021	1.46896	0.0101332
AL358075	1.46782	0.0014369
GPR78	1.46684	1.64067e-07
LRP1-AS	1.46038	0.000180158
MCC	1.45029	1.19906e-05
SPOCD1	1.44583	2.12682e-05
CFAP44	1.44519	0.023912
DIO2	1.43508	0.000667351
VCAM1	1.42628	8.87182e-12
TTC3P1	1.42291	0.0053102
OASL	1.42009	4.32335e-07
AKR1B10	1.41938	5.59204e-05
MELTF	1.4181	3.24531e-30
UC_338	1.41614	0.000773328
C9ORF47	1.41474	9.90078e-05
TUBB2A	1.41431	7.59133e-13
FAP	1.41228	2.09955e-09
MELTF-AS1	1.39951	4.30074e-14
AC110597	1.3971	2.71073e-06
PLOD2	1.39591	1.21e-26
GREM1	1.39384	3.19666e-13
AC017116	1.39004	0.00725679
STOX2	1.38589	0.00136693
C4BPB	1.3839	0.000101259
PDGFRL	1.38296	0.00231466
THBS1	1.38199	1.08258e-18
SRFBP1	1.38169	2.01788e-14
MIR210HG	1.37935	0.000371689
PRR5L	1.37672	0.000112373
PIK3R3	1.37659	9.79533e-07
BAMBI	1.37554	7.51453e-08
ADAM19	1.36948	2.94856e-08
JAG2	1.36653	4.75766e-13
F3	1.36518	1.06312e-27
TMEM229B	1.35474	0.00210135
HYDIN	1.35435	0.0117248
SELENOW	1.35295	1.49452e-10
SLC22A3	1.35014	8.66081e-06
SYT1	1.34194	0.0038369
PAPSS2	1.34167	2.90241e-20
TRO	1.34017	8.81691e-05
AC037198	1.33219	6.48606e-17
MIR4800	1.32563	0.0152366
AL731563	1.32497	0.000454519
FBXO32	1.32115	7.8792e-14
SLC9A9	1.30906	6.12122e-05
NRG1	1.30678	2.27893e-09
CLIC3	1.30618	0.00180831
CCL28	1.30324	0.00452811
FBLN5	1.30305	1.60229e-07
EBI3	1.30185	0.000385695
IFIT2	1.2982	1.00296e-13
IGFN1	1.29547	0.000324476
TTC9	1.27855	0.00484786
MYH15	1.27663	0.00245804
RCBTB2	1.27168	0.0159559
ALDH1A3	1.2698	3.39194e-18
TCHH	1.26958	0.00589765
SAMD9	1.26949	1.98873e-15
RHOU	1.26826	0.000510186
CORO2B	1.26601	0.024575
C10ORF10	1.26002	0.0161676
GCKR	1.25812	0.0147879
LRP1	1.25759	6.13473e-15
DSEL	1.24693	4.98023e-09
AC020651	1.24557	0.00559457
FAM214B	1.24305	2.62947e-13
AK4	1.24147	1.22781e-14
SPP1	1.24008	5.4088e-08
BMP1	1.23038	8.08079e-15
CRISPLD2	1.22559	6.80517e-08
ENC1	1.22055	5.39062e-17
ZNF117	1.21874	0.00373582
P3H2	1.21868	3.0215e-14
AC104825	1.21699	0.0385614
AC005609	1.21158	0.0279056
AC084398	1.21142	0.0179168
CA9	1.2076	0.029631
MEIS3	1.2071	0.000918417
CCL2	1.20679	4.00967e-13
PGM2L1	1.20542	6.31874e-06
MMP24	1.20402	5.61344e-08
DRAM1	1.20141	1.23953e-13
LDLRAD2	1.20136	1.09167e-12
FOSB	1.19754	9.04557e-09
HTRA1	1.19456	4.33877e-13
RORA	1.18895	0.0100754
GGT1	1.18894	1.10167e-08
AC007336	1.18821	6.70766e-06
C8ORF31	1.18774	0.0194173
JPH2	1.18432	1.65093e-05
LIMS2	1.18289	1.46066e-05
ZNFX1	1.18114	3.46094e-17
CCDC69	1.17862	0.0228338
HSPG2	1.17072	9.32593e-18
CASTOR1	1.16825	0.00641158
SULT1A1	1.16729	5.497e-06
COL5A1	1.16598	5.97272e-20
MMP2	1.16585	1.19266e-13
MXD4	1.15892	1.92379e-13
PGAM2	1.15632	0.0103889
PXDN	1.15616	2.39572e-14
TP53INP1	1.15389	0.00176605
DNER	1.15331	4.78647e-05
AC015712	1.15313	5.47545e-13
MLLT3	1.15242	5.77699e-07
SLC4A4	1.14939	0.0352735
MUC1	1.14862	0.00227573
SPRY3	1.14597	0.00293847
AL136084	1.14477	0.00502117
WASF3	1.14133	2.22241e-05
AP1S3	1.14115	0.00134543
SNAI1	1.13738	0.000373024
TBC1D8B	1.13692	0.000332234
TMEM2	1.13469	3.90916e-11
ZNF469	1.13181	2.95728e-11
ISG15	1.13133	3.70295e-09
AC004656	1.12887	0.0106825
CTSO	1.12832	0.00623487
RIPOR3	1.12696	0.0202394
RIMKLA	1.12456	2.10299e-05
RAB6B	1.12361	9.27432e-05
OSR1	1.11955	3.20925e-05
AP002761	1.119	0.0257186
TRNP1	1.11811	3.78023e-05
AL138767	1.11641	0.014936
ADAM12	1.1155	8.10238e-12
CACNA2D1	1.11388	1.24732e-10
MAOA	1.11284	0.000706308
RASSF2	1.10582	9.65263e-05
ATP7B	1.10425	2.80304e-07
P4HA2-AS1	1.1034	0.000867532
FAM228B	1.10029	1.32914e-06
IL34	1.09878	0.0405667
AC017101	1.09758	1.36716e-06
ABI3BP	1.09724	0.00164877
FGFR3	1.09608	0.0391936
BFSP1	1.09181	0.010081
ARID5B	1.0892	0.00217
LINC00334	1.08856	0.000651033
DAB2	1.08559	4.12692e-11
ADAMTS15	1.08468	0.0358369
KLHL4	1.08367	2.77305e-05
PMEPA1	1.08013	2.58739e-10
ATP2B4	1.07614	1.45649e-12
SYNPO	1.07601	2.50167e-09
TGFB2-AS1	1.07511	0.00798591
MAGED1	1.07484	3.19994e-15
FLG	1.07339	6.37311e-07
FRK	1.06938	0.000271001
KCNB1	1.06599	0.0197318
P4HA2	1.06051	2.80213e-11
SPON1	1.05906	0.0263418
BHLHE41	1.059	2.50262e-05
SUSD5	1.05874	0.000417664
ERCC6	1.05836	8.03812e-06
APLP1	1.05621	2.17879e-05
ATP8B4	1.05296	0.000610288
AADAC	1.05162	0.0133538
ASAH1	1.0507	2.38137e-08
WTAPP1	1.04996	0.0198409
MAN1A1	1.0447	3.57971e-10
P4HA1	1.04265	9.00814e-11
GYS1	1.04069	1.13518e-08
TTYH2	1.03976	0.0450661
PCSK7	1.03913	5.5566e-11
PCDHA12	1.03658	4.55258e-07
PLXNA3	1.0332	2.44611e-12
CHPF	1.02991	3.16422e-11
PCDHB14	1.02885	0.0172411
CPEB2	1.02484	4.45044e-05
NR4A2	1.02272	0.00259748
AC010768	1.02162	0.00368243
CARD11	1.01972	2.55592e-05
PIK3IP1	1.01581	0.000242306
RNU1-125P	1.01417	0.0352307
COL1A1	1.01365	5.16247e-06
ZNF608	1.01353	0.0223711
STAT1	1.01249	1.62653e-13
PGBD5	1.01082	0.00803999
SERINC2	1.01027	3.6241e-05
PCDHB13	1.00751	0.00557185
BTBD11	1.0064	9.97191e-06
APOL1	1.00504	5.12848e-09
ERV3-1	1.00462	0.0149238
HCN4	1.00287	0.000233896
CD82	1.0013	5.15422e-08
C8ORF4	1.00067	0.00335083
TLN2	0.99852	3.86684e-06
OLR1	0.996271	2.38295e-06
TGFB2	0.994936	8.90919e-09
MRAS	0.993778	1.20834e-06
TMEM74B	0.992906	0.026543
ARHGDIB	0.989666	0.010225
PCDHA1	0.989166	7.95578e-05
WFS1	0.987379	2.00027e-09
HERC6	0.985891	4.21633e-05
GALNT12	0.985369	2.99773e-05
ANKRD1	0.984257	2.20187e-11
GPRC5A	0.981662	9.36878e-11
CPPED1	0.979459	1.3089e-06
DNAJB4	0.978676	2.84439e-07
IFNGR1	0.97824	1.5594e-10
TP53INP2	0.974186	3.71377e-05
ART4	0.971606	0.00255312
DISP1	0.971584	0.0446975
CYP4F3	0.970952	0.0411474
LAMB3	0.969318	3.00082e-09
SNHG14	0.969218	9.6666e-09
NIPAL2	0.968669	0.00452075
RAB30	0.966298	0.000311265
IL1R1	0.964586	8.17579e-05
TMEM198	0.963892	0.00595241
SLC35C1	0.963835	7.3273e-07
NDRG4	0.961365	0.00652436
PAPPA	0.960037	5.45019e-06
IGDCC4	0.95972	1.15435e-05
FOXL2NB	0.958607	0.0489357
P2RY2	0.957914	0.00973829
PLXNC1	0.952596	0.00361896
IQCA1	0.95073	0.0111793
PCDHA2	0.950158	0.000178863
ZNF93	0.949352	0.00277973
MAN2B2	0.949268	1.43767e-10
AC079328	0.949179	1.0705e-07
FLG-AS1	0.948686	0.0103889
CGNL1	0.947508	0.00454053
PARP9	0.946205	1.29525e-06
MFGE8	0.946079	7.2276e-10
ADAM23	0.945516	9.46715e-07
PAPPA-AS1	0.940299	0.0369412
SMPD1	0.939984	1.06135e-07
PCDHA8	0.938889	0.000282927
SOX4	0.938573	2.56459e-07
EHD2	0.937961	2.19938e-08
DLG4	0.937674	0.000867532
C14ORF37	0.936234	0.00516382
ENG	0.932654	6.62695e-11
PITPNM3	0.932646	0.0466442
TMEM45A	0.932332	0.000490525
IGFBP7	0.931817	0.000696785
TPRG1L	0.931099	3.1988e-05
RHBDL2	0.929689	0.0189159
PCDHA9	0.928794	0.000335036
PTPRJ	0.927644	2.75509e-10
ITGAV	0.927635	7.42895e-13
MGAM	0.927034	0.0415566
FGF5	0.92659	0.00194295
RABAC1	0.925608	2.19434e-06
JAK3	0.92433	0.00658188
SELENOM	0.923331	2.05665e-07
PCDHA7	0.923308	0.000247584
C9	0.922464	0.00088847
PSMG3-AS1	0.922096	0.00649193
MMP9	0.921502	0.00731296
HELZ2	0.921127	5.05072e-11
ARHGEF3	0.919814	0.000574664
CREB3L1	0.919273	3.37384e-10
TSPAN9	0.917764	2.78521e-06
FBXO2	0.915328	0.0117236
IFIT3	0.91503	3.15606e-06
G0S2	0.912534	0.00117947
AC027601	0.912253	0.000317896
PFKFB4	0.911898	0.00874705
P2RX6	0.911342	1.34771e-05
GM2A	0.910674	2.38295e-06
GBP1	0.909891	2.21793e-07
PCDHA5	0.909589	0.000169427
RGS2	0.909266	0.0177761
UBL3	0.908436	2.06351e-06
ALPK2	0.907353	5.73675e-07
ZNF703	0.906608	8.23236e-05
IRF9	0.906274	0.000110765
FAM26E	0.905161	0.0486644
HMOX1	0.904675	3.86007e-09
FNDC4	0.902853	8.79591e-05
ITGA1	0.902446	3.57185e-06
PCDHA3	0.902335	0.000294161
PAG1	0.901989	0.00105688
SLC41A2	0.90132	3.04088e-05
ARHGAP31	0.900512	2.15358e-07
SLC12A5-AS1	0.900434	0.0325589
AL671883	0.899785	4.93047e-10
NEDD9	0.89879	0.00141369
USP18	0.898726	0.0186159
FRAS1	0.89872	3.20925e-05
SHC3	0.897778	1.06684e-05
DKK3	0.895832	3.95097e-09
SEMA3D	0.895671	0.0108759
ATP10D	0.895629	2.04136e-07
TMEM178B	0.895548	0.00038482
AKR1B1	0.895108	1.62047e-12
PCDHA4	0.894144	0.00068247
SLC9A7	0.893489	3.97165e-10
ZNF503	0.891176	0.00127305
HEG1	0.890277	3.00521e-07
ID3	0.890146	2.23407e-08
APCDD1L-AS1	0.88929	0.0294141
VEGFC	0.888611	3.64449e-05
NOMO3	0.88853	0.00220069
ST3GAL5	0.888343	0.0240883
FUT8	0.8881	6.34945e-09
KIAA1644	0.886426	0.0151023
TRPM4	0.886222	0.000595548
CERCAM	0.884785	2.84909e-11
TREH	0.883523	0.00155175
CHST7	0.882547	0.000566412
CILP2	0.882201	0.026786
NRBP2	0.880951	5.60859e-05
AC105105	0.879567	3.93263e-05
ACSF2	0.877502	0.000418235
PRSS23	0.87608	3.23173e-08
PALLD	0.87495	8.8617e-08
TGFBI	0.873742	1.47354e-10
AL590006	0.873436	0.00699674
POFUT2	0.873095	1.87848e-07
CYP1B1	0.86923	5.99483e-10
CHPF2	0.868987	1.56544e-09
CITED2	0.868863	1.00426e-05
AKR1C3	0.867674	7.40253e-06
PPFIBP2	0.867592	0.015757
SH3BGRL3	0.867189	5.59879e-07
VLDLR	0.86526	0.000101049
SEMA3E	0.865041	0.00324451
TP53I11	0.862503	7.85706e-06
GNPTAB	0.861537	1.50935e-06
C15ORF52	0.859308	7.69513e-09
KIAA1324	0.858979	0.00115811
PAM	0.858885	2.62784e-10
UBA7	0.85875	0.0160385
TAF13	0.856872	4.20975e-05
BLCAP	0.856793	3.37546e-07
C1ORF226	0.856202	0.0422193
RGL1	0.853473	0.0364642
C1S	0.852768	7.51868e-08
RRBP1	0.851655	7.38029e-09
APOL2	0.850159	9.87332e-06
JAG1	0.848813	2.41976e-05
RTL5	0.847195	0.0124158
DUSP1	0.846676	3.26968e-09
PFKFB3	0.846251	2.97504e-07
IRF7	0.845632	0.00147044
PNMA8A	0.844262	0.0263146
AC117402	0.842761	0.00277952
AC011511	0.839271	1.52683e-05
PCOLCE2	0.839202	1.66399e-06
SERPINE1	0.838755	1.74599e-11
DENND2C	0.838711	0.0479158
TPST1	0.838638	5.96417e-06
CD44-AS1	0.836575	0.000109002
DTX4	0.836549	0.0277695
DDX60L	0.835198	1.79752e-07
C3ORF58	0.835162	1.29939e-05
HECW2	0.835117	0.00116073
CYP1B1-AS1	0.834507	8.80844e-07
S100A3	0.832982	0.0127177
OSTF1	0.832822	0.00431818
QPRT	0.832143	2.17268e-07
PIP5K1C	0.831282	1.41962e-06
PPP2R5B	0.831216	0.000131912
PCDHA13	0.830419	0.00140491
AL133230	0.830262	0.00501115
PDZD2	0.830114	0.02797
EFR3B	0.829704	6.2618e-07
ATL1	0.829405	0.0224283
DPYSL4	0.829234	4.23495e-05
AL512356	0.829155	0.027435
PEA15	0.829014	4.63057e-10
ICAM1	0.827643	1.76037e-07
CARD6	0.827276	0.0045155
MIR614	0.826973	0.0413629
PCDHA10	0.826543	0.00104852
TPM1	0.825904	6.13215e-09
COL4A1	0.825004	1.70304e-09
OAS3	0.824427	8.6449e-08
NABP1	0.82424	9.42256e-09
ZMAT3	0.823386	0.000164069
KRT7-AS	0.822776	1.09481e-09
PCDHA6	0.820672	0.000206246
PCSK1N	0.820466	2.22226e-06
NOMO2	0.819785	2.70555e-06
NDST1	0.818369	1.00452e-06
TGFA	0.81724	0.00127744
NIPAL3	0.817225	0.000230351
FAM114A1	0.817046	2.24407e-07
SDC4	0.817012	2.12154e-10
STXBP6	0.816884	0.00133457
PML	0.816695	2.04913e-08
BEX1	0.81641	2.38295e-06
ITGA5	0.816281	7.62519e-10
NOCT	0.815473	4.88687e-06
AL591845	0.813503	0.049883
PCDHA11	0.812503	0.00123157
TCTA	0.81247	0.00517053
RASSF7	0.811291	0.000243287
PSG4	0.810718	5.25826e-05
NOMO1	0.809265	1.33895e-07
ADAMTS12	0.807119	0.0463403
SDK1	0.806105	0.0111452
EPAS1	0.804576	7.4157e-09
MMP24-AS1	0.804312	2.51101e-06
CDR2L	0.804009	2.71434e-06
TNFAIP3	0.803868	1.51297e-06
LFNG	0.803236	0.000519148
FAM98A	0.802742	5.15428e-06
MOSPD1	0.801796	0.000433431
MEGF6	0.801534	5.41291e-06
CASC10	0.801201	0.0118552
SLC9A3-AS1	0.799459	0.000561417
FAM189A1	0.79883	0.0234758
SIRPA	0.797376	8.80844e-07
MANBA	0.796897	0.000915965
HLA-B	0.796755	5.32497e-10
TGFB2-OT1	0.794966	0.000425211
MITF	0.794482	0.0193935
GBA	0.793864	1.09768e-07
TPM2	0.792614	4.21756e-09
MR1	0.791803	2.15582e-05
AL121987	0.791177	0.000317896
AP000892	0.790447	0.00197816
AKAP13	0.790196	2.19948e-07
LGR4	0.78947	0.00042653
IL32	0.788533	5.71674e-07
CTSB	0.787586	1.21512e-09
SEZ6L2	0.787	1.65805e-05
AC006058	0.786973	0.0334379
SDC3	0.785649	3.62924e-07
FAT4	0.784931	0.000143481
PCDHAC1	0.784698	0.000190096
C3	0.784104	3.6155e-09
AC097534	0.782819	0.0418292
NPTXR	0.782657	1.34089e-05
MT-TP	0.782323	0.000573806
AL162586	0.782022	0.000120929
PARP12	0.781845	2.23223e-05
CAPN5	0.777965	0.000182894
CTHRC1	0.777161	0.00532001
PLA2G15	0.7771	5.84979e-05
ARSA	0.776391	0.000459602
BNIP3	0.775614	9.37976e-06
AP001972	0.775275	0.0352553
AC087286	0.775263	0.0010659
MCOLN1	0.77308	0.00437456
CSF1	0.772479	1.53714e-07
SLC38A10	0.770653	5.77953e-08
SPTAN1	0.769866	2.07416e-07
RTL8C	0.769748	1.13243e-06
ARSD-AS1	0.769539	0.0422781
PHLDB1	0.768976	3.36524e-06
MIR671	0.766802	0.00587972
HEATR5A	0.766592	2.35328e-05
AMPD3	0.765978	9.12035e-05
MT-ND3	0.763321	0.000771458
KCTD11	0.762894	0.000222251
SYT12	0.762171	0.0295743
SLC2A6	0.760312	4.59689e-07
VPS18	0.760016	2.90313e-06
AC013451	0.759756	0.0292057
ABCA7	0.758757	9.95447e-05
MT-TT	0.758566	0.00245804
PLPPR2	0.758491	0.000587457
AC009086	0.758187	0.000395321
RRAD	0.756815	5.28166e-05
GSTM3	0.754835	0.000938587
HGSNAT	0.754403	9.62286e-05
ASPHD1	0.753744	0.00409842
AC093110	0.753672	0.000725622
FGF11	0.753554	0.0218285
CDON	0.75197	0.0270716
AL356481	0.751205	0.000858933
CDK6	0.749651	9.09297e-08
HAVCR1	0.749094	0.0375983
PLA2G4C	0.748633	0.0107969
GBP3	0.745814	0.000247584
SERPINH1	0.745109	9.40445e-08
PON2	0.741701	1.37375e-05
GALNT7	0.741622	1.49303e-05
TTLL7	0.741134	0.0037813
AC091588	0.740829	0.0288333
ZHX3	0.739362	1.90329e-05
VPS53	0.73896	9.11143e-07
RECK	0.7384	0.000146699
IQSEC2	0.738278	9.95447e-05
CX3CL1	0.737989	0.00146527
PLOD1	0.737655	2.068e-07
IL13RA1	0.736415	2.86468e-07
ZNF107	0.735146	0.0232729
SNPH	0.734494	0.000566412
C8ORF58	0.733859	0.00307243
BICC1	0.732816	0.000614023
ITGA4	0.732597	1.04445e-05
ADAP1	0.732214	0.0349573
RIMS4	0.731782	0.043051
RFTN1	0.731535	0.00293847
PLEKHM1	0.730965	5.35675e-06
SCD5	0.730667	0.00056156
PLBD2	0.728544	1.62165e-06
KRT7	0.725707	4.51345e-08
SOGA3	0.724901	0.0158744
JAK1	0.72225	5.91486e-07
SAMHD1	0.721133	5.65037e-05
OPTN	0.720283	7.02775e-06
ROR1	0.719875	8.17579e-05
ARL6IP5	0.719825	3.20925e-05
PRNP	0.719742	2.2532e-07
CERKL	0.718872	0.0351654
SUSD6	0.715736	0.000700604
PARVA	0.715514	4.22899e-06
AL008726	0.715095	0.000131139
DNAJB2	0.714637	6.9674e-05
KCNK6	0.713844	0.0463403
DNAH17	0.713718	0.000821202
AC005540	0.71232	0.000737587
LZTS3	0.711967	0.00095411
IDUA	0.711163	0.00700975
PTPN1	0.711013	1.39135e-06
GABARAPL1	0.708822	1.19854e-05
SPEG	0.707661	0.00424859
AL139220	0.707537	0.0093046
TMEM8A	0.707301	1.12195e-05
PRAME	0.70703	0.000935026
BTBD19	0.706953	0.00447779
EPDR1	0.705772	8.27348e-06
LPCAT1	0.704596	3.51262e-05
GRN	0.70333	1.26087e-07
AC004754	0.702688	0.00012843
TGOLN2	0.702543	2.35657e-07
PSORS1C1	0.702171	0.0306698
ABCA1	0.701558	2.29599e-07
YPEL5	0.700755	3.58287e-05
MTX1P1	0.700597	0.0212197
PCDHAC2	0.700378	0.00366779
GLS	0.700209	4.09563e-06
MAGI1	0.700156	0.00186978
CES1	0.69996	0.00225048
LANCL2	0.699133	0.000446816
NXPE3	0.696814	1.60975e-05
DNAH17-AS1	0.696482	0.0299466
PCDHGA1	0.694888	0.000307466
AC079313	0.694357	0.00906569
PROS1	0.694336	0.000346766
DBN1	0.694012	6.53121e-06
PSAP	0.693452	8.91336e-08
ATP7A	0.692469	0.0178566
IFIH1	0.692082	0.00706371
HSPB8	0.691912	0.000301367
MRC2	0.691366	5.72768e-06
NKX3-1	0.690834	0.0045155
PCDHGA2	0.690382	0.000365928
PCDHGA3	0.689885	0.000351202
SLC15A3	0.689306	0.0294048
MBOAT7	0.689265	3.95724e-05
TLCD2	0.689216	0.00128751
KCP	0.688725	0.00452018
PCDHGC4	0.688511	0.000359696
SLC40A1	0.688174	0.0364584
INHBA	0.686823	6.20839e-06
PCDHGB1	0.686552	0.000317896
SAR1A	0.686316	4.5308e-05
GPX1	0.686231	3.73453e-05
SOX9	0.686166	0.00221785
ZBTB20	0.686089	0.000694899
AC093010	0.685421	0.00195662
FLNC-AS1	0.685375	0.000344612
CALU	0.684869	2.2246e-07
EPHA1	0.684645	0.00125869
SLC27A2	0.683993	0.00297035
VASN	0.683896	0.000367852
C11ORF24	0.68265	0.000811056
ZNF486	0.682038	0.0402661
ADPRHL1	0.682023	0.0170802
PCDHGC5	0.68189	0.000446327
ANXA8	0.681154	0.0012382
ATP13A3	0.681097	3.76463e-07
LINC00839	0.680726	0.0270716
GATA6	0.680612	0.000452596
BMPR2	0.679672	0.000117106
CTSF	0.679154	0.000539354
RAB11FIP5	0.678953	5.78473e-06
FAM234A	0.678665	3.73872e-05
PCDHGA12	0.678148	0.000518798
DDX58	0.677817	3.94808e-05
AHDC1	0.677569	0.000786767
TAOK2	0.677141	7.58579e-05
DKK1	0.676478	0.00194312
TUBA1A	0.675167	3.17687e-05
FOS	0.674758	9.37386e-05
PCDHGA11	0.674706	0.000458811
SNN	0.674571	0.0465734
SLC9A1	0.673697	0.00188184
PCDHGB7	0.673455	0.000609208
DCBLD2	0.672822	2.51798e-06
DLGAP4	0.672616	9.70469e-05
RHOQ	0.671697	1.41825e-05
ZYX	0.671627	3.17962e-06
C4ORF3	0.671378	0.00272953
ELL2	0.671223	0.00437903
AFAP1L2	0.669392	0.00034453
DYSF	0.669241	0.000101206
CAMK1D	0.66845	0.0293578
NAGK	0.666225	0.00106898
ZNF850	0.665936	0.00236408
PCDHGB6	0.66579	0.000548711
PTPRB	0.665483	0.0333899
SRPX2	0.665469	0.00834545
PCDHGC3	0.664602	0.000209999
PCDHGA9	0.662248	0.000603811
AP4E1	0.661618	0.000935026
TAX1BP3	0.661572	3.54475e-06
FLNC	0.660975	3.1607e-06
PCDHGB3	0.660772	0.00062277
SH3RF2	0.660759	0.00776741
RBM24	0.659967	0.00835035
ZFYVE1	0.6598	0.00122604
NOTCH3	0.65953	2.30533e-05
SYT14	0.6593	0.0209902
IRGQ	0.65883	0.00017579
SMYD3	0.658337	0.0170005
HLA-F	0.657757	0.00484786
TGFBR1	0.657408	2.03565e-05
FSTL3	0.656222	3.58701e-05
PCDHGA4	0.655768	0.000367171
AC068768	0.65503	0.010112
LIFR	0.654862	9.95447e-05
PCDHGA10	0.654468	0.000832194
TBC1D9	0.654444	0.000858933
MICALL2	0.653975	0.000745441
PCDHGA6	0.652515	0.000881308
SVIL	0.652431	2.83727e-05
SIAE	0.651879	0.00176605
TMEM131	0.651804	7.54602e-05
RND3	0.650789	0.00032172
LIPA	0.650627	0.00017335
TTC14	0.650425	0.00559457
PCDHGA5	0.650067	0.000877474
CD44	0.649609	8.5096e-07
AKIRIN1	0.649279	0.000294066
NACC2	0.647913	3.6642e-05
RABEP2	0.64659	0.0187917
SMARCD3	0.644145	0.0119892
NEU1	0.643323	5.04184e-05
RHBDF1	0.642874	0.00117216
ITGA2	0.641682	2.05051e-05
ANKRD29	0.6411	0.0254578
AC080038	0.640974	0.0255992
PTPRK	0.640828	2.06338e-05
NCEH1	0.63909	7.46432e-05
AC005021	0.638958	0.0499729
AC093155	0.63855	0.000795928
YPEL2	0.638187	0.0202713
SEC24D	0.637545	0.000161359
PCDHGB5	0.636786	0.000459605
GLIPR1	0.635295	0.000396835
AC068580	0.634944	2.04545e-06
C6ORF132	0.63462	0.000595548
SUSD1	0.634619	0.000687703
ARF4	0.633908	2.17879e-05
LDHA	0.632416	3.04107e-05
WIPI1	0.63206	0.0136056
AL136988	0.630855	8.95414e-05
PCDHGA7	0.630813	0.000883688
DLGAP4-AS1	0.629607	0.0302109
AAK1	0.62927	4.33976e-05
PCDHGB2	0.628609	0.0011091
PCDHGA8	0.628354	0.000875295
PCDHB5	0.62827	0.0146238
CCPG1	0.628118	0.000873459
CXCL5	0.628113	0.000817827
CRMP1	0.627637	0.010081
THBD	0.627203	0.000868547
GALNT10	0.62526	0.000435858
CD59	0.623791	6.93414e-06
CKAP4	0.621924	4.83351e-06
GGT8P	0.621719	0.0304217
LRP12	0.621003	0.0011315
MPZL1	0.620604	1.90329e-05
CHST12	0.620517	0.000644925
CTSD	0.618226	3.03225e-06
ATP6V0E1	0.618165	0.00060818
ACAA1	0.617911	0.019305
TGFBR2	0.616398	2.82758e-05
AC021739	0.615908	0.0303945
ZNF841	0.615505	0.0364642
ADM	0.613678	0.00731296
ENTPD7	0.612991	0.0399194
EXT1	0.612767	4.78647e-05
CAT	0.612497	0.0112807
HLA-C	0.611758	4.0527e-06
C1QTNF6	0.611717	0.0102677
DGCR2	0.609384	2.61253e-05
CLN8	0.609222	0.00346904
LGMN	0.608984	0.000882672
SLC39A13	0.608949	0.000225803
TTC3	0.608677	4.45044e-05
AC244197	0.608579	7.41612e-05
RCAN1	0.605535	0.0110392
DNAAF4-CCPG1	0.605036	0.00249691
PCYT1A	0.604547	0.000243646
SH2D4A	0.604257	0.00260312
SLC16A3	0.604255	0.000103743
DTX3L	0.603897	0.000151775
CTSA	0.603328	2.61253e-05
TBC1D2B	0.602595	0.000918417
SBDSP1	0.602419	0.0135501
ATP2C1	0.600826	4.83881e-05
PLTP	0.600628	0.0170026
MARVELD1	0.600533	0.000726436
GLMP	0.600242	0.000298393
SELENOT	0.599749	0.000795928
VDR	0.599514	0.00537943
UBXN11	0.598181	0.00673968
AC004997	0.597666	0.0270716
CREG1	0.597381	0.000143543
WDR44	0.597146	0.00997092
UNKL	0.597011	0.000179592
ATP6AP2	0.596634	0.000117106
COL6A1	0.595909	1.0936e-05
KDELR2	0.595494	3.77511e-05
AMIGO2	0.595039	0.00014192
PCDHGB4	0.59449	0.000596511
FYN	0.592724	0.0353951
PRAG1	0.591628	0.00823799
ZBTB47	0.591604	0.0164829
BNIP3L	0.591586	0.000474164
AKT1S1	0.591265	0.00122423
PGAM1	0.591036	0.00100687
TNFRSF21	0.590724	0.000332234
FAM219A	0.590666	0.000240956
TSC22D2	0.589667	0.000206144
AL133453	0.589525	0.0257513
SP100	0.588772	0.000572532
FAM162A	0.587964	0.031616
SH3BGRL	0.587802	0.00884634
SLCO2B1	0.587417	0.000629219
ST5	0.587277	0.00810359
ANKFY1	0.586948	0.000190756
PTGFRN	0.586651	0.000158555
RNF138	-0.585159	0.00904407
DHCR7	-0.585563	0.000311498
ETV5	-0.586297	0.00267327
FAM169A	-0.587053	0.0299443
BTF3L4	-0.589049	0.00138223
E2F7	-0.589381	0.0129104
GNE	-0.589455	0.000568962
SMC4	-0.589561	4.92808e-05
AC073569	-0.589804	0.0235783
MRPL2	-0.590418	0.0112062
ORC1	-0.590626	0.0198679
LRRD1	-0.591978	0.000202129
TAF9B	-0.59245	0.0225988
MTIF2	-0.592509	0.00437456
ELOVL2	-0.593088	0.022908
DEK	-0.593594	4.33976e-05
SNHG15	-0.593635	0.026786
TMEM170A	-0.59477	0.0154287
ASPM	-0.595018	0.000566412
CDCA3	-0.595472	0.0268369
MRPS27	-0.596143	0.00118942
PLP2	-0.596577	0.000346955
XPOT	-0.598719	0.000125659
FBXO5	-0.59962	0.0250042
NRF1	-0.599682	0.0376928
NSMCE4A	-0.599985	0.0315648
SLC14A1	-0.60028	0.0101958
PRPF38A	-0.600895	0.00167101
HIST2H2BF	-0.601604	0.0450661
NUP160	-0.603556	0.000545507
TUBGCP3	-0.604755	0.00954982
ABTB1	-0.604858	0.0257186
HMMR	-0.605141	0.00885512
PBK	-0.605177	0.00509329
TRIM59	-0.605555	0.000297712
POLD1	-0.606606	0.000393115
2010-09-01	-0.6072	0.000761543
DLGAP5	-0.607224	0.000795928
SEH1L	-0.608261	0.000308672
DTYMK	-0.608508	0.001084
HNRNPA1	-0.60898	5.53451e-06
NUDT21	-0.611735	9.65263e-05
RRNAD1	-0.612297	0.00569067
MARS	-0.612398	0.000710923
CCHCR1	-0.612504	0.0109653
ORC2	-0.612657	0.00307259
CYP51A1	-0.613633	8.61111e-05
DUT	-0.614369	0.000206539
TERC	-0.614964	0.000692529
PPP1R26	-0.614982	0.000317696
CKAP2L	-0.615647	0.00210619
ZFP69	-0.616125	0.0216718
USP43	-0.616679	0.0128256
NASP	-0.616729	6.31431e-05
SP4	-0.616891	0.0251784
TELOMERASE-VERT	-0.617794	0.000647539
ADCK2	-0.618004	0.00553575
LY6K	-0.618152	0.0010365
DVL2	-0.61837	0.000168724
DNAJC19	-0.620048	0.0247919
LMO4	-0.62073	0.0173734
AL589935	-0.620936	0.0347426
KYAT1	-0.621914	0.0382468
ANP32E	-0.621964	5.59171e-05
PRRX2	-0.622841	0.0489172
SLC16A13	-0.623935	0.0165942
CHN1	-0.624966	0.0347086
RMI2	-0.626564	0.0312847
HNRNPD	-0.626821	3.70803e-05
DDX39A	-0.627668	0.000863737
JDP2	-0.627887	0.036502
ZNF853	-0.628254	0.0185428
TFAP2C	-0.628506	0.0241365
SLC25A40	-0.62862	0.020557
ACSS2	-0.629131	0.00373878
KAT8	-0.629534	0.0128458
WDR35	-0.631231	0.0052612
TTC26	-0.63317	0.0271686
SPC24	-0.633867	0.000403275
ASB13	-0.634653	0.00394502
FLOT1	-0.635669	0.000109002
TCEA1	-0.636574	0.000479726
C2ORF68	-0.637333	0.00826295
CCBE1	-0.637462	0.000883688
SLC1A4	-0.639289	0.0030248
PRKX	-0.639889	0.0112807
PLPBP	-0.63989	0.0230172
OGFRL1	-0.641416	7.46432e-05
DOT1L	-0.641604	0.000458333
BUB1B-PAK6	-0.642024	0.0437467
ADORA2A	-0.642416	0.0162015
PHF19	-0.643914	0.000240385
FANCG	-0.644405	0.000198762
MACROD1	-0.645969	0.0129104
TAZ	-0.64756	0.00127715
MCM2	-0.647568	4.55138e-06
TMEM135	-0.647695	0.0119062
HELLS	-0.647912	0.000458405
FANCA	-0.648651	0.00176789
ZNF558	-0.648894	0.0433686
WDR18	-0.649362	0.0119524
RNF168	-0.649786	0.000599276
KIF14	-0.649949	0.000133399
COCH	-0.650095	0.00252402
TMTC4	-0.651144	0.0363798
MMS22L	-0.651887	0.000407462
MCMBP	-0.654181	8.81691e-05
ATP6V1E2	-0.656051	0.0151232
NCAPH2	-0.656746	0.00307259
NAPRT	-0.657853	0.00521672
ZNF507	-0.657952	0.000410693
DHFR	-0.657968	0.00170615
ESPL1	-0.659238	0.000138598
TSNARE1	-0.659286	0.0348779
KLF11	-0.661936	0.00679636
PEX1	-0.662704	0.00870841
SNRPA	-0.663925	0.000164044
ROBO3	-0.664941	0.0270516
AP000781	-0.665402	0.0347086
HMGA1	-0.665641	1.59292e-06
GK	-0.665801	0.0465492
RRM2	-0.666578	5.89712e-06
CEP120	-0.666866	0.0182231
STMN1	-0.667344	2.97542e-05
KIFC1	-0.668583	0.000132602
HIST1H2BC	-0.668984	6.83273e-05
PCIF1	-0.670304	0.000460532
CENPU	-0.671812	0.0462836
MYO5C	-0.672421	0.0375119
EEF1A1P5	-0.672654	0.044336
NDC80	-0.674539	0.00049778
NAF1	-0.674895	0.0149447
LIG1	-0.675005	0.001347
PEG10	-0.675749	0.0041367
PKN3	-0.675899	0.00309179
HERC5	-0.676629	0.00934796
ANXA3	-0.677409	3.20925e-05
SFXN4	-0.67785	0.027701
GUSB	-0.678269	0.00049312
CDCA7L	-0.678618	3.49161e-05
EXOSC8	-0.680306	0.00889689
PMEL	-0.681324	0.0157619
AL132780	-0.682242	0.00569728
EXPH5	-0.682951	0.0246152
EPB41L4A-AS1	-0.683969	0.0488019
OCLN	-0.685669	0.0337816
MEX3A	-0.68634	0.0017674
DEPDC1B	-0.687239	0.0118344
SCARNA10	-0.688153	0.00367426
SLC47A1	-0.690594	0.00222381
MRPL48	-0.690596	0.0163751
OPLAH	-0.691503	0.00337172
TMEM106C	-0.692936	4.45044e-05
LBR	-0.693874	5.45019e-06
IQGAP3	-0.69407	2.13315e-06
UHRF1	-0.694867	1.28746e-05
AEBP1	-0.695231	0.00664457
SECISBP2	-0.69658	0.00103226
PSMD5-AS1	-0.696817	0.00693976
KRT80	-0.696979	6.70766e-06
SMIM19	-0.697572	0.0248114
BLM	-0.698258	0.00357648
CHEK1	-0.699347	0.000593272
SOWAHC	-0.701231	0.000545507
CBX7	-0.701278	0.0228567
AL049830	-0.701474	0.0154111
RNASEH2A	-0.702499	0.00229313
HIRIP3	-0.702675	0.0126972
CCDC88C	-0.704178	0.0478792
SFN	-0.704651	3.6642e-05
RAB3IP	-0.705237	0.00686376
METTL21A	-0.705363	0.0172616
PTK2B	-0.705536	0.0122444
SSRP1	-0.705816	5.1073e-07
RSAD1	-0.707074	0.00250456
MIF4GD	-0.707342	0.0126186
NT5C	-0.709301	0.00247673
HMBS	-0.70999	0.00394889
ANO8	-0.711076	0.0164096
DUSP4	-0.71133	7.71382e-05
YARS	-0.711892	5.98935e-05
FAM76B	-0.712989	0.00952433
HADH	-0.713349	0.00226751
MRPS31	-0.713388	0.0490967
CDK5RAP3	-0.713774	0.000182894
NSD2	-0.713787	1.73444e-07
AC007240	-0.714646	1.16271e-05
MBP	-0.714657	8.31484e-05
PAXX	-0.717158	0.000460493
PAFAH1B3	-0.717684	0.00367693
RPIA	-0.717942	0.00102251
CTNNAL1	-0.718026	9.20602e-07
DNHD1	-0.719687	0.00563475
ENOSF1	-0.719898	2.60495e-06
EEFSEC	-0.720565	0.0085185
MYO19	-0.720622	9.27047e-06
DLG3	-0.720877	0.0225317
IER2	-0.721046	1.62e-06
TBC1D8	-0.721758	0.0235211
DHODH	-0.72226	0.0157476
ADAMTSL1	-0.722732	0.0217018
NTHL1	-0.724894	0.0151232
HIP1	-0.726835	8.7969e-05
METTL4	-0.727825	0.0277138
C16ORF74	-0.728288	0.0144972
LRRC20	-0.729065	0.000883688
PLS1	-0.730802	0.0273011
PSRC1	-0.731346	0.00118378
KIFC3	-0.733279	6.44989e-07
PRTG	-0.73462	0.00275737
NOP53	-0.735685	1.25258e-05
CDC7	-0.735909	0.000493659
MCM10	-0.737249	0.00105963
MB21D1	-0.739648	0.00272827
ISOC1	-0.741723	0.020479
AC092118	-0.743269	0.00223324
CDK1	-0.743286	9.17229e-05
ASB1	-0.745306	0.000586998
GAS5-AS1	-0.745416	0.01329
RAB3IL1	-0.745457	0.00191641
DHPS	-0.746873	0.000492866
STAMBPL1	-0.748405	0.0290472
MVB12A	-0.7501	0.0109653
FDXR	-0.752747	0.0305304
PPP1R9A	-0.753252	0.00603646
NCR3LG1	-0.754705	0.00584108
RSL24D1	-0.75594	4.50943e-05
MAP3K21	-0.757817	0.000251875
HIST1H2BK	-0.757826	8.55943e-08
PDGFB	-0.757907	8.94839e-05
FBL	-0.758154	1.60829e-06
HAUS5	-0.758257	0.0045155
ACAT2	-0.759322	2.16852e-05
PIM3	-0.759433	7.75075e-06
BARD1	-0.759504	0.00259748
NBEAL2	-0.760039	3.12268e-05
ADAMTS6	-0.763959	0.00388574
HAUS1	-0.764288	0.0342723
SMC3	-0.765241	2.13315e-06
ANKRD18B	-0.766118	0.00864566
HIST1H2AC	-0.7672	6.37311e-07
CHAF1B	-0.76751	0.00131276
CLDN11	-0.770061	7.68623e-08
PM20D2	-0.771539	1.45384e-06
KCNQ4	-0.774185	0.0312046
SLC35F3	-0.774253	0.00959907
KCTD3	-0.775572	2.68819e-05
POU2F2	-0.777301	0.00932657
AC011446	-0.780597	7.29411e-07
KIF15	-0.781692	0.000346344
ANP32B	-0.781888	9.63888e-08
ZNF496	-0.783859	2.49797e-06
RUSC1-AS1	-0.784085	1.96629e-07
ENKD1	-0.785258	0.0178695
GLUL	-0.78642	4.93094e-07
LSM2	-0.787125	0.000825163
TESMIN	-0.78731	0.0377382
CEP152	-0.787755	0.000694899
AP002478	-0.788273	0.0100676
ARL6IP6	-0.788633	0.000977833
MDM4	-0.789696	7.99916e-06
ARID3B	-0.791881	0.0221152
GOT1	-0.792158	0.00302852
MCUB	-0.792321	0.00559514
PSIP1	-0.792342	1.85903e-05
ROBO4	-0.792447	0.0309514
COQ8A	-0.792458	0.000233896
TROAP	-0.793552	0.000136878
MCM6	-0.794389	4.44951e-07
HDAC4	-0.795077	0.000938587
KIF13B	-0.79544	0.00483869
RAMP1	-0.796066	0.0427801
ARHGEF2	-0.797682	4.02467e-06
GTPBP3	-0.798571	0.000957032
AC092849	-0.801131	0.0129317
HDAC5	-0.803587	0.000211451
NCAPD2	-0.803942	5.50274e-08
SPC25	-0.804062	0.0141747
TNFRSF10A	-0.804615	0.00977723
PMVK	-0.805546	0.000327923
DUS4L	-0.807296	0.0157248
ACSL3	-0.809313	1.12779e-07
YEATS4	-0.810551	0.00132769
FASN	-0.811718	1.52727e-10
PPP1R35	-0.815074	0.00107609
TRIM7	-0.816432	0.00195032
CD302	-0.81645	0.00088773
MCM7	-0.817648	2.85558e-09
AC022211	-0.819694	0.00343253
AKT3	-0.820951	1.88519e-08
EMP2	-0.821489	0.000950575
C17ORF75	-0.824873	0.00118962
MUTYH	-0.828201	0.000639667
HIST1H2BE	-0.829747	0.0111318
SREBF2	-0.832202	2.97802e-09
GRPEL2	-0.833112	0.00193206
MYBL2	-0.833642	2.96151e-08
GRAMD1B	-0.833774	0.000694778
SERTAD4-AS1	-0.836683	0.0230469
FDPS	-0.839432	3.98352e-09
SLC25A19	-0.839902	0.0145307
H1FX-AS1	-0.840445	8.98572e-06
SLFN13	-0.841868	1.8188e-05
LAMC3	-0.842687	1.05359e-07
FHL1	-0.84305	9.57378e-06
KIF18B	-0.843176	1.15682e-06
TSEN15	-0.843403	1.04419e-05
MYLIP	-0.84367	0.0133559
SLC9A3R1	-0.844983	0.000393119
TYMSOS	-0.845091	3.78051e-05
SERTAD4	-0.845353	0.00481903
PIGL	-0.847672	0.00270322
LDLR	-0.848352	1.0723e-10
EIF4EBP1	-0.850144	9.04182e-05
MSH5	-0.850702	0.000157599
ZNF367	-0.85145	0.000740907
AC023157	-0.851777	0.0300554
RHBDL3	-0.852304	0.0228338
EGR1	-0.85297	6.44989e-07
CLCN6	-0.853868	0.000145357
KIF2C	-0.855686	2.51189e-08
GPR39	-0.857123	0.0109653
CCNA2	-0.860843	3.43642e-07
GULP1	-0.861988	0.000287279
RMI1	-0.865439	0.000864579
CDKN3	-0.868106	0.000766263
KIAA1958	-0.87192	0.0026136
MSH5-SAPCD1	-0.87233	8.49664e-05
HIST1H2BD	-0.877259	2.12493e-06
RBL1	-0.878035	3.93634e-05
DPH6	-0.879591	0.0239701
AURKB	-0.880744	5.41729e-07
MEIOC	-0.884656	0.000113218
CEP57	-0.885315	1.94107e-06
HIST2H2BE	-0.889737	2.83689e-08
ACVR2B	-0.890859	0.00031108
PAN2	-0.895824	3.23183e-05
CDC45	-0.89938	1.92077e-06
SLC8A1	-0.904468	0.0132156
AC008105	-0.907209	0.0011315
USP1	-0.907511	1.36827e-08
GNG4	-0.914013	0.00888851
PCNA	-0.91407	3.26968e-09
RNF157	-0.915242	0.00144467
SFXN2	-0.915683	0.0222324
ILF3-AS1	-0.916281	0.0076407
HSD17B8	-0.917179	0.0048698
FMNL1	-0.92032	1.85632e-07
THOC6	-0.924339	2.09869e-07
DENND2A	-0.924531	0.000125659
ITGA6	-0.924568	1.81997e-10
ARHGEF4	-0.924906	0.00196255
CENPM	-0.928071	0.00303146
ZC3H6	-0.928231	0.000853493
SLFN11	-0.929054	8.69792e-07
HINT2	-0.929629	0.000447275
DCLRE1A	-0.930068	0.000984358
AREG	-0.930129	0.0161676
ECSIT	-0.933279	4.78647e-05
HIST1H3A	-0.933576	1.47522e-05
RFC4	-0.936176	2.65472e-06
CENPH	-0.936271	0.000325408
LMNB1	-0.936771	1.41594e-08
WDR34	-0.940825	5.7999e-11
SEMA4D	-0.942203	0.000116974
NUF2	-0.943127	2.80734e-05
STMN3	-0.944797	0.00903128
PER3	-0.950171	0.00555598
HIST1H4B	-0.953116	2.62784e-10
FGFR4	-0.955243	0.0327125
CRNDE	-0.955525	0.00827577
POLR3G	-0.956479	0.0112815
ZBTB12	-0.957117	0.000672015
MVK	-0.957357	9.94317e-05
HIST2H2AC	-0.957689	1.11419e-10
PER2	-0.957825	0.0118552
NT5M	-0.960052	0.0100279
E2F8	-0.961562	0.00695842
TYMS	-0.962092	7.14319e-12
HSD17B11	-0.963071	0.000187896
PCLAF	-0.9635	1.01246e-05
SHMT2	-0.965061	3.52607e-06
BORCS7-ASMT	-0.966219	0.00323401
CENPV	-0.966345	1.61597e-05
PIF1	-0.966475	0.000419232
CBR3	-0.972169	0.0420378
FKBP5	-0.973945	0.000101352
HSPBAP1	-0.977201	0.022489
THEM6	-0.979445	3.19678e-05
HIST1H2AK	-0.985824	2.86974e-06
LTB	-0.988224	0.0442205
NEK2	-0.989326	1.36716e-06
LCN2	-0.990275	1.35187e-07
TFAP4	-0.990363	7.24113e-05
IQCD	-0.990911	0.0341449
PCSK9	-0.994706	0.00298505
HIST1H4C	-0.994972	3.37718e-10
ARRB2	-0.996226	8.58211e-05
BMP8B	-0.998406	0.0469071
BBC3	-0.999625	0.0038844
AARS	-1.0013	1.56724e-10
ATF4	-1.00291	1.34764e-08
H1FX	-1.01085	4.23048e-12
HIST3H2A	-1.01093	2.6069e-05
BOLA1	-1.01304	1.38294e-07
KLF4	-1.01308	7.63645e-07
HMGB2	-1.01313	1.79883e-09
TMPO	-1.01362	6.18856e-14
GMNN	-1.01483	1.09182e-06
PTTG1	-1.01571	6.11116e-07
STARD4	-1.01799	0.000236055
TMPO-AS1	-1.02186	1.68847e-09
AL118516	-1.02292	0.0152526
UBE2T	-1.02386	3.20925e-05
HIST1H2BN	-1.02687	1.00551e-11
GAS2L3	-1.03602	2.71073e-06
UBALD2	-1.03625	7.29411e-07
ADAM11	-1.03815	0.0121294
HSD17B7	-1.0393	0.000181583
HIST1H2AB	-1.05288	5.08696e-06
KLHL23	-1.05783	7.1471e-06
SLC6A15	-1.06301	3.36141e-08
TNFAIP8L1	-1.06888	0.000307466
AC078883	-1.06918	2.01466e-06
HIST1H2BJ	-1.07534	4.39703e-12
FAM86JP	-1.0785	0.00696558
FOXO1	-1.0828	0.0244915
HIST3H2BB	-1.08507	0.00107668
LPIN1	-1.0876	1.10712e-11
HIST1H4H	-1.08882	1.87504e-09
SYNE2	-1.08998	1.31782e-09
HIST1H1C	-1.09908	1.46707e-17
H1F0	-1.10659	1.57521e-08
SPRY4	-1.10883	0.00075476
CDH4	-1.10967	0.0306907
PDE4D	-1.11059	2.84391e-06
MID1IP1	-1.116	2.27962e-12
METTL27	-1.11807	0.0103281
MESP1	-1.13112	0.00362675
PSCA	-1.13348	0.0445121
AC024267	-1.13356	0.00314151
AL355483	-1.13937	0.000879688
PASK	-1.14208	5.67747e-06
FAM111B	-1.1464	7.37588e-05
CDCA7	-1.1503	3.13851e-09
IMPA2	-1.1508	2.46105e-09
LRP8	-1.16537	5.50491e-15
MMAB	-1.16537	3.09585e-05
HIST1H4A	-1.17032	4.05231e-09
DHRS13	-1.17038	5.09428e-05
NRM	-1.18264	0.00149556
SLC43A1	-1.18268	0.00231466
HIST1H3B	-1.18718	1.55835e-17
HIST1H2AH	-1.19545	3.01798e-13
HIST1H2AE	-1.19796	2.77244e-12
CREB3L4	-1.19885	0.000750024
NOXA1	-1.20337	0.00477058
HIST1H2BG	-1.21015	9.99658e-12
SREBF1	-1.21485	5.80731e-20
LTBP4	-1.21963	5.19869e-17
HIST1H2AG	-1.22543	1.63645e-18
KCNH3	-1.22915	0.0231283
HAUS4	-1.23491	8.68035e-07
MAFF	-1.23662	1.1166e-09
WDR76	-1.2415	5.08302e-10
KNTC1	-1.24641	2.66232e-14
HIST1H4E	-1.25114	1.59594e-09
GINS2	-1.25177	5.06476e-07
SLC29A2	-1.2521	5.04601e-08
GAREM2	-1.25215	2.27015e-09
AL357673	-1.25525	0.0463403
CNTRL	-1.25712	1.32912e-08
RHEBL1	-1.26003	0.0368583
GPAT3	-1.26817	1.26845e-05
SYNE3	-1.27586	9.30847e-10
HIST1H3J	-1.28959	7.20982e-19
EMP1	-1.30844	5.68253e-16
CYB5RL	-1.31295	6.67932e-05
HIST2H2AB	-1.31798	4.88456e-15
AL365181	-1.32158	7.94957e-14
HIST1H2BL	-1.32792	2.80598e-15
FANCE	-1.32898	9.1858e-07
AC091152	-1.32926	0.00462641
AKNA	-1.33202	5.48626e-08
SLC37A4	-1.33604	3.03283e-07
HIST1H2AM	-1.3376	2.58234e-18
FADS1	-1.34329	3.29537e-24
AIF1L	-1.34398	0.000197527
SLCO4A1-AS1	-1.34554	0.000942449
HIST1H2BO	-1.35572	6.03162e-18
AS3MT	-1.36334	8.40996e-05
HIST1H2AI	-1.36425	3.46094e-17
HIST1H2AL	-1.36541	2.2891e-12
SLC6A9	-1.36881	7.45545e-06
CBS	-1.37056	0.0250527
NUP210	-1.39204	8.42742e-21
RNFT2	-1.39845	0.00114243
SLCO4A1	-1.39879	6.1779e-12
CDT1	-1.40854	1.05908e-16
FAM129A	-1.41896	4.85401e-18
PAK6	-1.42402	0.00440766
HIST1H4D	-1.42755	1.19266e-13
LINC01021	-1.432	0.0083341
NR0B1	-1.43577	3.56592e-20
FADS2	-1.44578	2.99426e-26
SAPCD2	-1.45121	2.27962e-12
AL807752	-1.45531	1.19019e-05
HIST1H1E	-1.47005	1.50855e-27
DLGAP1-AS2	-1.47852	2.45694e-10
MME	-1.48568	3.89353e-08
FOXD3	-1.48784	0.00652436
HIST1H2AJ	-1.49139	9.27936e-13
HIST1H3H	-1.51822	8.42742e-21
ITGB4	-1.52868	1.77956e-14
INSIG1	-1.53358	1.37962e-22
DBNDD2	-1.53728	8.22554e-05
SCD	-1.53761	8.98618e-32
RPS6KA5	-1.55271	0.000103264
HPSE	-1.55377	0.0001047
AL590666	-1.57799	1.79883e-09
E2F2	-1.58636	5.48626e-08
MOCOS	-1.59594	1.41962e-06
BCAN	-1.59962	1.8076e-15
NGEF	-1.60811	7.83454e-10
PRIM1	-1.62592	2.69157e-10
AC144652	-1.62867	8.40843e-05
HIST2H3C	-1.65214	0.00841528
HIST2H3D	-1.66539	0.00663009
HIST1H4L	-1.66817	3.1607e-06
HES6	-1.68662	3.52802e-06
HIST1H1B	-1.68722	4.51708e-33
HIST1H3I	-1.77192	3.01968e-19
PCK2	-1.82985	5.23943e-11
MBOAT1	-1.84012	3.65117e-05
WNT7B	-1.84593	1.67111e-12
C5	-1.84673	9.39123e-07
HIST1H1D	-1.84746	1.47013e-19
AC079781	-1.85776	0.000431701
HPDL	-1.88547	6.3437e-08
PHGDH	-1.91274	1.7566e-23
FBLN7	-1.96639	2.86715e-06
ASNS	-1.97546	0.000726436
ETV1	-1.98373	9.86508e-07
ABCG1	-1.98637	2.39846e-05
C1QL1	-2.13868	2.69157e-10
ASNSP1	-2.15005	0.00494322
LINC00707	-2.20689	7.53261e-05
ETV4	-2.29874	7.99273e-21
FGFBP1	-2.31447	5.96021e-05
PSAT1	-2.39122	0.000145637
RBP7	-2.45471	1.38454e-06
GDF15	-2.54878	0.0426769
OLMALINC	-2.94484	6.05326e-24
CSF3	-2.96514	0.00877115

## Sheet: MPM38
Symbol	log2FoldChange	padj
MIR3687-1	4.02644	0.000218909
ANGPTL4	3.79248	2.60831e-10
OR7E19P	3.3854	6.87292e-05
SULT1B1	3.29103	0.000321313
SOX3	3.2146	5.35433e-14
STXBP6	3.19978	0.000176277
SYNPO2L	3.16571	6.87292e-05
LBH	3.0583	0.000552908
MIR3648-1	2.98902	0.00187935
CSF2RB	2.98112	7.29225e-06
SERPINA9	2.92927	2.73796e-09
LINC01602	2.7727	0.000338973
PADI1	2.67072	0.00128587
LINC02154	2.65552	2.76059e-05
LRRC32	2.59424	3.82676e-10
SAMD5	2.53208	1.33431e-09
GABBR2	2.47998	1.21449e-08
FAM83A	2.46159	1.02468e-12
OLR1	2.37519	2.68047e-07
KCNJ2	2.36965	0.000120668
KISS1	2.3587	4.12931e-08
MMP3	2.30746	0.0004187
ATP6V0A4	2.29499	0.00737897
SVEP1	2.26416	4.87054e-19
COL11A1	2.26105	2.48911e-09
F2RL2	2.22324	5.15365e-08
CMAHP	2.21693	0.0206087
SFTA1P	2.21345	2.48814e-05
PCDH10	2.20762	1.24079e-13
LOX	2.20373	1.45353e-26
COL5A3	2.19632	0.00155943
FBXL16	2.18218	0.00114476
SPP1	2.17459	8.74649e-11
NPPB	2.16834	2.76374e-12
SLC16A12	2.16306	6.61387e-07
NTNG1	2.16145	0.00224714
SGIP1	2.1555	0.000137908
AHNAK2	2.13472	2.10032e-17
FBLN5	2.11133	0.035643
SHC3	2.10907	5.49925e-16
KRT17	2.09882	2.05383e-06
AC096667	2.07294	1.84103e-05
AL353751	2.04604	0.000220015
PLD4	2.04444	0.00021126
KRTAP2-3	2.02695	2.25884e-12
DPP4	2.01574	3.41061e-15
SERPING1	2.01297	6.27351e-05
NFASC	2.00718	0.00927477
ANKRD1	1.97874	1.5207e-17
DGKI	1.97675	0.000345535
ALPL	1.97391	0.000292848
AC008063	1.97135	0.00115688
CRYBG2	1.97104	0.00967745
TAGLN	1.96629	1.20856e-16
TLL1	1.95583	3.51398e-08
TRNP1	1.95499	4.8845e-09
DAW1	1.92986	0.00171882
DDIT4L	1.92972	0.000338973
ADGRB3	1.89049	0.000292848
TSPAN13	1.8884	9.92673e-05
SLCO1A2	1.87609	0.0122607
AC007563	1.87181	5.01383e-06
C11ORF87	1.85916	0.0287962
JAG1	1.85115	5.08355e-10
SH3TC2	1.84929	1.49454e-06
CHRM3	1.83081	5.43009e-06
LYNX1	1.82979	0.0144593
CPA4	1.82157	4.00137e-09
MMP1	1.8107	1.01636e-10
AL050403	1.80201	0.00101339
WTAPP1	1.79838	2.07522e-08
SDC2	1.79346	9.26738e-07
ZNF114	1.77203	0.00171882
RGS7	1.77139	0.0157497
AC098617	1.75723	0.00659973
MAMDC2-AS1	1.75591	4.46308e-07
MPP7	1.75214	6.51489e-08
HIST1H4I	1.74525	0.000110204
IFIT2	1.73282	2.71114e-05
LUM	1.70718	0.0190732
NPR3	1.68603	0.00432871
SORBS2	1.66001	0.000675558
GPR153	1.64203	0.00074643
KIT	1.64134	0.0205398
APOE	1.63885	9.9171e-05
DCDC2	1.63185	9.73333e-05
SAP30L-AS1	1.62659	0.0257801
ZNF542P	1.6242	1.24079e-13
TIMP3	1.6199	5.35433e-14
PKP2	1.61921	1.06302e-08
GREB1L	1.61655	0.0353381
CDH10	1.60527	0.00631418
KCNJ8	1.60484	0.0175595
MAMDC2	1.60307	6.19797e-09
NEK10	1.57893	0.00910023
GALNT5	1.57867	0.000358456
MMP15	1.56705	8.23807e-08
ADAMTS5	1.56109	1.84328e-07
AC006116	1.55728	3.56511e-10
CASP3	1.55366	1.07685e-10
ZNF804A	1.54791	6.92321e-08
ZNF699	1.54779	1.0844e-07
CD24	1.54617	5.9426e-07
AF121898	1.54129	0.0238848
APBA1	1.53464	0.000467178
IL18	1.51932	0.000986264
PLAC4	1.51543	0.0445408
TMTC1	1.50435	3.22928e-05
IGFBP5	1.49052	1.01277e-08
AC011451	1.48909	0.00471063
KBTBD8	1.48788	2.61767e-05
RN7SL471P	1.48376	5.24887e-10
FRMPD4	1.47014	0.0229549
LINC02009	1.46	0.00203933
TNIK	1.45774	6.13327e-08
ZNF431	1.45717	5.73534e-07
HAS2	1.45239	1.94862e-06
CCND1	1.45142	5.5168e-12
OTUB2	1.44602	0.00106885
NES	1.44429	0.0236543
FBN2	1.44237	3.59096e-10
CDH11	1.44149	2.5127e-07
MMP9	1.44009	0.000324261
GLRX	1.43884	8.05347e-07
PCSK7	1.43579	2.87508e-09
PLCE1-AS1	1.43293	0.0308728
LIPA	1.4255	5.6352e-09
CD9	1.42538	0.000245993
INA	1.41888	0.00306779
SERPINE2	1.41625	2.75878e-07
HCN2	1.41123	0.0222976
RDH10	1.40982	1.16281e-06
ADAM19	1.4082	7.71876e-11
IGFBP3	1.40742	6.19797e-09
SMC5-AS1	1.40623	0.000245993
FNDC4	1.38826	0.0283297
FGF5	1.38177	6.68508e-08
ANKRD13B	1.373	0.00152617
NLRP10	1.36363	0.00515965
AGTR1	1.35357	0.00235514
GDF6	1.35245	0.0131733
NRK	1.35227	2.8398e-08
VIPR1	1.34803	0.0149388
TLR4	1.34758	3.09132e-06
AP1S3	1.34493	0.00219636
ATP8A1	1.34444	0.0174586
C5ORF30	1.34381	2.92606e-06
COL4A1	1.3399	2.12882e-06
RAB6B	1.33816	0.0339608
SLC27A6	1.32992	0.0308785
HHIPL1	1.32525	0.0165533
ZNF781	1.32014	0.00242644
PODXL	1.31444	0.000167642
PROS1	1.31307	0.0464982
SCD5	1.30994	1.64793e-05
SERINC2	1.30864	8.0657e-06
SSTR1	1.30805	1.64793e-05
NAALADL2	1.30635	0.0353161
POSTN	1.29797	4.25276e-07
F3	1.29123	1.92873e-07
TNFRSF10D	1.28752	0.000360044
MCTP1	1.28256	3.71427e-05
SRFBP1	1.28097	1.0833e-07
GGH	1.27538	5.53235e-08
TFPI2	1.27328	0.000287407
RIMS1	1.26993	0.00910023
SPOCK1	1.25785	7.23856e-06
SH3BP5L	1.24865	1.80951e-06
SEL1L3	1.23827	0.001787
SEMA6B	1.2336	0.0216558
NOV	1.22894	0.0301642
PCDHA12	1.22718	0.000672987
SLC17A5	1.22246	0.00236623
LRP1	1.2186	5.21251e-08
FAP	1.21594	2.61767e-05
ANGPT1	1.20917	3.22928e-05
AL133346	1.20788	4.46308e-07
GPLD1	1.20711	0.0200983
ST6GAL2	1.20338	0.0185802
DBNDD1	1.19924	0.000277194
DSEL	1.191	1.85963e-06
MATN2	1.18818	9.92673e-05
ORAOV1	1.18655	6.39167e-07
AC110597	1.18129	5.9971e-05
GPRC5A	1.17654	6.66159e-06
CLN8	1.16862	5.51244e-05
PRAG1	1.16768	0.00631418
ZNF582	1.16721	0.0237688
MRS2	1.15973	1.64793e-05
PCDHAC1	1.15971	0.00294993
AKAP12	1.15719	4.88073e-06
PCDHA1	1.14882	0.0121223
AC114689	1.14773	0.0222976
ZMAT3	1.14568	6.16438e-05
ERCC6	1.14494	0.000113539
PCDHA9	1.13692	0.00944689
PPP1R3C	1.13358	0.0071221
PCDHA4	1.12089	0.00850702
PCDHA2	1.12076	0.00832368
MIR614	1.11781	0.023974
TM4SF19	1.11604	0.0479937
PCDHA8	1.11342	0.0129254
PRUNE2	1.11335	5.14001e-05
IFI30	1.11321	0.00479085
PCDHA11	1.10958	0.00458057
TNFRSF21	1.10731	1.55149e-05
ABCC9	1.10669	0.00114476
AL049840	1.10462	0.0395278
ENTPD7	1.10222	0.000478034
PCDHA13	1.10173	0.0163176
TNFAIP3	1.10129	0.00355287
FAT3	1.09998	0.000812843
RAB30	1.09806	0.0186476
KLF5	1.09195	0.00113357
AC092171	1.09057	0.0179624
SP140	1.07754	0.013497
PCDHA5	1.07608	0.0116436
FAM109A	1.0754	0.00130728
SPON1	1.07413	0.0374032
FMN2	1.07393	0.000528569
EIF4EBP2	1.06844	0.000194595
LGR4	1.06701	0.00668592
PCDHA3	1.05941	0.0126475
HSPB6	1.05805	0.00309314
FZD4	1.05669	0.00543905
STS	1.04984	0.0301632
CHST7	1.04872	0.0137018
SNPH	1.04699	0.00266045
IFI27	1.04649	0.000811828
SULF1	1.04251	0.000594313
FXYD5	1.03986	2.36523e-05
GM2A	1.03835	0.000175714
ABHD5	1.03745	0.000545169
TPRG1L	1.03745	0.000580843
MGAM	1.03088	0.00432871
AC124312	1.02932	0.001062
ADAMTSL4	1.02669	0.000435989
GPC1	1.02537	0.00150995
SERPINB7	1.01909	0.0024894
FAM214B	1.01705	0.000776511
PCDHA7	1.0141	0.0224266
GJA1	1.01387	0.000284423
QPRT	1.01224	0.00251009
AMPD3	1.00985	0.0112856
TBC1D2	1.00746	0.00013314
MXD4	1.00129	0.000200992
TMEM40	1.0008	0.00689614
SYT16	0.999268	0.00389927
ADORA2B	0.996634	9.2928e-05
CLCN5	0.995605	0.0212447
AC009086	0.995023	0.0393435
FLNC-AS1	0.985029	0.00154219
MAP3K9	0.981484	0.000358456
MOB3B	0.979854	0.0162732
EDN1	0.97936	0.000118623
ABI3BP	0.970382	0.001797
WDR37	0.968819	0.00324348
PLPPR2	0.963459	0.00155851
SGK1	0.960293	8.53536e-05
TOM1L2	0.959105	0.000847278
CDR1	0.95113	0.00477824
FLNC	0.948161	9.92673e-05
TGM2	0.9453	0.000182303
TRIB1	0.945115	0.00406262
MIR137HG	0.945058	0.0134454
MIEF2	0.943195	0.00904335
SYNE1	0.942235	0.00104955
MT-TP	0.941189	0.0447239
NPDC1	0.939951	0.0238848
PLCD3	0.939319	0.00220052
MYL9	0.939149	0.000177266
PCDHAC2	0.93837	0.0494575
ADAMTSL5	0.93244	0.0358552
DSP	0.932249	0.000188958
BLCAP	0.928961	0.000808876
CABLES1	0.928553	0.0148564
DAB2	0.923587	0.000186791
RAD54L2	0.915462	0.000454144
ECM1	0.915049	0.0227846
MARCH4	0.914979	0.000938856
KITLG	0.914068	0.000499627
AC007192	0.913311	0.000268543
FBXL18	0.912941	0.0196105
GNPTAB	0.907282	0.000903801
KANK1	0.907087	0.0183554
ADAMTS1	0.906843	0.000391788
MCOLN1	0.905585	0.0111338
AL161431	0.905555	0.000279857
GREM1	0.903419	0.000277194
MCC	0.898285	0.0303734
PROSER2	0.893762	0.00343964
NEU1	0.892318	0.000909885
PIK3R2	0.890131	0.000478034
KCNC4	0.888605	0.0257293
SAMD12	0.887166	0.0444441
KLHL21	0.884057	0.000607335
LZTS3	0.881522	0.0164359
PCDHA10	0.880809	0.0111018
AC090877	0.880786	0.0171089
SPTLC2	0.876894	0.00251009
PLXNA3	0.875293	0.00263752
PMP22	0.875013	0.00881695
TP53INP1	0.87375	0.0232562
MAP3K7CL	0.870422	0.00703923
MBOAT2	0.866042	0.00146024
ENDOD1	0.865318	0.0190732
DRAM1	0.862905	0.00730232
FLG	0.86042	0.0448413
FAM102A	0.853701	0.00893829
IGFBP7-AS1	0.852958	0.0403652
SRPX2	0.852356	0.026846
SSH2	0.850675	0.0216168
YOD1	0.847712	0.028465
PGM2L1	0.846684	0.0346947
CPEB4	0.846258	0.00478735
FKBP14	0.845001	0.0378104
RRBP1	0.837205	0.00150995
SH3RF2	0.834341	0.0104992
TMEM178B	0.830903	0.00639842
TUBB3	0.828903	0.00210433
C9	0.828222	0.043832
CASP4	0.827268	0.0404975
ATP10D	0.826828	0.010492
DUSP4	0.826475	0.00992152
QSOX1	0.826328	0.000530542
DUSP5	0.825209	0.0480761
MACF1	0.822083	0.000604728
PHLDA3	0.821852	0.0243189
RGMB-AS1	0.819714	0.0430389
FAM98A	0.819026	0.0270289
EZR	0.817474	0.00208726
ENC1	0.816098	0.00187052
AC092143	0.81212	0.00271191
DAPK1	0.810874	0.0201923
PERP	0.807955	0.00244234
BACE2	0.805835	0.0228065
BCL2L1	0.802033	0.00631418
ATP13A2	0.801495	0.0290675
PPME1	0.79661	0.0423579
TUBB2A	0.791961	0.00862099
MBOAT7	0.790951	0.00530156
CLTB	0.790611	0.0122689
SLC9A7	0.787792	0.00355287
NFATC4	0.786928	0.0290675
ATP6V0E1	0.785132	0.0142186
PHACTR2	0.783411	0.0109979
PAPSS2	0.783104	0.0159693
RTL8C	0.780732	0.0148557
MT-ATP8	0.779793	0.0283297
TAF13	0.776222	0.0175595
AFF1	0.772845	0.00613486
GSN	0.771904	0.013937
CEBPB-AS1	0.76853	0.0488285
ABALON	0.762103	0.021423
B4GALT5	0.761865	0.0172581
SAR1A	0.759514	0.0187162
SLC38A7	0.758643	0.0455279
MAP2K3	0.758428	0.00413265
SRGN	0.758141	0.00270237
EZR-AS1	0.757146	0.0410416
PRNP	0.754869	0.0354045
MT-TC	0.752841	0.041564
LAMA1	0.751547	0.00750925
MT-TY	0.750919	0.0430389
TRAK2	0.749321	0.0138412
SNHG14	0.747284	0.0045736
FSCN1	0.746148	0.0164359
ATOX1	0.744982	0.0216661
EMC10	0.74457	0.0196861
UBTD1	0.743377	0.0404975
TIMP1	0.740738	0.0206635
CD68	0.740526	0.0150757
NOL6	0.737386	0.0129254
MT-ND6	0.736427	0.0227916
P3H1	0.733203	0.0174586
UBE2J1	0.733099	0.0131325
DBN1	0.731095	0.00668592
C1ORF198	0.730744	0.0298864
TMEM8A	0.727989	0.0308728
PCDHGB5	0.726358	0.0185102
LRRC8A	0.725357	0.0143463
ATP6V0A1	0.723245	0.0364323
PCDHGA1	0.723208	0.0283297
FN1	0.72253	0.00400585
MFGE8	0.720595	0.0131932
PCDHGA6	0.718066	0.0293752
DDAH1	0.716897	0.0126672
CLMAT3	0.715563	0.0408033
TPD52	0.713076	0.0417863
RBMS2	0.712145	0.0164949
PCDHGA11	0.71144	0.0335636
PCDHGA3	0.709522	0.0340935
GRN	0.70913	0.00750925
ADAM15	0.705608	0.0247454
PCDHGA12	0.7038	0.0357814
PCDHGC5	0.702617	0.0368103
PCDHGA8	0.701514	0.0353948
KRT18	0.701196	0.0252355
IGFBP7	0.700985	0.0338282
RN7SL3	0.700883	0.0104992
PCDHGA10	0.699539	0.0374032
PCDHGB6	0.699012	0.0353381
TBC1D2B	0.698639	0.0232581
PCDHGC4	0.697428	0.0382723
COL4A2	0.696164	0.032435
PCDHGA9	0.695873	0.0397859
PCDHGB3	0.695829	0.0384717
AHNAK	0.693141	0.02576
PLEKHB2	0.692892	0.0151901
PLEKHM1	0.692833	0.031587
SLC35E1	0.689609	0.0308728
PCDHGA4	0.688783	0.0384717
PCDHGA5	0.687434	0.0413645
DKK3	0.684011	0.0133425
PCDHGB2	0.682954	0.0422751
NIPAL3	0.682749	0.0227969
SH3PXD2A	0.681144	0.0131537
CEP170B	0.677681	0.0252355
CYLD	0.676868	0.0179624
PCDHGB4	0.674924	0.0466653
VPS53	0.673093	0.0290124
PCDHGA2	0.672026	0.0375634
PCDHGC3	0.66934	0.0430429
IRGQ	0.66913	0.031587
ANKRD52	0.667082	0.0408033
CHST15	0.663979	0.0374032
ATP6V0D1	0.663712	0.0274913
ATP13A1	0.660388	0.0478922
MT-ND1	0.659571	0.0249804
MT-ND2	0.659308	0.0366392
TP53INP2	0.657683	0.0354045
FLRT2	0.654015	0.0384717
SPARC	0.653132	0.0232562
AL603832	0.652536	0.0413802
CERCAM	0.650601	0.0468767
RHOC	0.64916	0.0264561
MAN2A1	0.648592	0.0308728
PKIG	0.648579	0.0493542
KCTD20	0.646482	0.0228065
ZNFX1	0.637968	0.0282523
RAB11FIP5	0.637263	0.0281529
SH3BGRL3	0.63334	0.0455279
IGFBP4	0.63135	0.0380452
TACC1	0.629505	0.0224266
FAT1	0.629164	0.0230888
GSTO1	0.628749	0.0415446
CHPF	0.626683	0.0324736
LATS2	0.617023	0.0492536
TOMM34	0.613296	0.0365541
PNPLA6	0.610583	0.0478922
MT-ATP6	0.610527	0.043373
CTSB	0.609369	0.0275976
SPTAN1	0.59868	0.0340935
MYO10	0.593295	0.0493542
RAD21	-0.586997	0.0389231
ANKRD28	-0.609964	0.0492536
CTNNAL1	-0.612434	0.0402268
H3F3B	-0.613277	0.0351596
PRKCA	-0.626857	0.0417838
KIF11	-0.652947	0.0381922
IER2	-0.653224	0.0381333
NCAPD2	-0.656459	0.0489801
CDC20	-0.659157	0.0340108
NEDD4	-0.659848	0.0308728
CKAP2L	-0.666814	0.0293755
KNL1	-0.667275	0.04716
USP1	-0.671688	0.02659
TOP2A	-0.674555	0.0225348
SNRPA	-0.678708	0.0479937
UBE2C	-0.686973	0.0307314
MCM7	-0.688434	0.0156875
CDK1	-0.689555	0.0340935
HJURP	-0.690329	0.0308728
KIF14	-0.702924	0.032444
RBL1	-0.707009	0.0349033
MLPH	-0.707297	0.0227846
MCM6	-0.709788	0.027184
AURKB	-0.710134	0.0366392
SMC3	-0.710693	0.0146329
GFRA1	-0.710852	0.0283796
ELMSAN1	-0.711867	0.0268896
HMGB1	-0.716796	0.0225348
HMMR	-0.720666	0.0289018
DHFR	-0.7221	0.0304967
ANP32E	-0.723073	0.0279422
PAWR	-0.724731	0.00714616
SLC1A5	-0.724857	0.0404975
UHRF1	-0.72692	0.0322409
ENOSF1	-0.727255	0.0404959
CEMIP	-0.728466	0.0367399
RRM2	-0.72992	0.0287962
SLIT3	-0.731641	0.0442521
NR3C1	-0.737709	0.0121794
BRCA1	-0.739467	0.0257632
KIF2C	-0.746568	0.0134222
SYNE2	-0.75033	0.0144414
PDLIM1	-0.750691	0.0116468
RGS12	-0.752416	0.0410416
PIM3	-0.752587	0.0196861
TP53	-0.766171	0.00785209
IGFN1	-0.769315	0.0206087
CENPF	-0.773293	0.00285351
KIF20A	-0.773746	0.0466653
SLC43A3	-0.776382	0.0487016
DEK	-0.77693	0.00355376
LTBP4	-0.77899	0.0470083
NECAB1	-0.78327	0.0373399
RFLNA	-0.783349	0.0404663
SCD	-0.784927	0.00149413
C2CD5	-0.787557	0.032444
NUSAP1	-0.789795	0.0138223
NFKBIA	-0.792588	0.013497
FBXO5	-0.796028	0.0393237
FLOT1	-0.797111	0.00215534
KIF22	-0.799765	0.0131932
DIO2	-0.810524	0.0330508
TYMS	-0.811265	0.0234444
ETS2	-0.815507	0.0232581
TRIM16L	-0.822344	0.0340935
PHF19	-0.825005	0.00529113
VEZF1	-0.835254	0.00970907
GALE	-0.836342	0.0244312
TRIM59	-0.837014	0.00318919
KNTC1	-0.839067	0.00614318
AFF3	-0.839416	0.0380354
HIST1H2AC	-0.83994	0.00508416
DUT	-0.843532	0.00480638
CCNB2	-0.851698	0.0135999
NHS	-0.853989	0.0218788
WDR34	-0.85577	0.0105729
CDH4	-0.865128	0.00215534
EGR1	-0.865185	0.00153825
MYLK	-0.872396	0.000770952
SLCO4A1	-0.874537	0.0249804
GAS2L3	-0.875373	0.00628347
TRIM16	-0.875572	0.00374315
PCLAF	-0.876273	0.00818634
NSD2	-0.879351	0.000395344
NDC80	-0.882772	0.00432871
LBR	-0.88377	0.00490647
CEP120	-0.889276	0.03487
MDM4	-0.891765	0.0234719
KIF18B	-0.891932	0.00213398
GDNF	-0.894566	0.0349281
HIST1H4B	-0.899826	0.00313158
TSEN15	-0.901089	0.0290675
ADAMTS6	-0.901683	0.00323185
HIST1H2BK	-0.903227	0.00263752
CEP57	-0.905582	0.00574572
ZC3H12A	-0.906926	0.0205398
PSRC1	-0.908297	0.0346947
CNRIP1	-0.909895	0.0105274
HIST1H2BN	-0.910194	0.001062
TMPO-AS1	-0.915851	0.00194352
TMPO	-0.917238	0.000292848
SCMH1	-0.920648	0.0200983
PDGFC	-0.922448	0.00074643
HIST2H2BE	-0.926322	0.00402039
CCNA2	-0.929737	0.00229576
TROAP	-0.931683	0.0185444
FADS1	-0.933202	0.000465018
AJUBA	-0.936267	0.000752563
ARMC9	-0.942511	0.00115341
AL132780	-0.944357	0.0117844
AC005324	-0.949708	0.00516129
FADS2	-0.949729	0.000329645
LIF	-0.95387	0.0185444
CNTLN	-0.954498	0.013619
IQGAP3	-0.963421	0.000964728
BOLA1	-0.964829	0.0417863
HIST1H4E	-0.969303	0.000324261
ZNF22	-0.969734	0.0234719
BCL3	-0.971048	0.0158816
NDE1	-0.97122	0.0131882
NUF2	-0.976096	0.00335221
SMC4	-0.980255	6.27351e-05
ARPIN	-0.981583	0.00490647
FMNL1	-0.984219	0.00243246
IER5L	-0.986905	0.0148564
TOX2	-0.987738	0.0144414
PSIP1	-0.989543	0.000292848
TFAP4	-0.990892	0.0437636
MYBL2	-0.992202	0.00043335
PAX6	-0.993362	0.0113886
HIST1H4H	-1.00055	0.000109912
DHRS3	-1.013	0.00262809
RNASEH2B	-1.02006	0.0270289
NEK2	-1.02142	0.00419287
ARRDC3	-1.02206	0.00124739
EZH2	-1.028	0.00910023
ESPL1	-1.03109	0.00599539
ARSI	-1.03421	0.0251392
ATP2B1	-1.03988	0.00187052
FKBP5	-1.04153	0.013481
AC008105	-1.04644	0.0256553
GABRE	-1.04736	0.00645179
LRIG3	-1.04764	0.0138412
HIST2H2AC	-1.05275	0.0003407
LMO4	-1.05349	3.22928e-05
PLEKHF1	-1.05505	0.0394311
PIM1	-1.06406	0.000478034
PXK	-1.06781	0.00362711
TIFA	-1.06891	0.0295617
PHGDH	-1.06916	0.00021883
AC109326	-1.06955	0.0271686
ASAP3	-1.07821	0.0116802
COL6A3	-1.08481	4.47289e-05
HAUS4	-1.09057	0.0126672
TNFRSF9	-1.10003	0.00321278
AL121748	-1.10752	0.00377064
HIST1H4C	-1.11511	7.12802e-06
HIST1H3A	-1.1232	0.000594313
AC007362	-1.12831	0.00180167
HCFC1R1	-1.13571	0.00034511
NRP1	-1.13588	2.53223e-05
KIF15	-1.14171	0.000156764
RUNX2	-1.14502	2.61767e-05
MID1IP1	-1.14895	0.000739609
ENPP1	-1.15238	0.00306779
HIST2H2BF	-1.15301	2.794e-05
LMNB1	-1.15757	0.00213398
AMIGO2	-1.16479	0.00376338
NRP2	-1.1666	1.90167e-07
DPYSL3	-1.18557	3.07995e-06
PER3	-1.18875	0.0081423
HIST1H4L	-1.19089	0.000169952
CDCA7	-1.1949	0.000200992
HIST1H3C	-1.19493	8.75388e-06
HIST1H2BD	-1.20318	1.40664e-06
WDR76	-1.20527	0.000267044
WDR17	-1.22133	0.00748762
HIST1H2BJ	-1.23087	2.24477e-06
SAPCD2	-1.23664	0.00092686
HIST1H2BH	-1.24037	4.42665e-06
HIST1H2AB	-1.24425	3.71427e-05
HIST1H2BC	-1.24493	3.30711e-06
HIST3H2BB	-1.26845	0.036927
PSMB9	-1.26909	0.00123322
HIST1H4A	-1.27166	7.19162e-05
HIST1H2BO	-1.27441	2.39958e-06
OAS3	-1.27594	0.00355287
HOXA3	-1.27619	4.77191e-05
PRIM1	-1.27886	0.000245993
AL136131	-1.28334	0.0238328
HIST2H3D	-1.28581	0.00236473
H1FX	-1.28929	7.74726e-05
NRG1	-1.28972	5.9236e-07
HIST1H3B	-1.29146	1.49201e-08
H1FX-AS1	-1.31046	0.000866904
RNFT2	-1.31697	0.0374032
HIST1H3D	-1.33484	2.9964e-08
FOS	-1.34892	3.15724e-07
PDGFRB	-1.3497	0.00194352
HIST1H1B	-1.37017	4.94684e-08
SLC6A9	-1.37087	0.00171882
HIST2H2AB	-1.38219	3.48312e-05
PDE4D	-1.38309	0.00966533
HIST1H1C	-1.39732	2.76421e-09
HIST1H3G	-1.39895	3.41368e-09
LRRCC1	-1.4011	0.0191393
HIST1H2AD	-1.40262	4.25776e-07
DCHS1	-1.40946	5.18523e-07
HIST1H2AH	-1.41158	2.15462e-08
TMEM56	-1.43644	0.0131779
KIF21B	-1.4434	0.00187526
HIST1H2AG	-1.44383	4.00137e-09
HMGB2	-1.45093	5.20977e-09
CNTRL	-1.45692	3.47406e-05
HIST1H3I	-1.46361	8.2083e-09
AKNA	-1.50577	0.000942706
HIST1H3J	-1.51292	2.87508e-09
HIST1H2AM	-1.51545	2.76421e-09
BBC3	-1.56077	0.0111297
HIST1H2BG	-1.56341	0.000126304
CXCL12	-1.58004	0.0478922
HIST1H3F	-1.58255	6.19797e-09
HIST1H2AI	-1.5922	9.40975e-09
HIST1H2BI	-1.63216	2.46986e-11
NEURL1B	-1.63404	0.0104992
ITPRIPL1	-1.66688	0.00225821
NTRK3	-1.68808	0.000249631
PRAL	-1.69296	0.000545593
HIST1H2AL	-1.72473	6.62351e-11
HIST1H2BF	-1.74089	2.51018e-08
HIST1H3H	-1.74244	1.8314e-11
SV2A	-1.74566	2.06037e-05
HIST1H1E	-1.74775	6.64994e-13
HIST1H2AE	-1.75048	7.87388e-09
XAF1	-1.77595	1.14276e-05
AC091152	-1.78916	0.033051
KIF5C	-1.8103	0.0196861
HIST1H1A	-1.82309	9.92673e-05
HIST1H1D	-1.82372	1.49215e-09
CDK15	-1.89235	0.000115083
HIST1H4F	-1.89909	5.33431e-08
AC134669	-1.93238	1.77e-07
E2F8	-1.9654	7.44611e-05
CRISPLD2	-1.9719	5.03697e-11
C1QL1	-1.99585	0.00134456
HIST1H2AJ	-1.99942	1.02468e-12
HIST1H2BL	-2.01048	2.56259e-10
GBP2	-2.01125	0.00217205
EVI2A	-2.02364	3.59096e-10
HIST1H2BB	-2.04764	2.56259e-10
CRYBG1	-2.13448	1.92452e-10
RARRES2	-2.21646	1.4783e-17
LINC01583	-2.3044	0.00042687
E2F2	-2.36794	0.000159936
IL18R1	-2.41052	0.0131325
HIST1H2BM	-2.42802	1.60424e-11

## Sheet: MPM57
Symbol	log2FoldChange	padj
LRRC32	3.26168	1.18666e-25
C15ORF48	3.1976	5.41759e-07
CCND2	2.48054	7.27345e-37
ATP1A2	2.45438	7.66648e-08
PADI2	2.30524	0.0428186
DISC1FP1	2.2314	8.29364e-06
CCND2-AS1	2.117	0.00088997
PADI1	2.01818	5.89242e-09
WNT2B	1.98616	4.86889e-19
ITGB3	1.97453	1.37504e-08
ACHE	1.93299	0.000542814
C11ORF96	1.93298	4.7886e-07
KRTAP2-3	1.90801	0.00499511
CDK18	1.89312	1.33222e-10
CPA4	1.84858	3.67027e-31
CLDN1	1.84788	1.00154e-23
CXCL14	1.84481	7.48326e-07
SLC2A3	1.83096	2.32814e-13
ANGPTL7	1.81357	0.00168607
UGT1A1	1.78276	0.010028
AC068234	1.75939	1.99624e-05
CPNE5	1.75677	0.00331034
CEACAMP10	1.75019	1.81947e-16
ZNF365	1.74852	0.000152476
TLL2	1.72165	0.00384197
FAM198B	1.7161	3.37405e-09
GALNT12	1.69121	0.000851106
TMEM151A	1.68606	0.0031968
PAPPA2	1.68119	1.33508e-06
SELPLG	1.66583	8.73719e-05
LY96	1.64547	0.010028
FBLN5	1.6294	2.30217e-08
DPP4	1.62619	1.04059e-20
NPAS1	1.60863	7.61909e-06
PDE11A	1.59708	0.000906945
ANK2	1.58845	2.29048e-21
AC098679	1.58716	0.000554499
JCAD	1.57054	1.24441e-16
PLA2G4C	1.56491	0.00886766
MAP2	1.54425	4.78334e-08
TMEM86A	1.54417	0.00168607
ENPP5	1.53845	0.00236461
TMEM233	1.53829	5.5208e-09
ULBP2	1.53795	0.00240384
MIR4482	1.53152	0.000367957
FAP	1.52817	0.0108283
AC008063	1.52083	6.55183e-05
CTSK	1.47782	6.25884e-05
NMB	1.4693	4.02486e-05
PLA2G15	1.46579	4.37127e-14
KCTD4	1.45076	1.9515e-05
RASSF2	1.44314	3.67529e-11
TSPAN10	1.44101	3.40814e-11
RCAN2	1.42544	0.0223205
ATP8A2	1.40938	0.000334388
SLCO2B1	1.37664	0.00343692
HSD17B2	1.37115	0.00296442
RIMS1	1.37095	0.000620565
ABI3BP	1.37057	2.36775e-25
TM4SF19	1.36472	0.00161377
OR2I1P	1.36463	0.000162561
MMP24	1.35664	4.74594e-12
LRRN4CL	1.33935	0.00170159
LINC00968	1.33167	0.0172074
NFASC	1.33162	1.33918e-18
AL121753	1.33002	2.17183e-05
HTR2B	1.32934	0.00568447
ADAMTS14	1.3291	1.96783e-07
COL22A1	1.31393	2.0471e-11
GM2A	1.30955	1.50062e-13
RTN2	1.30818	0.0317589
ABAT	1.30787	0.0228246
ABCA1	1.30264	0.0106634
SEMA7A	1.29893	3.77655e-05
PPM1K	1.29822	6.23945e-05
AC020978	1.29276	1.99624e-05
SLC1A1	1.29212	0.0278887
MEGF9	1.28769	9.94916e-11
TM4SF19-AS1	1.28298	0.0222966
PTGER3	1.28276	0.00208185
AL358334	1.28037	2.77643e-07
SYT14	1.27586	0.0155581
ARRDC4	1.27569	2.89441e-08
GSTO2	1.27134	1.19137e-06
APBA1	1.27084	0.0247344
AC002401	1.25927	0.00214528
FOLR3	1.25592	1.03405e-05
ANKRD1	1.25024	4.27285e-20
COL4A3	1.23806	1.90222e-06
AP005018	1.2268	0.0310574
SERPINE2	1.2254	2.41658e-17
MAPK8IP2	1.22396	3.85994e-10
HSD3B1	1.2239	6.10338e-05
SAT1	1.22193	4.46957e-14
PPP1R3C	1.22022	0.00114204
RECK	1.21966	1.04815e-06
KIAA1161	1.21766	0.0497122
AP1S3	1.21546	6.61875e-11
SH3PXD2B	1.20935	7.28052e-15
ENDOD1	1.19938	4.8333e-05
GJA5	1.19436	0.0469869
PYGL	1.18971	6.1022e-16
TPD52L1	1.18476	0.000590893
CTSF	1.1838	2.01289e-09
TUBA4A	1.18362	3.31668e-07
MUC3A	1.18153	0.0167408
NOTCH3	1.17721	2.80556e-08
MYH14	1.16773	0.000274527
CYB5R1	1.16703	1.04019e-07
ISM2	1.16232	0.0326454
SERPINE1	1.15934	3.77448e-17
UBD	1.15822	0.0163732
SYNPO2L	1.157	0.0130583
PLEKHM1	1.15656	2.16874e-13
CCND1	1.15392	1.56696e-17
AC025594	1.1488	0.0365945
MIR4315-1	1.14694	0.00155254
MAMDC2	1.14459	6.4627e-16
FAM214B	1.14176	3.52731e-08
SLIT3	1.13754	7.37119e-10
SMC5-AS1	1.13476	3.29966e-10
CPXM2	1.13407	4.21001e-14
RORA	1.12546	0.0350421
SESN3	1.12119	0.00134897
AC245297	1.11845	0.00150714
ST7L	1.1172	0.000364962
SUSD5	1.11702	1.84405e-06
DNAJB4	1.11397	2.51485e-08
OSR1	1.10806	0.00411834
ORAOV1	1.10409	4.50759e-15
HLA-F-AS1	1.102	0.00103877
TTC9	1.09735	0.0147364
AC110597	1.09617	1.78067e-05
MIR4315-2	1.08753	0.0324156
STC2	1.08428	2.21124e-10
MCOLN1	1.08098	4.48324e-07
ARSG	1.07968	0.000941265
MPZL3	1.07947	0.0355602
AKAP12	1.0749	2.03172e-14
MT-TL1	1.07367	0.00762715
EPAS1	1.07138	1.6902e-12
C1QTNF1	1.07093	0.00014046
SMYD3	1.06584	6.3085e-08
MAMDC2-AS1	1.06538	3.59152e-10
ABHD6	1.06533	0.0113383
DSEL	1.0643	3.37479e-08
ICAM1	1.06408	2.56634e-14
SLC22A23	1.06266	2.35387e-08
AC011511	1.06202	2.06673e-11
ITIH5	1.06006	8.08457e-06
PGM5	1.05982	0.00297525
PSG9	1.05801	6.11429e-07
SRPX2	1.05736	0.00709747
TGFA	1.05724	0.00682541
TPRG1L	1.05032	6.50926e-10
TGM2	1.05032	2.45442e-09
AK4	1.04784	1.83349e-09
SERPING1	1.04595	0.0182778
AC011365	1.04575	0.00660732
ABCA7	1.04299	0.000111335
SPTBN4	1.04231	0.00748996
CPLX1	1.041	0.0096962
MT-TM	1.03785	0.0248768
KIAA0319	1.03488	0.0247936
AL358075	1.03275	0.000335906
WIPI1	1.03204	4.00352e-06
CHPF	1.02859	4.31904e-12
SLC22A5	1.02624	3.12302e-07
TPPP3	1.02566	0.00549038
MT-TS1	1.0221	0.0021813
SNX10	1.0206	0.000210556
ADCY5	1.01905	0.00608975
ASAH1	1.01725	6.36057e-11
PKD1L2	1.01683	2.3823e-05
AL160153	1.01295	0.007153
RN7SL471P	1.0094	1.90155e-07
GPR155	1.0086	0.013556
LAMC2	1.00771	1.76159e-11
RAP1GAP	1.00528	3.5524e-07
OSMR	0.998158	2.50268e-12
MAN1C1	0.996968	0.000814711
SELENOW	0.991582	2.34852e-05
SLC37A3	0.98909	0.00236956
ALPK2	0.988486	0.0229444
CRYAB	0.983092	2.56968e-05
MFAP5	0.979228	9.83374e-08
FAM102A	0.978078	1.94928e-08
CYLD	0.976168	5.51123e-09
AC078881	0.97231	0.0257775
PIK3R3	0.972167	6.36759e-07
CYP2U1	0.969013	0.00200314
RAB31	0.967841	9.00902e-09
MYO5B	0.964948	7.82481e-05
TMEM159	0.964554	2.66905e-06
BPGM	0.964029	0.000397916
AC011476	0.963034	0.000449894
IL32	0.960228	0.000334388
CHRDL1	0.959151	2.27936e-11
SYNPO	0.959143	1.3068e-07
PCSK6	0.958608	8.22613e-06
DNASE1L1	0.95834	2.27789e-08
ANKRD29	0.956746	0.0131395
PANX2	0.956143	1.50124e-07
HHIPL1	0.953764	0.00776368
F3	0.951082	5.89226e-07
MTND2P28	0.950533	0.0344232
ARL4D	0.947167	0.00043059
SOD2	0.945649	2.9113e-12
GPX3	0.944725	4.91107e-05
ABCC5	0.943695	3.85048e-05
SLC30A3	0.93852	0.00108654
COPZ2	0.938259	0.00147527
SLC36A1	0.9374	0.000664267
SNAP91	0.930628	0.000525575
TM4SF19-TCTEX1D2	0.929931	0.0403381
RNF141	0.928241	1.47333e-05
PIGZ	0.927869	0.0400171
RDH13	0.926374	1.30306e-05
IGFBP7-AS1	0.925232	6.1099e-08
MEG3	0.924609	0.00238819
CDH6	0.924374	6.70853e-05
DYSF	0.924065	2.75449e-10
ADGRB2	0.919292	3.89757e-06
COL16A1	0.915084	0.00331034
QPRT	0.914525	0.0031968
PDE4DIP	0.911421	1.74424e-08
DNER	0.91093	8.8558e-06
NRCAM	0.910545	0.0304565
NIPAL3	0.908231	3.05883e-10
AC023024	0.907246	0.00412117
S1PR2	0.905455	0.0120477
IGFBP7	0.905222	6.74423e-08
FAM49A	0.901881	0.000367957
GLMP	0.901298	1.58818e-08
SDC3	0.900829	7.54787e-05
MYO1D	0.900324	0.0122928
PRNP	0.89879	6.68384e-09
NPPB	0.898266	2.20858e-06
ENTPD7	0.897497	5.13391e-08
RAB27B	0.89692	0.00101073
BAMBI	0.895954	0.000172328
TUFT1	0.895909	4.78038e-06
FAM219B	0.895742	4.12532e-07
SAMD5	0.895392	0.0301317
MFSD1	0.893361	5.04342e-07
PLXND1	0.892263	2.64246e-06
TUBB2A	0.891688	2.49467e-06
AP000892	0.891289	3.22653e-05
TRPM4	0.889861	0.000156314
TTC3P1	0.886804	0.0239481
GPR1	0.883858	0.000221408
PDZK1IP1	0.877846	0.0191867
SEC22B	0.875206	1.48196e-07
ARHGDIG	0.870383	0.00315096
TBC1D2B	0.869084	2.35387e-08
HEBP1	0.868224	1.12164e-05
AP3M2	0.867487	6.50363e-05
TMEM198	0.867389	0.000129501
ALDH4A1	0.865388	0.00043059
IL1R1	0.864313	0.00189073
CYP1B1	0.861757	2.37564e-08
PRICKLE2	0.858867	0.00040222
MATN3	0.855541	0.0487816
ARHGAP28	0.852379	0.00139136
MANBA	0.850711	0.00489835
GAA	0.8502	2.31966e-07
STRIP2	0.84907	0.000820267
KLHL4	0.848029	4.8333e-05
TMEM79	0.846761	6.56192e-06
MGEA5	0.845951	1.29124e-06
FGF14	0.845731	1.59086e-06
SRCIN1	0.8412	0.0256436
CGNL1	0.84009	0.000246304
TPST2	0.838195	0.0161609
GDPD5	0.835882	4.91981e-06
KIAA1644	0.833937	8.50356e-06
LINC01278	0.832431	0.0171073
OSTM1	0.832217	2.03357e-07
SLC17A5	0.830702	1.21312e-05
PLBD2	0.830535	2.45253e-06
SLC25A20	0.830514	0.0112071
PLD3	0.830021	8.58406e-07
C4ORF36	0.829489	0.00478271
HIPK2	0.829164	2.73656e-07
PIP4K2C	0.829087	1.40852e-06
TTLL7	0.829029	0.00255706
AL645922	0.828588	6.20867e-06
LHFPL2	0.827127	1.08343e-07
PRICKLE2-AS1	0.826093	0.0171223
AC104758	0.824295	0.0223563
HSPG2	0.821681	5.77604e-08
KNDC1	0.821189	0.00253747
C1S	0.821027	2.41505e-08
NXPH4	0.820876	0.00155506
ITGBL1	0.820692	4.37132e-07
CFB	0.819085	8.22111e-06
PCSK1N	0.816512	0.0469625
NDRG4	0.813297	1.18556e-05
ITPR1	0.812869	0.00553842
ACOX1	0.812635	3.37458e-07
LDLRAD2	0.810316	4.7708e-07
LRP1-AS	0.806757	8.97677e-05
AC002094	0.804417	0.00657192
AC007283	0.804013	0.0268293
FAM155A	0.803009	0.00556861
NAGPA	0.801261	0.0010599
PSMG3-AS1	0.800976	0.0171273
SLC9A7	0.800612	1.21252e-07
NEU1	0.799225	7.38161e-06
MDGA1	0.796102	0.00908221
CYP1B1-AS1	0.796029	3.00571e-05
HKDC1	0.794887	0.000800504
STS	0.794135	1.88243e-05
APOL1	0.793826	0.000219526
FUCA1	0.793663	0.0129527
LDLRAP1	0.793041	0.000391621
CTSB	0.791431	3.21786e-08
TMEM178B	0.791128	4.90965e-07
AL161431	0.790374	7.1663e-06
ARL6IP5	0.790265	1.3473e-06
RRAS	0.790169	0.000572891
PIK3IP1	0.789347	0.000867637
B3GAT3	0.788756	0.00145291
RAB8B	0.788461	0.000334388
LZTS3	0.787283	7.41075e-05
LAMA3	0.786447	3.33227e-07
LHFPL6	0.786292	0.000639357
PMP22	0.784284	0.000722513
TP53INP2	0.783866	9.18033e-05
SMURF2	0.782319	1.9616e-07
EEF1A2	0.780158	7.59065e-05
RAB6B	0.777964	2.38378e-05
DNAH5	0.775114	1.58547e-05
PIK3C2B	0.774714	0.00195855
MMP14	0.774499	1.94503e-07
PLA2R1	0.773145	0.00101089
VDR	0.772859	0.00795746
CALD1	0.772675	1.28166e-05
TMOD2	0.772414	0.00124538
LLGL2	0.771475	0.000397726
CAMSAP3	0.770546	0.0418139
COL4A4	0.770424	1.17437e-05
GLRX	0.768629	0.0365945
B3GNT2	0.767705	0.00314655
LGMN	0.76722	0.00184096
KIF1A	0.766879	7.51743e-06
ATP9A	0.76479	1.99624e-05
MMP15	0.763805	3.32591e-06
MORN4	0.762821	0.0428944
SLC33A1	0.761168	6.05859e-05
GNS	0.760568	1.71967e-07
AHNAK2	0.760073	1.90222e-06
GABARAPL1	0.759956	1.71997e-05
PRKACB	0.759769	3.19658e-05
RAB40B	0.759567	0.0287074
MKX	0.759239	0.0355602
ADAM23	0.75859	0.0251765
RTL5	0.756077	0.0192372
TMCC1	0.75536	0.000140942
LIF	0.752342	0.0117726
C15ORF59	0.752205	0.00446636
CPNE7	0.75157	1.79915e-06
LRP1	0.750972	4.98129e-07
SHC2	0.749529	6.59707e-06
MEGF6	0.746206	2.22483e-05
FICD	0.744474	0.00508671
ELFN1	0.743875	0.00582329
PLD4	0.742465	0.000721365
ZNF503	0.740791	0.000530763
PCSK7	0.740685	0.000227975
CDK6	0.739761	1.99624e-05
TP53I3	0.739416	0.00149849
NFE2L1	0.733924	1.40852e-06
RGS11	0.731379	0.0296948
HRK	0.731088	0.000760163
LONRF2	0.728745	0.0335339
ATP6V0E1	0.726396	4.13627e-06
AL356356	0.726265	0.000618846
TGFBR2	0.725558	6.41838e-05
STAT1	0.724508	0.000220383
YPEL2	0.723731	0.0247733
KCTD13	0.722889	0.0200084
PERP	0.722834	3.28834e-06
SLC39A11	0.721734	0.00163141
MPI	0.721041	0.000122524
ITPKB	0.719275	0.00240411
IDS	0.718597	1.97856e-05
ATP6V1A	0.716122	2.4154e-06
FOXN3	0.715973	0.00909657
SLC6A17	0.713125	0.0111845
SCARB1	0.711802	4.67969e-05
GNPTAB	0.711533	2.42907e-05
MAP3K9	0.711097	0.0226573
FBXO2	0.71091	4.45364e-06
SGMS2	0.709726	4.91961e-05
AC004477	0.707816	0.000149015
AGRN	0.706843	4.05815e-06
TPPP	0.705559	0.00057666
KCP	0.704464	0.00304796
COL4A2-AS1	0.704053	0.00322601
ATF5	0.701294	0.00124538
THBD	0.701269	0.000173306
USP53	0.700417	0.00522735
SLC43A2	0.697449	0.000220128
PRSS23	0.696723	1.61836e-05
YPEL5	0.69622	2.97961e-05
SAA1	0.696175	0.00879598
PMEPA1	0.696033	0.0453699
ZNF106	0.695679	1.59577e-05
SGSH	0.695194	0.000147664
ADAMTSL4	0.694691	7.9362e-06
APH1B	0.692407	0.025386
PFKFB2	0.692115	0.00132864
MAP1LC3A	0.691826	0.00201905
MT-TY	0.691526	0.00622151
DYNC1I1	0.690611	0.0247936
GAN	0.690594	0.00033834
TMTC1	0.689387	0.00030891
JAZF1	0.688254	0.00694728
GSTO1	0.688233	0.00063268
CREG1	0.686976	0.00117772
TXNIP	0.68522	0.000182125
TSPAN3	0.682656	1.0386e-05
DNAJB9	0.682507	0.000965835
CTXN1	0.682181	0.00922027
COL6A1	0.680433	4.1025e-06
JPH1	0.68006	0.00333096
TRNP1	0.679719	0.000102422
PKD1	0.679655	0.00118343
PSMG4	0.678	0.0049903
ARSA	0.677743	0.0355024
LAYN	0.677372	0.000195088
TLCD2	0.676315	0.00084965
PUS10	0.675838	0.0325591
TMC6	0.675505	0.00307732
CAT	0.675422	0.00326221
MARCKS	0.675376	0.000903117
FKBP9	0.674381	1.3207e-05
SPRYD3	0.674098	0.00030891
CPEB4	0.672888	0.00236613
NAT8L	0.672346	0.000187051
PIEZO1	0.671472	3.36956e-05
MIR4709	0.671122	0.00738298
CD59	0.670107	5.98924e-06
PSG1	0.669797	0.00480802
MOXD1	0.66906	0.00753544
VPS53	0.669019	2.63731e-05
COL4A2	0.668417	0.000733923
BHLHE41	0.668113	0.0256208
COL4A2-AS2	0.667725	0.0161609
C20ORF194	0.667551	0.00141772
AL645608	0.667489	0.000261168
SCRN3	0.662433	0.00647487
MPC2	0.661252	0.000368967
MFGE8	0.66112	0.00606811
GRN	0.659734	1.17437e-05
ATP6V0A1	0.659547	0.00188714
FTH1	0.659155	4.26548e-06
MT-TA	0.658566	0.0365945
L1CAM	0.658358	2.14061e-05
NCDN	0.657982	0.000662469
ADAM12	0.657361	0.00205773
TAF13	0.656966	0.0262891
TMEM255B	0.655718	0.00369423
TSPAN9	0.655577	0.00126032
GPR137B	0.654733	0.00821614
ARL4C	0.654351	0.0447947
RHOQ	0.654265	4.33206e-05
MAN2B2	0.653957	0.00057666
FAM171B	0.653673	0.0240999
MT-TC	0.653627	0.00875997
ETHE1	0.653534	0.0108878
SERINC5	0.653288	0.000909022
AC244197	0.653114	0.00154718
MIR3936HG	0.652786	0.0321186
NPC2	0.652742	0.00033683
USP40	0.651623	0.00319926
SLC38A7	0.651604	0.0011389
LEPROT	0.65123	8.49043e-05
EVI5L	0.650799	0.00568727
PEA15	0.650693	1.75899e-05
PRUNE2	0.649547	0.00107512
DYNLL2	0.648948	0.000113414
AC010542	0.648452	0.0216156
METTL8	0.64713	0.00168251
NPTXR	0.647124	0.00229299
WFDC21P	0.644152	0.0161483
STXBP1	0.643944	0.000532267
P2RX5	0.643885	0.0327229
CEP295NL	0.643467	3.50459e-05
SMPD1	0.64339	0.000312302
CADM3	0.642652	0.000122524
PTPN1	0.641532	4.21531e-05
ADAMTSL4-AS1	0.640806	0.00122435
SLC35C1	0.640176	0.00337177
CADM3-AS1	0.63972	0.000429261
MAL2	0.639719	0.0142979
ABHD4	0.639643	0.00297779
PEAK1	0.639019	0.000717155
AP1M2	0.638718	0.0118124
DKK3	0.638534	1.12904e-05
DNASE2	0.638466	0.00229194
C5ORF30	0.638015	0.00762653
AKIP1	0.637729	0.000934359
KIAA0513	0.63769	0.000900866
RTN4	0.637299	1.99624e-05
SLC22A18	0.637288	0.044187
CLN8	0.637269	0.00027583
PSAP	0.637208	1.04675e-05
AC022966	0.637178	2.42907e-05
NPB	0.637101	0.0260519
BEST1	0.636279	1.01373e-05
FLYWCH1	0.636258	0.0033232
TIMP2	0.63571	1.21314e-05
SHC3	0.635672	0.00128561
EIF4EBP2	0.635119	0.000122524
NAV1	0.634893	0.00017547
SAMD14	0.634129	0.0404521
KIAA1551	0.633553	0.0102994
CLCN3	0.633058	0.00114
PRDX6	0.632684	7.06182e-05
NACC2	0.632567	4.20103e-05
HPS1	0.631359	0.000494722
COL6A2	0.631351	3.76604e-05
MCC	0.630541	0.0239481
AC138028	0.630137	0.00106896
COL18A1	0.628781	3.19658e-05
AL080251	0.627974	0.0143306
OPTN	0.627165	5.04604e-05
RRAS2	0.626718	0.00029059
AC092807	0.626525	0.0429671
PRKAB2	0.625596	0.0310981
STX12	0.622618	0.00201139
ZFYVE26	0.622322	0.00186232
SERINC4	0.621079	0.0470584
ULK1	0.619962	0.00140492
TMEM127	0.619213	0.000377181
MT-TN	0.618906	0.0149338
NDST1	0.618605	0.00101324
GXYLT2	0.617398	0.0357437
ZNF850	0.617136	0.0356523
MT-CO3	0.616863	0.00047013
SLC25A23	0.616822	0.00304796
ALDH1B1	0.614982	0.00284577
PALM2-AKAP2	0.614738	4.13602e-05
LAMA4	0.614677	0.0100314
PIP5K1C	0.612738	0.000187534
ITM2B	0.612677	0.000283361
ADAMTS12	0.612306	0.000177015
PIK3R2	0.612238	9.89979e-05
AKAP2	0.612136	4.51109e-05
AKAP13	0.611802	0.00389045
SLC27A1	0.611635	0.010507
PLOD1	0.611373	0.00460006
TMEM8A	0.611205	0.00170577
SLC16A4	0.611115	0.0169874
SERAC1	0.610927	0.00274509
DSP	0.610557	0.00184008
PLXDC2	0.609966	0.000587506
AC107398	0.609822	0.0464438
SLC3A1	0.609443	0.0209599
CDC42EP5	0.608324	0.00978455
FUK	0.608043	0.0324404
P3H2	0.607916	0.00121846
SMIM29	0.606946	0.0243471
ARMCX3	0.605865	0.000735928
NIPAL2	0.605764	0.0138242
PLA2G12A	0.6056	0.0103862
RABGAP1L	0.605265	0.00793271
LMBRD2	0.604798	0.0117631
DLGAP4-AS1	0.604252	0.0328017
AL031600	0.604196	0.00172058
PLA2G16	0.604116	0.00411043
AL121987	0.604015	0.0203128
DCTN1	0.603776	0.000111465
GREB1	0.603621	0.0215189
HMGCL	0.603492	0.0238918
PIGF	0.603268	0.00138989
PPP2R5B	0.603088	0.0128804
TSC22D2	0.601383	0.00122104
KIAA1217	0.601269	0.016884
AC007192	0.601078	0.000122524
NEDD4L	0.600299	0.00568447
ATP6V1E1	0.600011	0.00128188
TESK1	0.59942	0.0405537
GOLPH3L	0.599086	0.0152967
PPDPF	0.599062	0.00162427
EVC	0.598856	0.000220424
TAPBP	0.598467	0.000148559
MYO1B	0.598387	0.00113319
GADD45A	0.597899	0.00169804
ACKR3	0.597695	0.043942
SLC30A1	0.597081	0.00795681
TMEM63B	0.596937	0.000657239
GALNS	0.596894	0.000444029
RHOD	0.596874	0.0117631
MAN2B1	0.596344	0.000636824
UXS1	0.595451	0.00637624
CHST15	0.595147	0.00244561
TMEM189	0.595089	0.0169495
SORCS2	0.594783	0.0230803
ARMC9	0.594471	0.000594551
NBL1	0.594392	0.000740503
TOM1L2	0.594319	0.000733008
RAB11FIP5	0.593486	0.000271496
GPC1	0.592526	0.000157348
HCN2	0.591385	0.00212055
GNPTG	0.590083	0.010015
EPB41L5	0.589611	0.00644866
MRC2	0.589025	0.000955953
ALAS1	0.588936	0.00695885
MAP3K6	0.588622	0.0331295
MELTF	0.587185	9.42221e-05
INHBA	0.587184	0.000633059
WSB2	0.585999	0.00057666
PSKH1	0.585463	0.00256777
CNOT9	-0.585706	0.00432
SPDL1	-0.587034	0.00760073
SEH1L	-0.587711	0.0102126
TARBP2	-0.588709	0.0322739
NUCKS1	-0.589513	0.000113414
DIAPH3	-0.590971	0.0460699
GUSB	-0.591478	0.0154871
LINC01578	-0.592226	0.00983019
PPP1R35	-0.592516	0.0400171
ADSL	-0.593412	0.027615
PLP2	-0.593447	0.00610623
CMC2	-0.59495	0.00943229
ZNF276	-0.595503	0.017598
GAS5	-0.595638	0.00241713
CREB3L1	-0.599327	0.00543216
SNHG3	-0.600282	0.00103545
NUDCD2	-0.60057	0.0157625
GPR161	-0.60076	0.0181943
PRPF38A	-0.601943	0.0309025
ZMIZ1	-0.603536	0.00210003
TONSL	-0.60371	0.0247936
MYEF2	-0.605384	0.0049903
SNRPA	-0.606476	0.0153762
CDC6	-0.607032	0.0402214
ZWILCH	-0.607523	0.0373324
CYR61	-0.608121	9.61844e-05
VMP1	-0.608403	0.00036554
KHNYN	-0.608818	0.00646783
RBM14	-0.61181	0.00266727
DDX46	-0.612885	0.000859612
FOSL1	-0.614754	0.00143028
GEMIN5	-0.615248	0.0135916
TMEM97	-0.61563	0.0401839
IL4R	-0.616253	0.00459247
CHEK1	-0.617632	0.0132681
PDS5B	-0.617807	0.0304684
SRSF7	-0.618003	0.00331034
UBR7	-0.620736	0.0425529
PPIP5K2	-0.620804	0.00572324
MIR3652	-0.621078	0.00762715
SMCHD1	-0.621548	0.0021014
PAFAH1B3	-0.621564	0.0271677
LINC00472	-0.624024	0.0467165
PPP1R26	-0.624676	0.00326086
THSD1	-0.626086	0.0499067
DOCK11	-0.62623	0.00403169
ANTXR1	-0.627448	0.00244509
SRSF3	-0.628655	0.000283608
CELSR3	-0.629449	0.00265946
TSPYL4	-0.630683	0.0374534
CITED2	-0.631549	0.000195855
CAPN15	-0.632055	0.00314655
SRSF2	-0.632836	0.000360654
GADD45B	-0.63389	0.008151
KDELC2	-0.633962	0.00142483
IFITM2	-0.635232	0.0298588
GOT1	-0.635332	0.00544639
ARHGAP18	-0.635471	0.00207182
IGFBP4	-0.637424	7.003e-05
KCTD3	-0.637442	0.00730568
HMGB1	-0.637454	0.00190488
CDC42EP4	-0.637681	0.00622151
SFMBT1	-0.63797	0.0206757
CEP57	-0.638165	0.00763103
IER5	-0.640377	0.000461088
HNRNPA1	-0.643769	3.64714e-05
TSEN15	-0.645411	0.0421037
AC009133	-0.649608	8.13466e-05
SZT2	-0.650294	3.9154e-05
AC015813	-0.651436	0.0117631
SFPQ	-0.651973	0.000107242
HNRNPA2B1	-0.653805	8.6411e-05
PILRB	-0.654328	0.00827274
BDKRB1	-0.65438	0.00877717
RFC2	-0.657801	0.0335725
ALYREF	-0.658739	0.00173235
SRSF1	-0.659917	9.74916e-05
RTEL1-TNFRSF6B	-0.660667	0.00172834
FZD2	-0.661035	0.00098209
HNRNPR	-0.662218	0.000148299
TRIM5	-0.662416	0.00553189
HSPA4L	-0.662449	0.0128747
CNNM3	-0.663762	0.00670128
SSRP1	-0.664578	0.000118703
ILF3	-0.665837	1.92257e-05
DDB2	-0.668706	0.00433311
AC087632	-0.669114	0.0105358
ZNF639	-0.669714	0.0223589
HSP90B1	-0.670928	8.11878e-06
MAZ	-0.671511	2.09868e-05
NRAS	-0.671692	0.00111169
CHAF1B	-0.674354	0.0306072
ZNF496	-0.675203	0.00621473
CTDSPL2	-0.676076	0.0294664
NUDCD1	-0.679555	0.00626128
TMEM56	-0.680306	0.0340509
SLCO3A1	-0.681582	0.00509051
RFWD3	-0.682819	0.00113518
RPL22L1	-0.684326	0.0212779
HMBS	-0.685489	0.0173405
SOGA1	-0.686464	0.000419699
CD302	-0.686699	0.0435004
PLSCR1	-0.687202	0.0172745
TRIM14	-0.687901	0.000846963
MDC1	-0.688009	0.00332288
SLC37A4	-0.688278	0.0139728
USP1	-0.690834	0.000283361
RRM1	-0.691856	0.000209342
SLC16A7	-0.693305	0.00253702
DTYMK	-0.693646	0.000984997
LINC00662	-0.694836	0.0317091
GJA1	-0.696166	0.00113076
SLC35F2	-0.698317	0.048436
CDCA4	-0.698621	0.0369296
AL021707	-0.699464	0.0273856
ZNF511	-0.70089	0.0126763
RTEL1	-0.704195	0.00327716
NEMP1	-0.704473	0.00480802
FADS1	-0.707269	1.79264e-05
RNF26	-0.712019	0.002077
ADCY3	-0.712054	0.000747805
AC009088	-0.712111	0.0025728
SNHG12	-0.712685	0.0229055
TM4SF1	-0.713923	6.02241e-05
AC007743	-0.714326	0.043554
TWIST1	-0.714801	0.0428944
PSIP1	-0.715677	0.00158532
FOS	-0.716045	0.00256667
RASSF1	-0.716309	0.0209549
PTMA	-0.716779	9.47502e-06
DKK1	-0.716949	6.41498e-06
WEE1	-0.717164	0.00135556
BRWD3	-0.71749	0.0127228
IRF7	-0.719263	0.0357957
FANCL	-0.720495	0.0151043
CEP85	-0.721971	0.00352593
C19ORF48	-0.722789	0.0223563
LRIG1	-0.724174	0.0273069
KRT80	-0.72681	1.6945e-06
AGFG2	-0.727281	0.0318755
UCP2	-0.727363	0.0472939
LIG1	-0.728307	0.0238007
C2CD5	-0.729486	0.0400781
SIVA1	-0.730626	0.0172716
WDR4	-0.731905	0.0330733
PDGFC	-0.732126	0.00508349
PAN2	-0.732688	0.00501742
WDR34	-0.732719	0.000135675
MIRLET7BHG	-0.734068	0.0364672
FH	-0.73749	0.000309134
ANXA8	-0.73792	0.000424292
GMNN	-0.73942	0.0223273
FIZ1	-0.740943	0.00235488
EPHA4	-0.741379	0.00237302
HIST1H2BC	-0.742612	0.00860871
FUS	-0.743295	3.49584e-06
HPRT1	-0.745279	0.00834825
MIR1244-1	-0.747685	0.00303635
POLE	-0.749338	0.000180053
AC098617	-0.749465	0.00730568
CENPN	-0.750024	0.000132433
SMC2	-0.750815	0.000532754
PAICS	-0.753249	3.91033e-05
PIDD1	-0.753587	0.00997463
NOTCH1	-0.754619	9.10207e-05
TUSC1	-0.755204	0.0257789
RIN1	-0.755589	0.00890941
DBNDD2	-0.756767	0.0199313
H2AFZ	-0.757396	0.000128642
MZT1	-0.758496	0.0101132
AL110504	-0.759079	0.0432474
RNF144A	-0.760828	0.0203133
AGPAT5	-0.760946	0.0070516
HDGF	-0.762539	1.83402e-06
FHOD3	-0.76306	0.0380357
DUS3L	-0.763349	0.00287143
COCH	-0.765044	0.00885396
ATAD3B	-0.766601	0.00214921
EVI2B	-0.767062	0.00622151
ARL6IP6	-0.767636	0.0335629
PCIF1	-0.767949	0.00885875
FADS2	-0.768866	1.92913e-06
SMARCD2	-0.76908	0.000200372
NOP53	-0.769437	0.00111953
CHAF1A	-0.769921	0.00224686
SUN2	-0.77055	0.000124379
AC089983	-0.770888	0.00690361
CAVIN2	-0.773716	0.000136058
SFN	-0.774647	0.0163237
EXPH5	-0.77517	0.030592
CAVIN3	-0.77775	3.5092e-06
DDX39A	-0.778358	4.18205e-05
IGDCC4	-0.782938	0.0012598
EHD4	-0.783186	0.00260441
KCND1	-0.783516	0.0305253
POLA1	-0.784406	0.00791399
AC022211	-0.784936	0.0104782
MB21D1	-0.787636	0.00992703
MCM3	-0.789433	5.27848e-05
AC006116	-0.790681	0.00154855
USP37	-0.790946	0.00864194
GLI2	-0.791065	0.00435036
FBLN1	-0.791908	0.0012521
HNRNPH1	-0.793675	2.31486e-06
SKA2	-0.793676	0.000132383
DNMT1	-0.79604	1.84405e-06
EVA1A	-0.79905	0.0301872
MIS18BP1	-0.799608	0.00517064
FAM122B	-0.801722	0.00189981
HIST1H1C	-0.801978	0.000122972
ADGRE5	-0.802192	7.7588e-05
EMILIN2	-0.802788	0.0213777
PATZ1	-0.803586	0.00777033
HIP1	-0.803833	0.0328129
CREB3L2	-0.804258	3.99883e-06
ATF3	-0.804538	0.00118283
ICK	-0.804744	0.00173445
SENP1	-0.805443	0.00177567
MPHOSPH9	-0.807238	0.000319492
BOLA1	-0.807936	0.0389213
IFT80	-0.808187	0.00396857
FAM216A	-0.808262	0.0215605
PTPN18	-0.809908	0.0391518
GATA2	-0.818322	0.00162955
FKBP5	-0.81958	0.00333201
CEP57L1	-0.821998	0.0330733
UBA7	-0.822454	0.000804136
DEK	-0.823416	1.39676e-07
HYI	-0.823785	7.84607e-07
GINS4	-0.825614	0.0377454
APAF1	-0.826064	0.00113632
SNAPC1	-0.827585	0.00430954
AL049830	-0.827619	0.047018
HIST1H4E	-0.828237	0.00457914
NT5C	-0.828643	0.000412118
TEAD4	-0.829983	0.0084922
SNHG19	-0.837315	0.0289282
POLD1	-0.838834	0.00288852
TOR3A	-0.842743	0.000877385
HCFC1R1	-0.843381	0.00525259
EGR1	-0.843901	0.000747938
RCC1	-0.844006	1.90346e-05
MIS18A	-0.8454	0.0195558
AMOTL1	-0.855152	0.000146923
DANCR	-0.855753	0.00982895
GJC1	-0.856413	4.27376e-06
SCARA3	-0.857084	0.000176829
ZNF542P	-0.858904	1.4533e-06
FHL2	-0.85931	1.09735e-06
ING1	-0.860645	0.00278641
KLHL23	-0.862864	0.0247812
TRA2B	-0.864122	1.71475e-06
PM20D2	-0.864223	0.000232244
PER1	-0.869836	0.0298128
RBMX	-0.870915	2.13363e-07
MCM5	-0.877217	0.000345972
TRMU	-0.882671	0.00433311
FAM46A	-0.886627	0.0442172
NET1	-0.889378	0.000934979
NASP	-0.889478	0.000308728
CCBE1	-0.892	7.75656e-05
AC012358	-0.892139	0.0080388
GLUL	-0.892893	2.45799e-06
CA8	-0.894505	0.00762715
SNHG17	-0.895008	0.0259069
ZNF331	-0.897215	0.0112071
ORC6	-0.898425	0.0467462
PDZD2	-0.898605	0.000444667
RAD54B	-0.899529	0.0390964
ZNF395	-0.901552	0.0067058
NSD2	-0.910983	1.08286e-08
PHGDH	-0.919241	9.63465e-05
REEP4	-0.924484	0.00322913
CBR3-AS1	-0.924515	0.0383637
ZNF22	-0.929904	0.0418495
ARL6IP1	-0.934309	1.72247e-06
AC079594	-0.935748	0.000351496
HMGN2	-0.940981	1.74486e-09
NDC1	-0.942355	0.000101387
FOSB	-0.945675	0.0153677
DOT1L	-0.947087	1.2149e-05
INSIG1	-0.948375	1.942e-08
NCAPH2	-0.948615	0.00143915
ALX4	-0.949374	0.0440982
NDE1	-0.94939	0.00155729
PLXNA2	-0.951016	8.16947e-07
H1FX	-0.952436	3.31668e-07
ARL4A	-0.954246	0.000843027
CNTLN	-0.955605	0.0460699
PTCHD4	-0.959911	0.0232321
AC010776	-0.960187	0.0177685
GPR39	-0.96196	0.00980326
SAC3D1	-0.965533	0.000530763
SNHG1	-0.970434	1.97856e-05
H1FX-AS1	-0.970449	5.02487e-05
GLI3	-0.972084	0.0129141
CNTROB	-0.973467	0.000114692
ZBTB12	-0.978014	0.0126837
H2AFV	-0.979691	1.06823e-07
USP13	-0.983421	0.00147004
MUTYH	-0.983626	0.0410469
PCNA	-0.984147	8.57379e-08
LINC00689	-0.984421	0.0323417
KPNA2	-0.989392	1.49499e-08
FAM102B	-0.990949	0.00170249
TRIM6-TRIM34	-0.99113	0.0279109
GRK6	-0.997543	0.00032635
MC1R	-0.998408	0.0455577
DENND4B	-0.998958	5.86536e-07
MSH5-SAPCD1	-1.0016	0.0243471
GAS7	-1.00166	0.00124189
THOC6	-1.00349	0.00147638
ID1	-1.00406	9.56106e-09
ZNF618	-1.00415	0.000307496
FBL	-1.00455	1.1639e-05
CCDC74A	-1.00801	0.00660732
HIST2H2BE	-1.00925	6.93562e-05
UPK1B	-1.01024	2.34725e-05
CKAP2	-1.01378	6.49482e-07
RCCD1	-1.02134	7.70338e-05
PARPBP	-1.02277	0.00412117
ZNF781	-1.02396	0.00375353
FANCE	-1.02475	0.0392141
FANCB	-1.02703	0.021379
CCDC88A	-1.02926	7.76744e-10
ZSCAN5A	-1.02962	0.0379219
C10ORF55	-1.02963	0.000261574
RUVBL2	-1.03014	6.76586e-06
SLC1A3	-1.03256	0.0430952
NHSL2	-1.03311	0.0175524
SCX	-1.03973	0.0280757
KIF18A	-1.04199	0.000148299
RMI1	-1.05063	0.00100322
PAGR1	-1.05108	0.000401045
NRP2	-1.05264	8.50102e-07
MST1	-1.05422	0.0336249
AC006504	-1.05424	0.00326221
ARHGEF26	-1.0543	0.00605257
LYPD6	-1.05535	0.000294037
MTSS1	-1.05665	0.000384446
CD70	-1.05903	4.96329e-08
ZNF493	-1.06118	1.62583e-05
SLC43A3	-1.06156	1.49955e-06
TRERF1	-1.06247	0.00103545
CBR3	-1.06533	0.00902031
EXOSC9	-1.06567	0.00227865
RAD54L	-1.06738	0.00586345
KRT87P	-1.06992	0.0234848
PLAU	-1.07312	4.17024e-07
LRRC45	-1.07563	0.000228939
MASTL	-1.07918	0.000220128
AC108058	-1.0818	0.0161042
DDX11	-1.08246	0.000199059
KCNQ5	-1.08429	9.33315e-05
MCM8	-1.0861	2.55713e-05
MSH5	-1.08919	0.0135403
HIST2H2AC	-1.09046	1.48196e-07
MLPH	-1.09058	0.0139988
ADORA2B	-1.09236	0.000732349
SAMD11	-1.09884	5.89242e-09
AASS	-1.09916	0.00130314
OAS3	-1.10102	3.79209e-08
ECT2	-1.10269	2.56746e-09
EXOSC2	-1.10523	0.00114367
MLKL	-1.10879	0.0237981
RECQL4	-1.11399	3.19256e-06
CRNDE	-1.11921	0.00138828
SMTN	-1.13097	0.00227005
ATP8B3	-1.13351	0.00138667
TOE1	-1.13965	0.0065208
PSMB9	-1.15004	2.42119e-05
C8ORF88	-1.15231	0.0265556
KLF2	-1.15566	0.0013066
AP000781	-1.15643	3.5511e-05
FANCA	-1.16057	3.81412e-07
ENOSF1	-1.16257	6.11798e-08
FAM110A	-1.16417	0.00735205
LYPD1	-1.16624	0.000730306
MBOAT1	-1.16891	0.000334388
CCP110	-1.1719	0.00521283
FAT3	-1.17467	0.00349765
MIR3917	-1.18297	0.00265842
WNT7B	-1.18364	0.00696845
SLC7A2	-1.18631	0.0319442
N4BP2	-1.18713	0.00515552
KIF26A	-1.18845	0.000935454
ADD2	-1.19162	3.23768e-08
ITGA7	-1.19684	0.0480096
AC020916	-1.19758	4.18775e-05
STOM	-1.20224	3.25988e-15
SLFN11	-1.20236	1.27505e-06
KNSTRN	-1.21133	0.000289198
STIL	-1.21464	2.47308e-05
CKS1B	-1.21773	2.66905e-06
H1F0	-1.22144	0.000866392
LMNB2	-1.22384	2.85281e-15
FGFR2	-1.22789	0.00120746
SCARNA10	-1.22823	6.46426e-07
SPIN4	-1.2287	0.000529504
PRDM8	-1.2374	0.0122249
ANP32E	-1.23853	3.82921e-11
NRM	-1.24086	0.0389066
LINC00664	-1.24243	0.000253204
FANCG	-1.24788	0.00129085
BORA	-1.24873	0.00888743
RNASEH2A	-1.24878	1.21984e-05
OAS2	-1.24919	0.00013543
ZNF853	-1.25774	1.88856e-05
HIST1H2BD	-1.26185	4.08083e-06
CENPA	-1.26229	0.00131476
SLC27A2	-1.26322	0.00873868
CENPH	-1.26325	0.000150462
CCNE2	-1.27466	0.00216111
H2AFX	-1.27532	4.09499e-10
RNFT2	-1.27986	0.00588274
ZNF729	-1.28009	0.0456817
NTM	-1.28024	0.0271324
DBF4	-1.28081	0.00404194
KNTC1	-1.28667	2.39207e-07
HIST1H4H	-1.29881	6.66585e-08
CENPU	-1.30379	2.92156e-05
PEG10	-1.30467	2.9113e-12
KHDRBS3	-1.3048	0.0223358
ATAD2	-1.31112	6.43039e-12
KRT81	-1.31906	2.38012e-12
FBLN7	-1.32901	0.000209702
DBF4B	-1.33036	1.21314e-05
AC084033	-1.33229	0.010662
SLC25A1P5	-1.33314	0.0204803
STMN1	-1.33351	1.0569e-16
LCORL	-1.34517	8.63024e-10
FSD1	-1.34715	0.00234061
RAPGEF3	-1.34965	0.0221148
NR4A1	-1.35259	0.0011678
CDT1	-1.35808	2.41159e-10
ADCYAP1	-1.35844	1.8342e-07
HIST1H2BE	-1.36569	0.00334329
NGEF	-1.36822	1.28443e-09
ARHGAP19	-1.37007	0.00128561
RFC3	-1.37529	0.00323061
DIXDC1	-1.37931	5.93306e-05
FRMPD4	-1.37973	0.0145052
ZNF300	-1.38849	0.00568447
GINS1	-1.39014	1.06915e-06
DUSP10	-1.39105	3.77484e-09
AC027237	-1.39146	0.0089826
NUP210	-1.39542	3.71452e-14
AIF1L	-1.39733	6.99957e-05
CD109	-1.40074	1.51873e-06
XRCC2	-1.40481	0.000800799
TRAIP	-1.40686	0.0200006
IL7R	-1.4201	9.85429e-05
ANO1	-1.42484	0.0245702
CCHCR1	-1.42775	3.11477e-06
SLX4IP	-1.42997	0.00286219
SYNE2	-1.43563	4.51751e-08
HIST1H4B	-1.43578	2.15305e-09
RGS3	-1.43894	1.33543e-10
DPY19L2P2	-1.4499	0.0133301
SMAD6	-1.46075	2.53717e-09
UBALD2	-1.46723	0.000449894
MCAM	-1.46807	1.29868e-08
TRIP13	-1.46911	3.02498e-12
C16ORF59	-1.47425	0.0199199
DNA2	-1.47608	0.000466773
DLG3	-1.47808	0.00151352
NEMP2	-1.47871	0.00157844
NYNRIN	-1.4795	3.12929e-08
CDC25C	-1.48395	0.00367636
C4BPB	-1.48527	0.00340234
ATAD5	-1.48575	0.00137259
CDK2	-1.49164	6.46948e-07
CLEC11A	-1.49249	0.018087
POC1A	-1.4974	8.36578e-07
SNORD3B-2	-1.49881	0.0190366
FANCI	-1.50124	1.41981e-13
GPR176	-1.50175	6.95648e-11
HAUS8	-1.5019	0.00341289
REXO5	-1.50389	0.032713
MCM7	-1.50636	1.43727e-18
C21ORF58	-1.50862	0.0121177
PASK	-1.51477	0.00725981
HIST1H2AD	-1.5149	3.78757e-06
KIF22	-1.522	4.84043e-12
KIAA0895	-1.52769	4.31594e-12
MYH3	-1.53162	0.0100048
AC009533	-1.53656	0.0355154
AP000894	-1.54371	0.00160603
CNTRL	-1.54576	0.00367636
OAS1	-1.5554	0.0260897
HIST1H4C	-1.5634	2.59548e-13
FANCD2OS	-1.57076	0.0111845
TICRR	-1.57215	7.3897e-10
ELOVL2	-1.57552	9.15718e-07
BRIP1	-1.58079	1.25363e-06
PMEL	-1.5832	0.00522144
RBM47	-1.58391	3.67456e-05
MXRA8	-1.58414	0.00253459
PKN3	-1.58437	3.32591e-06
ASRGL1	-1.58789	0.00237486
SNHG26	-1.59156	0.0213719
TRIM59	-1.59158	7.60876e-20
NCAPG2	-1.59693	6.1022e-16
CAMK4	-1.59818	0.000380915
RSAD2	-1.59967	0.000308581
CENPI	-1.59971	1.17451e-06
EZH2	-1.60716	6.1602e-11
ACSS1	-1.62871	0.00620146
INCENP	-1.63001	2.27936e-11
ZGRF1	-1.63417	0.0107683
SYT11	-1.63993	0.00284577
LZTS1	-1.66328	0.00330008
AL139220	-1.66426	4.45364e-06
RACGAP1	-1.67819	3.49096e-21
MIR503HG	-1.67908	0.00325572
NCAPD2	-1.68692	6.49493e-22
LBR	-1.68796	4.61018e-11
ZNF367	-1.68872	3.95361e-16
CENPW	-1.69164	1.99624e-05
LRRC8C	-1.6953	0.0047427
HYLS1	-1.69863	9.47502e-06
CEP70	-1.70422	4.57285e-06
RTKN2	-1.70548	0.0120216
HIST1H2AE	-1.70743	1.94484e-08
MEF2C	-1.71417	0.00828497
C1QL1	-1.72182	9.20424e-10
CSPG4	-1.72317	1.8921e-18
PKMYT1	-1.72946	1.49495e-10
NLGN1	-1.72972	0.00236466
TYMSOS	-1.73117	1.70833e-09
BRCA1	-1.73177	3.79241e-13
HIST1H1E	-1.74255	1.00689e-20
FANCD2	-1.74481	3.54395e-13
PDE3B	-1.75642	0.00609408
KRT8P47	-1.76868	0.00772095
COL8A1	-1.77921	2.64393e-06
E2F1	-1.78141	3.57917e-13
AC105020	-1.78314	6.17074e-05
TRIM6	-1.78462	6.95812e-05
PIMREG	-1.79207	6.60822e-07
BMPER	-1.80206	2.1008e-06
DHFR	-1.80794	3.11314e-13
SFXN2	-1.81341	0.00809897
RAD51	-1.84054	0.000815677
AC005339	-1.87142	0.0134422
SOX11	-1.87172	2.77873e-05
UBE2S	-1.87258	1.22129e-24
TNFAIP8L1	-1.8747	1.18343e-08
TYMS	-1.87978	9.66299e-26
SMC4	-1.88031	2.32582e-33
AC023908	-1.8924	0.000172365
CDCA7	-1.90116	1.554e-07
STARD8	-1.90895	2.20858e-06
DCHS1	-1.93479	0.000493213
OR7E19P	-1.93527	0.000127077
WT1	-1.93656	1.98426e-07
BRCA2	-1.94584	1.5258e-07
HIST1H3D	-1.95514	0.00237447
CENPK	-1.95881	5.59716e-06
GINS2	-1.98303	1.8281e-10
CLCN4	-1.99902	0.00020889
ARHGDIB	-2.02919	9.10207e-05
ANKRD36BP2	-2.04551	2.76999e-05
OIP5	-2.06301	0.000656917
HIST2H2BF	-2.07969	6.60309e-20
DDX12P	-2.08024	0.00828497
KIAA1524	-2.10333	1.9142e-15
E2F7	-2.10792	2.18862e-12
DPY19L2P1	-2.11084	3.06092e-06
DDIAS	-2.11575	1.49802e-05
HIST2H2AB	-2.11875	1.22255e-12
MTFR2	-2.14883	0.00215745
UBE2T	-2.17098	1.72247e-06
MELK	-2.18121	4.8311e-11
CCNB1	-2.18309	2.28479e-32
CCNA1	-2.19101	3.19534e-07
SPC24	-2.19303	4.58137e-20
CEP152	-2.19811	3.41216e-07
HIST1H2AK	-2.20554	0.000393447
ITFG2	-2.20983	6.01568e-25
HIST1H2BG	-2.21258	1.01167e-10
HMGB2	-2.21328	1.91607e-20
TMPO	-2.21788	1.04358e-43
HIST1H2BN	-2.23259	2.03172e-14
PRIM1	-2.24315	3.9059e-05
SGO1-AS1	-2.25481	2.64246e-06
SGO2	-2.25688	3.95202e-14
HIST1H2BF	-2.30168	6.61692e-13
ARHGAP33	-2.30285	4.79393e-07
HIST1H3A	-2.30681	1.53838e-08
ZNF492	-2.30956	2.03753e-07
CDKN2C	-2.33458	1.18745e-28
MAD2L1	-2.38073	1.60005e-13
TMPO-AS1	-2.3824	4.43404e-23
HELLS	-2.39448	1.62264e-21
LRRCC1	-2.41324	0.0012598
ORC1	-2.41973	1.31284e-07
EMP2	-2.47433	2.33647e-08
HIST1H4D	-2.5083	3.19455e-25
KIF23	-2.51102	2.5601e-28
DTL	-2.55377	2.24565e-16
CCNB2	-2.59221	1.59699e-29
HASPIN	-2.59509	6.36759e-07
DIO2	-2.6025	2.66905e-06
HIST1H2AB	-2.63771	9.10699e-16
KIF20B	-2.64811	4.14946e-28
WDR62	-2.69255	3.26624e-26
BARD1	-2.72803	2.2286e-18
MYO3A	-2.75692	0.00012358
CDC25A	-2.77644	5.56788e-13
TPX2	-2.80385	8.37382e-55
ASPM	-2.80395	1.05237e-08
BLM	-2.80918	1.79702e-06
CDK15	-2.82937	1.92913e-06
RAD51AP1	-2.84435	3.0438e-08
TCF19	-2.84561	4.44886e-27
CLSPN	-2.85017	5.30114e-22
FBXO5	-2.85157	6.9682e-18
TP73	-2.85878	2.49275e-07
POLQ	-2.8801	1.27777e-19
PSRC1	-2.9055	9.09229e-10
TACC3	-2.9355	2.74768e-52
CENPE	-2.93987	2.65673e-20
AC099850	-2.94369	7.60539e-09
CDC45	-2.97269	1.06842e-08
HIST1H2BI	-3.03969	2.20858e-06
ZWINT	-3.05356	1.52109e-31
ARHGAP11B	-3.07067	6.39798e-10
GAS2L3	-3.07731	5.49602e-28
AURKA	-3.09836	2.09177e-41
CDCA2	-3.11166	1.2868e-31
HIST1H2BH	-3.11567	3.89549e-18
GABRQ	-3.11931	7.64169e-06
HJURP	-3.12834	3.36077e-38
SLFN13	-3.14747	2.20901e-21
HIST1H4A	-3.15374	2.07981e-16
PHF19	-3.15516	2.33094e-60
ARHGAP11A	-3.1594	8.12337e-32
KIF11	-3.18885	1.13958e-47
CCNF	-3.21859	1.17834e-17
UHRF1	-3.25327	2.0019e-51
PLK4	-3.30378	5.94546e-07
HIST1H3I	-3.3052	9.99129e-14
HIST1H2AM	-3.32547	1.54947e-15
HIST1H2BJ	-3.34281	1.3828e-17
EXO1	-3.38767	7.25634e-14
HIST1H3J	-3.39843	6.20995e-17
AL138789	-3.41971	8.57379e-08
CDCA5	-3.44565	2.37376e-39
HIST1H4F	-3.45577	3.37674e-10
SALL3	-3.45582	8.63915e-10
CDCA8	-3.45994	3.00125e-39
PRR11	-3.51033	1.80289e-45
NEIL3	-3.51354	6.88555e-09
PRC1	-3.5164	2.33135e-84
PRC1-AS1	-3.5219	4.44135e-36
ERCC6L	-3.52521	7.92884e-11
TK1	-3.58155	3.81883e-70
BUB1	-3.59642	2.73382e-52
ASF1B	-3.59694	3.30419e-23
HIST1H3F	-3.60496	0.000147155
ANLN	-3.68573	8.08115e-129
SGO1	-3.70436	2.42013e-20
SKA1	-3.70937	7.55884e-38
NCAPG	-3.71876	4.07894e-51
HIST1H2BB	-3.72471	2.5206e-07
WDR76	-3.72885	5.44487e-15
CDC20	-3.73756	1.17438e-74
SPAG5	-3.75921	5.82874e-69
SKA3	-3.76025	4.3041e-24
HIST2H3D	-3.76045	9.0883e-27
NEURL1B	-3.77581	3.32734e-40
HIST1H3B	-3.78455	1.4187e-61
TTK	-3.78576	3.51417e-31
HIST1H2AG	-3.78712	1.24862e-09
BUB1B	-3.79097	2.77521e-22
CDKN3	-3.8576	8.6083e-15
HIST1H3H	-3.88881	8.95418e-22
FOXM1	-3.89916	2.76284e-95
CCNA2	-3.91617	1.46286e-47
CENPM	-3.93926	9.26255e-09
NMU	-3.9607	1.59335e-34
PCLAF	-4.0009	2.48481e-30
DEPDC1B	-4.01038	7.93283e-12
LINC01224	-4.01195	7.42163e-07
KNL1	-4.01977	1.4374e-41
HIST1H2AL	-4.02311	2.73577e-13
SHCBP1	-4.04711	6.08805e-43
NUSAP1	-4.06198	1.21529e-42
APOBEC3B	-4.07574	1.84263e-09
HIST1H2AH	-4.07769	4.58488e-30
HIST1H2BL	-4.07769	2.28317e-10
KIF14	-4.16782	2.60277e-46
CENPF	-4.17927	7.96493e-107
CIT	-4.19439	4.53755e-85
NT5DC4	-4.21787	1.56426e-06
FAM83D	-4.22564	1.3474e-45
NCAPH	-4.28447	1.63563e-28
AC027309	-4.30297	4.50905e-09
HIST1H2AI	-4.35186	4.23245e-17
HIST1H3C	-4.35672	6.9498e-30
ESPL1	-4.3611	4.49741e-49
DEPDC1	-4.38815	1.6422e-58
HIST1H1D	-4.43905	1.1303e-33
KIF15	-4.44357	9.43854e-21
ESCO2	-4.45143	1.93269e-17
MCM10	-4.46566	3.533e-12
SPC25	-4.5065	1.25048e-13
LMNB1	-4.51626	1.864e-70
PLK1	-4.54712	5.27041e-59
CKAP2L	-4.58897	6.21923e-39
MYBL2	-4.59428	1.73451e-98
PBK	-4.63004	1.16391e-40
CDK1	-4.6322	3.01731e-64
SAPCD2	-4.63403	4.88559e-65
KIFC1	-4.71231	3.40582e-50
AC008870	-4.73728	3.84439e-14
NEK2	-4.74813	1.36751e-30
GTSE1	-4.77135	1.08544e-38
AL807752	-4.78347	5.14567e-25
KIF4A	-4.80051	8.37382e-55
CDCA3	-4.8097	5.90713e-25
HMMR	-4.82346	5.48578e-39
UBE2C	-4.83168	3.49812e-51
KIF2C	-4.874	9.10604e-52
HIST1H4L	-4.90609	1.39065e-07
NUF2	-4.92403	1.74968e-22
FAM111B	-4.93074	1.65317e-22
BIRC5	-4.93455	3.99134e-106
CEP55	-4.93582	7.06577e-72
KIF18B	-4.93656	6.77624e-67
E2F8	-4.94775	4.2427e-15
TOP2A	-4.94969	2.92025e-177
PTTG1	-5.0186	3.22903e-43
HIST1H2BO	-5.03096	9.54853e-17
AURKB	-5.1264	1.39219e-32
AC007240	-5.13508	1.79306e-48
DLGAP5	-5.1509	5.12832e-38
HIST1H1B	-5.15224	3.39616e-55
KIF20A	-5.15753	1.83983e-100
RRM2	-5.17063	2.18079e-84
IQGAP3	-5.2604	9.2389e-67
NDC80	-5.55033	3.32767e-28
MKI67	-5.57969	2.64054e-211
PIF1	-5.79675	5.22979e-11
TROAP	-5.97031	8.11425e-36
E2F2	-6.20321	3.82921e-11

## Sheet: MPM59
Symbol	log2FoldChange	padj
UBD	2.89697	5.3699e-11
SLC2A12	2.81979	3.60322e-29
OR2I1P	2.81303	5.90145e-13
AL596223	2.6464	1.61711e-12
ANGPTL4	2.54509	1.54799e-06
ERVFRD-1	2.44005	9.31491e-44
TIMM8AP1	2.43217	5.41908e-09
AMPD3	2.38858	3.19308e-06
C11ORF96	2.38041	6.78444e-19
RAPGEF5	2.33321	4.53203e-21
C4ORF26	2.30803	4.50455e-07
ANK2	2.29192	5.39783e-17
TFPI	2.24483	2.1833e-07
PLA2G4C	2.23875	3.67534e-06
FAM49A	2.21528	7.87224e-19
CEACAMP10	2.18182	8.93725e-14
SLCO2B1	2.17265	7.6853e-20
HKDC1	2.15841	8.74487e-41
PSG9	2.13918	1.65674e-10
NUPR1	2.10913	3.79003e-48
GCNT3	2.09712	6.3279e-06
PAG1	2.09592	0.00153357
ELF3	2.08591	4.043e-23
RTN2	2.08066	1.3556e-06
PKD1L1	2.07622	3.84089e-12
LRRN4CL	2.07521	1.81786e-05
AL691482	2.06602	8.32428e-11
PZP	2.00396	8.03436e-07
C7ORF69	1.97334	3.55136e-11
SFRP4	1.93225	4.84837e-05
MAPK8IP2	1.93143	1.54929e-27
FBXO32	1.92936	2.30689e-29
F2RL1	1.91722	0.000526057
NDRG4	1.90545	1.15432e-19
A2M	1.89894	2.48607e-57
A2M-AS1	1.89225	3.89039e-05
KPNA2P3	1.88138	5.91494e-08
JCAD	1.8785	3.09524e-14
JUP	1.86296	2.82806e-14
UPP1	1.85786	4.94417e-45
SERPINB10	1.85467	3.4879e-07
SLC1A7	1.84975	0.000285474
SERPINI1	1.8404	0.000230054
FOLR3	1.8109	9.76494e-05
GREB1	1.80112	5.05445e-08
DCLK1	1.78448	1.4427e-05
KIAA1644	1.77488	1.04906e-13
B4GALNT3	1.76791	0.00163917
SHC2	1.7623	8.92294e-24
HTRA4	1.75811	3.6172e-07
ARHGAP31	1.75074	6.04247e-08
PIK3IP1	1.74946	3.46903e-06
KIAA0513	1.74693	1.1558e-12
CXCL1	1.72888	1.56477e-06
KIR2DL1	1.72581	0.000361161
SPP1	1.7133	5.68911e-05
SLC2A5	1.70007	0.000464688
SRPX2	1.68128	0.000124293
SERPINB2	1.68092	5.84718e-10
PKD1L2	1.67946	0.00969522
CDKN2B	1.67824	1.17874e-39
AC004877	1.66094	4.16518e-05
AHNAK2	1.66068	7.73621e-08
EPGN	1.65596	0.000666215
CDK18	1.65204	2.94802e-08
TTC3P1	1.65165	0.00140746
YPEL2	1.65144	0.000122683
AC132812	1.65052	0.000420084
CHI3L2	1.64163	0.0024538
DYSF	1.6206	2.46929e-36
TMEM47	1.61765	0.000159265
SLC43A2	1.61331	2.17057e-42
PLD4	1.61319	1.68081e-12
PTK6	1.60474	1.9114e-07
PLEKHM1	1.59519	6.26772e-35
AC007953	1.59322	0.000143433
ZNF862	1.59182	3.06544e-12
PODNL1	1.58716	2.2919e-06
CCL26	1.5814	1.65934e-05
AC008063	1.57587	1.42029e-18
SCUBE1	1.56576	3.02309e-09
HTR2B	1.55148	0.000825229
UGT1A5	1.55009	1.23653e-10
LINC02041	1.54937	0.00293566
FER1L4	1.54935	0.0323007
UGT1A9	1.5459	1.58325e-10
RAD51B	1.54491	5.60911e-05
UGT1A3	1.54443	1.51228e-10
MIR4315-1	1.54279	0.000146181
UGT1A8	1.54059	1.73378e-10
SLFN5	1.53896	9.9654e-29
RRAGD	1.53608	9.76691e-20
CTSF	1.52919	2.50008e-13
CHI3L1	1.52766	1.01793e-27
UGT1A1	1.52681	6.77546e-13
MTX1P1	1.52303	6.91147e-07
ARRDC4	1.52198	9.0898e-16
CEACAM1	1.52094	4.64262e-05
UGT1A4	1.52013	1.86847e-10
WNT9A	1.51832	1.24577e-20
IFITM10	1.5145	1.63948e-15
PNPLA7	1.51017	0.00239577
RORA	1.50993	2.77379e-13
NPB	1.50893	1.9415e-09
UGT1A10	1.50885	1.33497e-10
GNAT2	1.50496	2.04897e-06
IL32	1.50436	1.54258e-07
PLEKHM1P1	1.50204	5.52148e-16
TP53INP2	1.49507	2.35225e-24
SPTBN4	1.49497	1.12809e-07
SLAMF7	1.48243	6.00808e-07
UGT1A6	1.48065	1.75102e-10
UGT1A7	1.47615	2.01048e-10
VAT1	1.47195	6.20403e-35
AC025188	1.47026	0.00767296
ROR1-AS1	1.46616	5.07941e-05
ARHGAP27P1-BPTFP1-KPNA2P3	1.46382	1.05718e-12
PPP1R3C	1.45373	2.92288e-08
RAB6B	1.45152	1.33501e-24
SSPO	1.44456	9.23312e-06
WIPF3	1.44193	0.00606055
PLA2R1	1.43236	4.93182e-06
LTB	1.42896	3.46613e-06
ASAH1	1.42455	7.85891e-32
PLXNA3	1.41436	9.75571e-25
FAM46C	1.41204	0.000404855
TGFA	1.4117	0.00250882
TSPAN13	1.40554	0.00377141
RAB27B	1.40508	1.09694e-21
KNDC1	1.39625	1.5133e-06
ACTBL2	1.39358	0.00161072
LINC01341	1.38861	0.00595059
GPX3	1.38734	3.25098e-08
RSPO3	1.38695	5.11375e-07
SERINC4	1.38399	2.56629e-07
HSD17B14	1.38224	3.81782e-15
PDZK1IP1	1.37982	6.15797e-21
RIPOR3	1.3775	1.29726e-07
TNXB	1.37612	0.0026222
F2R	1.37564	1.50716e-14
SERPINE2	1.37531	8.58225e-30
TCP11L2	1.37261	3.90222e-06
ADM2	1.37246	1.41882e-06
MOSPD1	1.36894	9.19218e-16
FRK	1.36859	4.84638e-10
ABCG2	1.36334	1.26793e-06
NEU1	1.36256	8.93725e-21
ALPK3	1.36003	0.00114145
STC2	1.35925	2.02384e-34
MAN1A1	1.35859	8.88913e-05
MIR147B	1.35668	5.06398e-08
RIMS4	1.35605	0.000344522
TMOD2	1.35478	9.20253e-05
CCND2	1.34365	0.00516527
ANKRD10	1.34095	1.86942e-19
GPR155	1.33525	0.00144727
AL031600	1.32761	9.38225e-20
CLCN7	1.32368	3.5849e-28
RARRES1	1.32278	1.41048e-13
KDM7A	1.32164	0.00475308
C1QTNF1-AS1	1.31996	2.54792e-05
NATD1	1.31967	7.69282e-07
PLA2G15	1.31405	7.43343e-24
GPR137B	1.31298	6.19204e-09
AC020978	1.31061	5.64247e-09
MFAP3L	1.30997	5.59793e-08
SOD2	1.30965	1.53415e-27
AL359878	1.30594	0.00379757
CYP4F3	1.30565	7.20871e-07
DPP4	1.30543	9.79981e-38
AC102953	1.30197	0.00377829
SLC17A5	1.29924	6.64522e-20
C1QTNF6	1.29648	0.00406723
PHLDA1	1.29362	1.98673e-23
C15ORF48	1.29241	0.0081209
NAGPA	1.28749	1.73227e-08
FBXL16	1.28546	1.37769e-12
PANX2	1.27978	5.72599e-15
MELTF-AS1	1.27461	1.61802e-17
AC025580	1.27262	1.01484e-06
EML1	1.2705	2.80979e-08
PRR9	1.27046	7.3533e-09
ADM	1.27006	4.04279e-15
PRG4	1.26984	2.84088e-15
MAT1A	1.26378	0.00174579
ECM1	1.26363	3.44871e-09
NPTXR	1.26093	6.3279e-06
CXCL8	1.26036	0.000549583
NMB	1.26014	8.01286e-07
PSMG3-AS1	1.25812	3.43501e-06
PLAT	1.25089	0.00167303
MIR612	1.24962	1.90488e-07
LINC02154	1.24706	3.40044e-20
TMEM159	1.24677	1.45864e-05
TMEM74B	1.24469	0.00465809
SH3YL1	1.24378	0.00264034
PCSK1N	1.24298	1.96359e-09
IRAK2	1.23981	4.39194e-07
AC098848	1.23916	0.000166929
RNF125	1.2384	0.00743054
ZFR2	1.23491	0.00736369
AL033397	1.23326	0.0013095
PPFIA4	1.2325	0.0446338
PCDH1	1.23204	6.5212e-08
GLMP	1.22869	8.97419e-22
NR3C2	1.22773	0.000879905
WFDC21P	1.22509	0.00465906
TMEM45A	1.2215	0.000103476
YPEL5	1.22028	3.76057e-21
CTSA	1.21689	2.30901e-26
SERPING1	1.21476	1.51228e-10
RAP1GAP	1.2146	0.000783396
MXD4	1.21437	1.21082e-18
AC027796	1.21358	0.000435858
TMEM236	1.21209	0.000102579
FOXN3	1.21103	0.00052645
MAP3K7CL	1.21033	0.000287078
PGM2L1	1.20762	0.000339792
BEAN1	1.20433	0.00807173
SAT1	1.20376	1.96299e-14
CYLD	1.20316	1.85282e-16
AP001972	1.19924	1.39555e-05
COL6A2	1.19462	1.4073e-21
MAN1C1	1.19159	0.00557965
AC011611	1.18721	3.4954e-16
PLTP	1.18526	1.63148e-10
STARD5	1.18325	0.0105095
MCOLN1	1.17859	9.14993e-07
CCNG2	1.17772	7.97823e-05
RIMKLA	1.17596	1.5125e-08
TMEM151A	1.17464	6.92495e-05
SPHK1	1.17452	5.63125e-16
AC091564	1.17438	4.85967e-08
ABCA5	1.17157	1.82341e-08
AC080013	1.1706	4.32481e-07
RRAD	1.17055	1.32298e-10
PTGER3	1.16998	7.85649e-05
COPZ2	1.16789	0.00198024
KIF3C	1.16659	7.12638e-11
FBLN5	1.16453	1.3614e-13
DNAH5	1.16371	3.15829e-07
SLC16A2	1.1634	0.000488345
AC017116	1.16214	0.00762822
LCP1	1.16146	0.00205639
PPP2R5B	1.15988	2.42712e-13
GM2A	1.15849	7.51486e-19
SLC37A1	1.15766	2.30023e-05
CHAC1	1.157	2.75636e-05
PSG4	1.14964	1.29761e-06
MEGF9	1.14654	9.51622e-05
AC084809	1.14383	0.00648652
AL008726	1.13659	1.15961e-14
G0S2	1.1349	0.0024199
CYP2S1	1.13484	6.8184e-07
COL16A1	1.13413	7.05781e-07
SLC4A11	1.12972	2.49085e-10
AC100827	1.12683	8.32315e-05
FAM102A	1.1264	3.53806e-18
GSDMB	1.12484	0.00238281
IL11RA	1.12411	0.016406
MROH1	1.119	6.40373e-15
ANKRD10-IT1	1.11803	0.00137113
SSBP2	1.11432	0.0153148
LAMB3	1.1119	8.5206e-18
CTNS	1.11144	1.00477e-12
AL645922	1.10695	5.66519e-22
ABI3BP	1.10656	0.000187302
CFB	1.10407	8.58284e-22
ANKRD29	1.10322	0.00448499
AC104532	1.10145	0.0104358
CLCA2	1.10033	0.00210275
AC010260	1.0992	0.00889949
SLC31A2	1.09757	4.24712e-07
DNASE2	1.09745	1.29139e-12
COL27A1	1.09659	3.10601e-05
RTL5	1.09466	5.89619e-06
CREBRF	1.09394	7.81481e-08
GABARAPL1	1.09384	7.25169e-21
RGS14	1.0917	0.000419632
NALCN	1.09049	0.0104467
CREG2	1.08372	0.00397566
SLC23A3	1.08345	0.00448658
UAP1L1	1.0797	1.22807e-07
AC020934	1.07724	3.32706e-05
MEGF6	1.07673	8.34204e-22
SPON1	1.0738	0.0111904
TPP1	1.07366	2.76628e-18
CALCOCO1	1.07113	3.86048e-13
SLC16A13	1.07109	4.92392e-05
ARMC9	1.06942	1.2745e-09
ARHGDIG	1.06601	0.000133643
SPSB1	1.06563	7.90919e-10
LZTS3	1.06542	1.12971e-13
IER3	1.06389	1.8476e-15
AC008073	1.06369	0.000988821
C15ORF59	1.06331	5.13756e-05
AKR1A1	1.06302	1.15269e-16
PRKAA2	1.06116	1.92199e-07
MIEF2	1.06061	8.78636e-08
MXI1	1.05887	0.000839054
CGNL1	1.05673	1.99535e-05
CLDN1	1.05507	1.22861e-18
AQP11	1.05372	2.88591e-05
CTSB	1.05059	2.67389e-23
MELTF	1.04927	1.98673e-23
AL591848	1.04551	0.0185047
NEB	1.04375	0.0243226
CAPS	1.0437	0.000675801
C2ORF72	1.0431	0.00708993
P2RY6	1.041	0.00128557
GPR34	1.04016	0.0223231
ACSL5	1.03999	0.00173487
FOXO4	1.03992	0.00332322
KCTD7	1.03854	0.000636215
MFSD1	1.03799	5.35047e-15
PGAM2	1.03651	0.00608224
ARL4C	1.0361	0.0031225
ARRB1	1.03607	7.53849e-07
CHST15	1.03531	3.03845e-08
FAM189A2	1.03461	1.05633e-05
RGS11	1.03447	8.50965e-06
NBL1	1.03431	2.48302e-17
FBN1	1.03368	2.71522e-13
TFAP2C	1.03176	0.00934075
SHISA4	1.02965	1.50458e-05
SMPDL3A	1.02805	0.0363356
IL6R	1.02782	0.000889311
PFKFB4	1.02455	5.86004e-05
GRN	1.02433	1.25963e-17
MIR4260	1.02423	0.00151242
L1CAM	1.02309	2.47776e-22
OSGIN2	1.02243	6.70026e-17
GAS6	1.0209	1.57018e-16
RPL13AP20	1.01917	0.00119831
LHPP	1.01845	0.00650071
PRNP	1.01762	1.27077e-22
GCLC	1.01296	3.55867e-15
TMEM79	1.0127	1.32961e-09
NTN4	1.01211	3.5747e-14
AC010542	1.00828	0.00277031
AP5Z1	1.00807	4.57211e-15
VDR	1.00503	7.97823e-05
RARRES3	1.00423	3.74786e-07
SEMA7A	1.00248	0.0222299
CPEB1	0.998683	4.59169e-05
AC009065	0.998537	0.0153473
PAM	0.995975	2.12669e-16
TBC1D8B	0.995514	0.0250585
LYST	0.994791	5.08889e-09
LINC02015	0.993993	0.000281314
RETREG1	0.993542	3.88324e-13
TUBA1A	0.990827	1.0015e-12
TUBB3	0.990575	3.0829e-14
AC091563	0.986792	0.0106972
CRYL1	0.986548	0.0424341
MAOA	0.98621	0.0423831
KIF16B	0.986139	3.45216e-05
HS1BP3	0.98603	8.86362e-09
GBA	0.984097	1.64635e-12
CPA4	0.983919	1.37847e-23
MIR5010	0.983519	0.015495
ATP6V1C1	0.982604	8.75224e-17
LRRC3	0.98253	1.29761e-06
BIK	0.980365	0.0404216
ERICH5	0.978714	0.000110375
IDS	0.974771	5.20375e-17
AC092143	0.974456	1.13438e-13
ZFYVE1	0.973852	5.32764e-09
TAS1R3	0.973645	0.00585876
VLDLR-AS1	0.97326	8.65609e-07
AL031731	0.971272	0.0360746
CD59	0.970901	7.6609e-19
ST6GAL1	0.968153	7.86131e-05
SERINC5	0.967788	6.98703e-10
EPPK1	0.967325	8.50101e-13
KLHL24	0.965811	1.51962e-12
FAM214B	0.96013	9.59837e-08
USP53	0.95961	2.11838e-06
PQLC2	0.959112	4.04151e-12
KLHL3	0.956853	0.018893
RRAGC	0.95548	4.02518e-14
PDIA2	0.954866	0.00727977
FAM109A	0.951859	0.000155101
COL6A1	0.951769	5.9259e-16
MIR3648-1	0.951461	0.04812
NAT8L	0.950494	4.63092e-11
DNHD1	0.945518	2.32145e-05
ATP9A	0.941835	1.62327e-15
DYNLT3	0.940226	2.40444e-10
ABHD6	0.93935	0.0240276
ORAI3	0.938181	1.78531e-05
ABTB1	0.936708	4.96029e-05
PCSK6	0.936524	2.64232e-13
S100A9	0.936418	0.0199133
NIPAL2	0.935274	1.12428e-05
RHOQ	0.93523	1.62615e-16
AC127496	0.935035	0.0329904
ARHGEF3	0.934707	1.60293e-05
RIDA	0.933931	7.68109e-06
CPQ	0.932383	0.00311607
CHST2	0.931122	0.000148691
AC244197	0.931008	1.81528e-11
TGFBR2	0.930836	7.41089e-09
IL1A	0.930771	0.038279
NIPAL3	0.930461	1.83375e-13
ADGRD1-AS1	0.930205	0.00301416
PGPEP1	0.928833	2.23204e-07
LINC02035	0.928192	0.000225566
HHIPL1	0.925634	2.30717e-05
ARL6IP5	0.925311	1.12209e-17
MAP1LC3B	0.924763	2.1573e-16
OSBPL8	0.92301	1.24587e-16
SPTBN2	0.922883	0.000172804
ADAMTS2	0.921812	1.52515e-10
GAB1	0.921674	0.00313351
CYB5R1	0.921068	3.79215e-12
Z83843	0.920568	0.0182241
VCAM1	0.920281	1.56477e-13
SH2D5	0.919768	2.38844e-06
PSORS1C1	0.918797	0.0043036
SLC36A1	0.918386	5.06044e-10
IL20RB	0.917666	1.70013e-05
TMEM187	0.916228	0.00307592
SYNPO	0.915448	5.78024e-15
PYGL	0.915254	5.43185e-14
AL512506	0.914826	0.00012056
PDCD4	0.914823	7.74225e-09
HDHD3	0.914596	0.000159512
HDAC11	0.913493	1.01538e-06
CPOX	0.913375	1.74262e-12
MN1	0.913118	0.00266718
FBXO10	0.913064	8.57323e-06
FAP	0.912264	4.04324e-05
BAMBI	0.911289	2.55904e-14
ADAM12	0.910806	5.62266e-16
SNX10	0.910231	7.54217e-06
ZNF469	0.906239	4.69338e-08
C1QTNF1	0.905213	3.36396e-07
LMF1	0.905206	0.0258506
LRP1	0.905	0.00162419
CERS4	0.904637	9.54201e-05
RAB11FIP5	0.902924	5.9259e-16
SIN3B	0.902693	5.40912e-16
PADI1	0.902015	0.016431
GAS6-AS1	0.901261	9.85513e-08
B4GALT1	0.901239	3.94171e-18
AC015712	0.901203	0.0112614
PBXIP1	0.899489	3.3325e-09
CCL2	0.899166	4.83803e-12
PCMTD1	0.897685	2.23986e-09
TLCD2	0.897393	5.27102e-11
ALDH1A3	0.89313	0.0134093
UBE2H	0.892916	2.92779e-16
B4GALT1-AS1	0.892103	5.15092e-10
FAAH	0.891883	0.0135294
C9ORF16	0.889522	0.000238526
STX3	0.889422	2.48312e-08
AF117829	0.889023	0.0360709
C1ORF132	0.888114	0.00375964
VLDLR	0.887965	9.27071e-11
SGK3	0.88791	0.0105586
CAMSAP3	0.88728	0.0195772
TSNARE1	0.88687	0.00666971
AC005740	0.886843	0.0043123
AC002401	0.885917	0.0174496
ATG2A	0.884526	4.96289e-11
SMIM29	0.88427	8.25829e-05
SLC38A7	0.883631	3.99255e-09
HSF4	0.883393	0.000155205
SPOCK2	0.883104	7.51771e-12
FAM89B	0.880815	3.7337e-08
MIR6084	0.880789	9.97943e-05
SCPEP1	0.878815	2.02565e-06
MOAP1	0.878794	3.37781e-10
AL591845	0.876675	0.000816996
TPRG1L	0.875952	1.05947e-13
AP1S3	0.875899	4.64526e-11
STS	0.875539	4.58202e-10
CLN8	0.875248	2.80238e-09
CD34	0.875059	0.0139898
PLD3	0.874587	1.71944e-13
ZBED6CL	0.874187	8.35678e-12
PUS10	0.873617	0.000211508
ZNF470	0.872145	0.000125528
CYP4V2	0.872001	6.86025e-05
RABGAP1L	0.871971	1.26786e-05
RNF141	0.871193	1.54229e-08
AC073957	0.869687	2.94194e-05
MEIS3	0.869028	5.3944e-07
LNCSRLR	0.868909	0.00476616
SLC22A18	0.8688	0.000105008
LRP1-AS	0.866933	0.000271234
CEMP1	0.866637	0.0243347
AL358334	0.866283	0.000155298
ABCA1	0.8657	1.71231e-10
DEPTOR	0.863359	1.16663e-09
GNPDA1	0.862997	1.90082e-11
CYP2U1	0.861048	0.00449819
NCK1	0.860783	5.43112e-11
GLCCI1	0.860602	0.000545866
MARCH8	0.860171	0.000130988
AC018512	0.859078	0.00722601
DYRK1B	0.859054	2.02565e-06
DNASE1L1	0.857643	5.06398e-08
ITGA1	0.857371	0.0494768
AC025164	0.85651	0.0285206
GABBR1	0.855602	0.00037462
SATB2	0.85429	0.026513
PODXL2	0.853468	0.000290147
AL121753	0.853261	0.000282174
ACOX1	0.852739	3.21734e-13
MLXIP	0.85171	3.93956e-12
ULK1	0.85107	9.51917e-09
DPP7	0.850508	9.4127e-09
B3GAT3	0.850122	1.61875e-09
IGSF3	0.850029	0.00270896
AL136131	0.849862	0.00245959
SLC35F6	0.849518	7.79135e-14
CERCAM	0.847327	0.000205633
FAM171B	0.846405	0.0350075
GSN	0.846338	0.000682949
ITGA5	0.846041	3.80671e-10
SLC39A13	0.844904	7.12638e-11
HLA-E	0.843276	3.79941e-14
SLC22A23	0.842436	6.17812e-11
COL18A1	0.842139	3.56778e-13
OPTN	0.841904	4.77721e-16
IPO13	0.841817	3.35991e-11
REEP5	0.840998	1.27684e-12
TIMP2	0.839498	1.29347e-17
IGFL1P1	0.838642	0.0165976
TBPL1	0.838611	0.00240294
ADAM23	0.838148	1.94494e-05
TTC9	0.838133	6.7695e-06
TANGO2	0.836435	1.22743e-05
SLC39A11	0.836134	5.60743e-07
AC107021	0.835731	0.00237151
CLN3	0.834759	3.03204e-06
AC138894	0.834289	3.46753e-06
TES	0.832767	0.00402645
PLEKHA5	0.832672	3.32323e-05
PMEPA1	0.832563	0.00154582
RNFT1	0.832152	0.0116693
AC023024	0.830718	2.31318e-05
WNT2B	0.830644	0.0177354
MSC	0.83055	4.36479e-10
TK2	0.830375	2.9198e-08
AC068580	0.830286	1.0367e-16
PIP4K2C	0.829788	2.51431e-12
OSGIN1	0.829386	2.98255e-06
SMPD1	0.828451	4.65412e-07
PTPN1	0.828196	4.77721e-16
SPAG4	0.826459	0.0383201
PCYT2	0.826237	4.88413e-12
PROS1	0.824496	4.46252e-05
MGAT4B	0.823264	1.60739e-15
ACCS	0.823144	0.0088776
IGFBP7-AS1	0.821913	3.21155e-11
PSAP	0.821833	8.41042e-14
SNX33	0.820155	7.76934e-11
EPB41	0.819641	2.0464e-08
DNAJB2	0.818708	4.96111e-10
CTSD	0.818099	4.84743e-16
PERP	0.817946	1.77603e-15
FUCA1	0.817394	0.000767284
MR1	0.816971	1.0241e-07
AC048341	0.816559	0.0176052
GNS	0.816519	2.16968e-14
GLA	0.816	1.21239e-08
CLIP2	0.815359	2.19587e-07
CNPPD1	0.814918	4.19259e-11
BPGM	0.814147	0.0149792
MMP24	0.814017	4.13477e-13
AC078883	0.813908	4.94314e-09
ZBED5-AS1	0.813763	0.0198287
GPRC5C	0.813683	9.47285e-07
PIGZ	0.81287	0.00341213
TPST2	0.812481	0.00798006
COMT	0.812181	9.57234e-08
HIPK2	0.81042	4.63632e-10
VSTM2L	0.810406	0.000111372
LOX	0.810308	1.87011e-10
NR1D1	0.809264	0.00377276
SLC41A2	0.808807	3.69698e-07
MIR210HG	0.808751	0.0129142
PRUNE2	0.808409	6.49045e-11
FAM219B	0.807372	4.16725e-07
SLC6A3	0.806061	0.000956425
PLCG2	0.804487	0.049278
GAN	0.80272	1.94195e-10
MXRA5	0.80204	0.00274614
SLC40A1	0.801999	3.49264e-06
ZEB2	0.800851	0.00991419
IGFBP7	0.800702	1.60621e-12
AC092139	0.799925	0.0137993
SLC37A3	0.799122	1.41882e-06
SYNPO2	0.798479	3.41035e-09
CTSO	0.798446	0.031836
CHST11	0.798246	0.00344307
TMEM150A	0.797267	0.000631168
PLAGL1	0.795247	0.00786836
FBXL20	0.794862	1.83015e-07
GNPTG	0.788925	9.42034e-07
USP49	0.788636	0.0236274
Z84492	0.787684	0.0136266
CYP1B1-AS1	0.787222	0.00994234
SLC30A4	0.787067	2.35515e-07
HDAC5	0.786223	0.00321037
AP003550	0.785925	0.000956425
HBP1	0.785548	3.64171e-05
CBLB	0.784626	6.12048e-05
TTC39B	0.784625	0.0032004
AC006547	0.783873	0.00575566
TP53I3	0.783784	2.67227e-13
AC005696	0.782685	7.47138e-05
PLEKHA6	0.782681	0.0313067
MIR4761	0.782404	0.00906561
RAB8B	0.782168	1.19746e-08
ACADS	0.781663	0.000213047
TIMP1	0.781377	4.51866e-09
TMEM189	0.780963	1.12521e-07
ABAT	0.780099	0.0194283
SLC6A8	0.779992	2.41957e-11
FAM47E-STBD1	0.77962	0.00012056
ADGRD1	0.779382	3.4179e-10
CTH	0.778537	0.015551
ARID5A	0.776862	0.0161029
SLC16A4	0.776762	2.7174e-09
IGF2R	0.775884	1.62316e-13
TSPAN5	0.774949	0.000808137
CYB561D1	0.774114	0.0150144
MGAT5	0.773784	5.97581e-11
FAM228B	0.773143	3.8639e-09
ABHD3	0.771998	7.29585e-05
ORMDL3	0.771544	1.18174e-07
KLHL21	0.771204	1.08644e-08
SDK2	0.770539	3.03045e-06
JUN	0.770372	1.93524e-09
GPC4	0.770143	0.000784724
NMNAT1	0.770121	0.00516415
TMBIM1	0.769641	5.95376e-12
LRRC37A16P	0.769375	1.26786e-05
PINK1	0.769121	2.74861e-11
DNER	0.768422	3.95378e-05
SNX30	0.767083	0.00324233
AC090197	0.766861	1.12521e-07
HEXA	0.766317	4.48506e-10
HFE	0.766296	0.000113325
ENDOV	0.766009	0.000641695
TMEM102	0.765739	0.00424123
FLYWCH1	0.765441	1.40086e-06
MIR193BHG	0.765083	0.0152542
AC022784	0.764823	0.0398832
SMIM14	0.764589	9.51622e-05
AC079313	0.764219	0.013588
KDELR3	0.764056	1.02652e-05
CNTN3	0.762886	0.0202341
RNF14	0.762204	7.49181e-10
EME2	0.761194	3.01816e-06
STK38L	0.760931	0.0239059
DOCK10	0.760819	7.32192e-06
FOXL2NB	0.759665	0.00049376
DAGLA	0.75941	1.33176e-05
SMYD3	0.758675	1.29409e-05
AK4	0.758523	1.40245e-12
FAM171A1	0.758277	0.0227209
BORCS7	0.757823	0.027179
LIMD1-AS1	0.757389	0.007894
LACC1	0.75533	1.51932e-06
SERINC2	0.75518	1.49682e-09
ITLN1	0.755158	3.06684e-11
VPS18	0.755054	1.72358e-10
DKK1	0.754929	0.010642
ATP6V1B2	0.754693	1.64149e-10
RDH13	0.754551	0.0012072
SORCS2	0.754368	2.88317e-05
RAB22A	0.754208	1.30951e-09
PIGF	0.753073	2.79855e-08
KIF1A	0.752915	3.13541e-05
ARMCX3	0.752698	5.06031e-07
GATD1	0.752553	5.17893e-07
EFR3B	0.751317	1.66175e-05
SLC6A6	0.751274	2.2991e-09
AC009690	0.751013	4.53856e-08
OSTM1	0.750958	1.21748e-10
ENO2	0.750634	5.53656e-07
GALNT18	0.750068	0.00017112
STBD1	0.749983	0.000138253
MAP1LC3A	0.74846	0.00526253
MAPRE3	0.748456	0.0113518
LOXL2	0.748197	0.0162988
TMEM63B	0.748067	7.6914e-10
RNF39	0.74781	0.0423688
WASHC5-AS1	0.747761	0.0383562
RHBDD3	0.746739	0.000536912
CSDC2	0.746649	0.0347518
RETSAT	0.746495	1.03027e-10
BCAS3	0.746078	0.0069667
RBM43	0.745798	0.0024538
MFSD5	0.745669	5.75766e-06
DRAM1	0.745253	3.43144e-12
ATP6V1E1	0.744534	3.14905e-09
ATP6V0A1	0.744117	6.09331e-09
HSPB8	0.744088	3.04459e-10
ATP6V1A	0.744	8.96423e-12
TMEM178B	0.743526	7.33514e-12
MYO1D	0.742767	1.65155e-08
AC022966	0.742716	1.84763e-10
PBLD	0.741867	0.00875668
AC005786	0.741444	0.00213356
PPP1R3F	0.739493	0.0310881
LTBP1	0.739375	0.031242
LDLRAP1	0.739215	1.06573e-08
DAPP1	0.739123	0.00725644
MICAL1	0.739121	2.40776e-07
BTG1	0.738901	4.47661e-06
RAB3IL1	0.738484	0.0351837
LIMD1	0.738386	9.83401e-08
JMY	0.737912	5.55603e-05
S100A13	0.737846	2.7515e-05
OCIAD2	0.737499	0.00404608
ADAMTSL5	0.73694	0.00302374
CLMAT3	0.736109	9.53554e-07
EPDR1	0.735865	6.52435e-10
PLPPR2	0.73583	0.000835913
RETREG2	0.735799	6.05623e-11
WDR81	0.735077	5.86289e-08
LINC00674	0.734666	0.0187183
AC109460	0.734277	3.76065e-07
PKD1	0.733651	6.51577e-09
AC135048	0.733625	0.00573679
GPR1	0.733526	0.000261132
CLU	0.73344	1.07805e-10
RFTN1	0.733194	2.37846e-08
HRK	0.732226	0.00984623
ING4	0.730737	0.00437795
C15ORF52	0.729292	1.69516e-08
MUC1	0.729145	7.04846e-07
SNX29	0.728997	0.00137113
AC243965	0.728829	0.0318793
AC005332	0.72847	1.87853e-05
HLA-J	0.727771	0.00170422
ZDHHC9	0.727628	0.000176924
MANBA	0.72755	0.000294459
LXN	0.726829	0.000128657
SPNS1	0.726454	6.35402e-07
INSIG2	0.726341	1.42406e-05
PNCK	0.726093	0.0275424
PLEKHG5	0.725369	0.0125645
LINC01128	0.725201	0.00751176
KIAA1217	0.724946	1.11189e-06
NMRAL2P	0.723634	0.0187487
AC092115	0.723524	1.04809e-08
SLC27A1	0.723421	0.000513262
TSNAXIP1	0.723188	0.00815886
GSTO1	0.72317	1.51932e-06
SGPP2	0.722988	0.0287681
PPP1R3B	0.722947	3.0721e-07
MAP3K9	0.722141	1.55995e-07
WRB	0.722043	0.000677529
INSR	0.721319	2.59759e-05
TSKU	0.720818	4.03109e-07
PLEKHH1	0.720681	0.0358272
SLC35E3	0.720633	7.97823e-05
PIP5K1C	0.719955	1.88422e-09
LAMA3	0.719181	3.52981e-09
AC009237	0.718168	0.00078599
EXD2	0.717889	1.67057e-05
ZNF506	0.716708	0.0398054
GNPTAB	0.716368	3.01788e-11
CEP295NL	0.713945	1.9579e-08
GCH1	0.71302	0.000135963
GABARAP	0.712758	3.08875e-09
PITPNM3	0.712488	0.0011632
IDUA	0.712413	0.00260682
ARHGEF10L	0.711632	0.00761317
FAM219A	0.711145	2.19493e-07
SPINT2	0.71004	4.7127e-07
SERPINB6	0.709062	7.7676e-09
TOLLIP	0.708171	1.05243e-07
AC006435	0.707764	0.00926932
PEPD	0.706965	1.76669e-08
C19ORF71	0.706599	0.0248903
MRNIP	0.706054	1.21764e-10
PWWP2B	0.705433	0.0121155
SGMS2	0.705258	3.23168e-08
NOL3	0.705219	1.20177e-05
ABHD4	0.7047	2.75051e-09
NRBP2	0.703654	7.65688e-06
MPI	0.703158	1.21182e-06
MTURN	0.702995	0.00336231
DOK1	0.70179	5.49991e-06
CEBPB-AS1	0.701432	0.000651646
GAA	0.701028	5.54438e-09
SESN2	0.700754	4.77658e-05
POLD4	0.70039	2.3924e-05
TP53I13	0.700223	0.000109114
YIPF3	0.698557	3.74251e-08
SLC1A1	0.69833	5.58791e-05
ITPKC	0.697735	2.28313e-05
ARHGAP27	0.697276	5.3699e-05
SDCBP	0.697081	5.89745e-10
GRINA	0.696889	7.53551e-11
DLGAP4	0.696223	3.755e-08
VPS41	0.695256	1.70657e-07
SAT2	0.69504	0.000872902
TPCN1	0.694476	2.73369e-07
FAM81A	0.694385	0.00477561
MIR6513	0.693662	0.00303276
DUSP22	0.693396	0.000945552
FBXL2	0.693391	0.00420386
OSBPL1A	0.693383	0.000769012
AKAP13	0.692917	1.58325e-10
TMEM44	0.692514	0.0310495
CRYBG1	0.692504	0.00121586
IFIT2	0.691678	1.38624e-08
VEGFA	0.688546	1.28031e-07
AP005717	0.688229	0.0139754
NAGK	0.68817	1.70891e-05
ITFG1-AS1	0.687924	0.0207045
CYB5D2	0.687635	0.00456567
THNSL2	0.687153	5.11903e-06
AP003419	0.686749	5.37348e-05
APOL1	0.686561	2.30145e-08
NPAS2	0.686442	0.0253214
CARD11	0.686405	1.47792e-05
CYP1B1	0.685906	3.1626e-08
RFLNA	0.685739	7.69943e-09
C4ORF3	0.68564	1.0251e-05
MAN2B2	0.685281	2.337e-05
GLIPR2	0.685115	0.0415069
HLA-B	0.684424	2.00824e-10
NPC1	0.684389	1.44557e-08
PQLC3	0.684312	0.0004936
SELENOM	0.683141	1.04218e-05
RNF170	0.682671	0.00336253
ATP6V0E1	0.681923	5.21958e-10
CYP4F11	0.681854	3.5033e-06
CXCL2	0.681125	0.0364348
UBL3	0.680279	0.000160425
SDC4	0.680083	6.09331e-09
JAG1	0.680011	0.00041109
TMEM217	0.679707	0.0479688
CARS	0.679439	1.46612e-07
TRPM4	0.678349	6.38009e-07
AC096564	0.676117	0.0272351
NMRK1	0.676058	0.0244543
NAAA	0.675296	0.00335914
STX12	0.674763	1.95156e-05
CACNB4	0.674679	0.00686383
FRMD8	0.674356	4.85741e-07
KLHL35	0.673402	2.91904e-05
MAFF	0.672561	0.00103731
SQSTM1	0.671689	1.30971e-09
ATP6V0D1	0.671619	3.44512e-08
TDRP	0.671357	5.43737e-05
TST	0.670832	0.00020745
ERCC6	0.670664	2.23108e-07
AP006621	0.669841	2.9608e-07
WDR45	0.6698	6.78174e-07
EVI5	0.669769	2.17263e-05
FRMD6	0.669637	8.86362e-09
LPIN1	0.669467	3.75962e-06
AL139260	0.66839	2.28472e-06
PFKFB2	0.668247	0.0384942
TENM4	0.668214	0.0383368
AMACR	0.667963	0.000234549
NLRP1	0.667698	0.000838168
TMEM127	0.667603	5.97127e-09
PCMTD2	0.667194	0.00171704
KCNK6	0.664973	0.0494529
PPP1R18	0.664443	2.29299e-08
C1QTNF3-AMACR	0.663508	0.000466189
TMEM219	0.663451	0.000166929
TCTA	0.663338	0.0012167
CYTOR	0.66313	5.87381e-07
TBC1D10A	0.662958	0.0017176
NCDN	0.6627	6.59091e-07
TSPAN6	0.662658	0.00286863
SERPINE1	0.662549	0.0393268
MINOS1-NBL1	0.662053	2.92288e-08
C20ORF194	0.661602	4.71622e-06
IFI30	0.661261	0.0319723
ARMCX1	0.660272	0.000148579
CBARP	0.659905	0.0362674
AL031282	0.659601	0.025056
ABCA2	0.659317	0.00201348
JAG2	0.658548	4.63095e-09
DUSP3	0.65837	1.75508e-08
PRRG1	0.657732	5.22474e-05
CD151	0.65721	2.577e-10
RCAN3	0.656283	0.000540972
DIRC2	0.655884	0.000326828
STRIP2	0.655789	0.00133121
KLF13	0.655605	1.30112e-06
ITGA2	0.654922	0.000100933
H2AFJ	0.654181	8.07825e-06
NME3	0.653932	0.000199923
PSKH1	0.65334	1.35554e-05
LITAF	0.653043	6.58237e-06
SH3PXD2B	0.652746	0.000293053
RIT1	0.65194	6.08012e-06
LRRN2	0.651123	0.00102277
FBXL15	0.650868	0.0292464
C4ORF36	0.650673	0.01045
AC017101	0.650572	0.000242833
C11ORF68	0.650462	4.78897e-05
P2RX6	0.650078	0.0416705
CCDC92	0.649833	0.000222401
TTLL7	0.649611	4.39024e-05
IMPDH1P10	0.649578	0.0174137
KDSR	0.647717	9.1355e-08
CLN5	0.647642	0.000326922
SETD7	0.64708	1.15181e-07
IL1B	0.646945	0.0061685
DUSP8	0.646926	0.000545086
DDR2	0.646839	1.81653e-07
NFKBID	0.646653	0.0344795
SAA2-SAA4	0.646135	1.03125e-05
ZNF18	0.644577	0.0338863
TCIRG1	0.644574	1.37693e-07
LAMTOR3	0.643946	0.00166406
EPG5	0.642931	4.72292e-09
ADCK2	0.642397	0.00413759
AC138028	0.641424	1.54433e-06
HPS1	0.641194	0.000192688
ZNF444P1	0.641114	0.0330372
PXDN	0.640604	2.62036e-08
NDRG1	0.640183	1.21665e-08
TMEM134	0.639944	0.0027169
ARRDC2	0.639803	0.0395715
RAB9A	0.639431	0.00233316
MAPK8IP3	0.63881	0.00146081
CD82	0.638543	2.88317e-05
PCYOX1	0.637476	3.40254e-08
LPIN3	0.637395	2.93037e-05
AC002996	0.637052	1.8834e-05
ARL8B	0.637024	9.59837e-08
DCLK2	0.636662	0.00260284
ZER1	0.636447	0.000646037
CENPT	0.636422	5.17078e-05
LENG8	0.636294	2.01252e-06
CTRL	0.636133	0.018673
CLCN5	0.635961	0.000331791
BTBD11	0.635773	0.0167261
SLC15A4	0.635128	6.85241e-06
FN1	0.635127	2.02973e-09
BNIP3L	0.634732	1.35581e-07
JOSD2	0.634615	0.000267919
LMNTD2	0.63441	0.0442654
DUSP16	0.634262	0.000507039
SPARC	0.633996	1.09317e-09
ATP6V0C	0.633667	1.98246e-07
ASTE1	0.633665	0.0093768
IRGQ	0.632785	6.18569e-08
EVC	0.63253	0.000285442
DHRS7	0.632148	1.64873e-05
PEX26	0.632117	5.89433e-06
MAN1B1	0.631926	9.24279e-06
SPR	0.631587	5.90465e-06
SLC29A3	0.631355	0.0340387
CAMK2N1	0.630691	0.00463659
LZTR1	0.629245	3.95134e-05
ATP6AP1	0.629208	2.29893e-07
MYOF	0.629186	1.94781e-09
HLA-H	0.629065	1.49504e-05
TRAFD1	0.628581	1.1537e-07
ITGA6	0.628453	6.44899e-10
RTL8C	0.628069	2.38426e-06
BCKDHA	0.627412	0.000896884
NAPA-AS1	0.627367	0.00384838
AMDHD2	0.626383	0.00410174
TANC2	0.626289	0.000493665
EPHA10	0.625899	0.0283973
GMIP	0.625755	0.000353799
PLPP3	0.624798	0.0132289
AC011462	0.624625	0.000924888
BLOC1S3	0.624431	0.00205549
SLC31A1	0.624366	5.25823e-06
AC074143	0.624255	0.0307146
PELI3	0.624243	0.018093
FAM210A	0.62424	9.48614e-06
LAMTOR5-AS1	0.623807	0.000279192
C7ORF43	0.622987	0.0138329
PIEZO1	0.622497	9.31005e-10
ANKRD13A	0.622268	3.43687e-06
COL4A3BP	0.622172	3.80077e-06
LIMK2	0.622121	2.07014e-06
TTC19	0.622039	6.38346e-06
NDST2	0.621293	7.82258e-05
AL671883	0.620942	2.71238e-07
C1ORF167	0.619985	0.0125018
SLC35B3	0.619761	0.00465906
H6PD	0.61963	2.75386e-07
SAMD4A	0.619427	0.000301573
AC021739	0.619163	0.00540641
AL133230	0.618948	0.000169437
PKD2L2	0.618126	0.0349317
HK2	0.617577	1.11365e-06
TACC1	0.615864	1.21398e-07
BNIP3	0.61564	4.92335e-07
MFSD12	0.615433	6.05016e-06
CCPG1	0.614255	3.87722e-07
LMBR1L	0.613725	0.0091603
CD276	0.613687	1.53951e-07
AAK1	0.613184	4.14787e-07
ITGB4	0.611928	5.66314e-08
AC093525	0.611554	4.23105e-07
GNAI3	0.611287	1.38309e-07
DHRS3	0.611273	8.98768e-08
INF2	0.611086	6.73384e-10
DEDD2	0.610809	0.00141637
LINC01943	0.610583	5.0869e-05
LHFPL2	0.61044	2.26771e-05
NXPH4	0.610416	0.0202608
CELF2	0.610273	8.59127e-05
MYO10	0.609883	3.76568e-05
SCD	0.609439	7.87351e-08
GYS1	0.609174	4.69338e-08
ZNF570	0.609054	0.0485607
ABLIM1	0.608923	0.000289483
CROT	0.608709	0.00443754
TBC1D2B	0.608351	1.02742e-06
NFE2L1	0.608078	2.44219e-08
PLEKHB2	0.606867	1.00854e-08
PNPLA2	0.606524	1.00076e-07
VAMP8	0.606513	0.000427271
AC084398	0.605599	0.00164238
ST20	0.605413	0.0376738
SLC12A8	0.605411	6.2028e-07
ATP2B4	0.605378	3.16773e-08
TRADD	0.605168	0.000263066
KIAA0930	0.605131	6.75693e-08
RTN4	0.604644	1.20937e-08
TP53INP1	0.60362	3.67663e-05
DAPK3	0.603555	1.38012e-07
FN3K	0.603367	0.000608996
PSMG4	0.602727	0.000461806
GSTK1	0.602478	0.000475508
C1S	0.602181	2.93494e-08
ELMO3	0.601869	0.0308056
SAA2	0.601176	4.66358e-05
SMCR8	0.601097	6.00808e-07
BHLHE41	0.600098	0.000156493
SLC2A6	0.600063	3.89039e-05
AC055811	0.599853	0.000692589
P4HTM	0.599491	0.0121508
MEF2D	0.599204	5.03194e-05
AC026461	0.598981	0.0487141
FAM214A	0.598509	0.00132211
ZNF426	0.597844	0.00204382
TMEM167B	0.596935	0.00908112
TAB3	0.596689	3.43687e-06
AP002807	0.5964	0.0124441
SNX21	0.595959	0.000700507
NCKIPSD	0.595725	0.00192343
TMEM265	0.595695	0.0268129
ZDHHC1	0.595636	0.0118655
C1ORF216	0.595202	0.00217191
VCPIP1	0.595099	8.34596e-06
LAMTOR2	0.59501	0.00278397
ALDH1B1	0.594651	6.05793e-09
TMEM8A	0.594456	1.37512e-05
GTF2IP4	0.593728	0.0343761
LRRC8A	0.593604	4.08967e-05
WASHC5	0.593518	1.45342e-05
RNF187	0.59331	3.69721e-07
MXRA7	0.592943	5.56614e-05
AC001226	0.592643	0.0072239
NUMBL	0.592076	4.50083e-06
IFNGR1	0.591338	2.30882e-06
AP001062	0.591074	0.0110716
KCTD13	0.5902	0.03241
P4HA2	0.59012	5.04247e-06
CARS-AS1	0.590085	0.00379141
TGFB2-OT1	0.589974	0.00659036
LGMN	0.589832	5.12479e-05
WBP2	0.589634	2.70556e-06
MAPK7	0.589502	0.000378406
PNRC1	0.589324	5.68729e-06
CLMN	0.589311	0.0129329
TMEM198	0.588505	0.00221044
ARFGEF3	0.588491	7.42647e-07
PTTG1IP	0.588225	8.42684e-09
DND1	0.588033	0.00973055
AC004997	0.587669	0.0237924
DNAAF4-CCPG1	0.587324	2.67426e-06
SH3BGRL	0.586867	0.000296292
AC044849	0.586577	9.32422e-05
EEF1A2	0.585775	0.0056892
EVI5L	0.585387	0.0272408
SNX3	0.585349	1.97301e-07
HOXB2	-0.585065	0.0119063
SNRPA	-0.585526	0.00055
CKS2	-0.585545	0.0150854
TTI2	-0.585861	0.00223774
TADA2A	-0.586112	0.0405943
PSMC3IP	-0.586279	0.0398724
EPHB2	-0.587538	0.000151213
ARHGAP10	-0.587792	0.0108914
BDNF-AS	-0.58792	0.00938108
SKP2	-0.588192	1.40796e-07
PUS7	-0.588339	0.00913598
HDAC6	-0.588552	0.00546886
CCDC59	-0.589042	0.00798265
ACP6	-0.589086	0.0429792
CEP192	-0.589251	0.000196403
SHMT1	-0.589281	0.000326526
CHD1	-0.589282	6.17339e-05
TWISTNB	-0.590772	0.018673
CCT5	-0.590855	2.86403e-08
LAMB1	-0.591018	2.91749e-07
MLLT1	-0.591139	1.69523e-06
FGFR1OP	-0.59155	0.0439913
HEATR1	-0.591865	1.01011e-06
LRRC1	-0.592739	3.67011e-05
MRPS9	-0.592793	0.0093989
ZNF462	-0.592967	0.000476156
RAVER1	-0.59333	0.0002366
RPL18A	-0.59384	8.77109e-08
DDX20	-0.593961	0.0015875
CCT2	-0.594214	1.01046e-07
LACTB2-AS1	-0.594224	0.00841055
AC138811	-0.594385	1.09112e-06
TWNK	-0.595096	0.0318793
RAD51D	-0.595101	0.0187461
PLEKHG2	-0.595383	0.00401859
ZNF511	-0.595975	0.0315481
ODF2	-0.596389	0.00608916
DDX46	-0.5968	9.871e-06
EIF2AK2	-0.59691	6.68039e-07
ZNF107	-0.597912	0.0489446
RANGRF	-0.598345	0.0390089
THRIL	-0.599183	0.00747346
ARHGAP18	-0.599371	2.36384e-06
DNAJB11	-0.59939	0.000139216
GNL3	-0.599534	0.000269914
FUBP1	-0.600161	7.02188e-06
AC063952	-0.601345	2.605e-07
ZKSCAN2	-0.601598	0.0350187
VPS72	-0.601955	0.00323076
SCHIP1	-0.602236	0.00240026
GTPBP3	-0.60293	0.00643097
COPS6	-0.603453	0.000442713
MTMR1	-0.604093	0.000914287
SMC6	-0.605345	0.000803114
PMF1-BGLAP	-0.605551	0.00479059
CASC10	-0.605695	0.0424967
BMS1	-0.605853	0.000394856
CCDC80	-0.606172	4.90072e-09
SMC4	-0.606389	2.83731e-06
ARHGEF26	-0.606522	0.000282174
MSH6	-0.606991	3.73123e-07
TRIM28	-0.608154	2.73049e-08
UTP14A	-0.608627	0.00113402
SNORD49B	-0.609373	0.00236277
CADM4	-0.609607	0.0009897
AEN	-0.609811	3.83376e-05
EED	-0.610504	0.0166365
SLC25A5	-0.610764	8.98605e-08
FZD1	-0.611126	0.000589489
ARL6IP1	-0.611319	2.10221e-07
ZBTB18	-0.611692	3.78972e-05
THG1L	-0.612015	0.0188917
RRP1B	-0.613343	6.59537e-06
SFMBT2	-0.613368	0.0116203
IFT46	-0.614196	0.027823
RFC5	-0.614644	0.00755294
NGDN	-0.615182	0.0114178
OSBPL3	-0.615579	2.21846e-05
CLASRP	-0.615773	0.00342837
DHPS	-0.615806	0.00070388
PPIH	-0.61589	0.0198415
AC007938	-0.616002	1.31771e-07
C6ORF48	-0.616154	3.74248e-06
RPL32	-0.6164	2.59331e-07
DOCK4	-0.616564	0.000103508
ADAMTS3	-0.616929	0.0053337
SRSF2	-0.616961	1.69111e-07
ZNF629	-0.617712	0.00074653
NUAK2	-0.617749	5.34732e-05
NSA2	-0.618109	0.000409046
RPA3	-0.618328	0.0196256
NOP58	-0.619475	4.30603e-06
GJA1	-0.619508	9.47285e-07
ACBD6	-0.619961	0.000192493
RBM14	-0.62008	6.59894e-06
HIP1	-0.620573	0.0374811
SIVA1	-0.621522	0.000189671
COPS3	-0.622082	7.24785e-05
SRSF4	-0.622919	4.4518e-06
USP37	-0.623074	0.00181782
HDAC2	-0.623588	3.87066e-06
HIRIP3	-0.623843	0.020905
ZNFX1-AS1_2	-0.624013	0.00431924
PPIL1	-0.624494	0.00301627
RRP9	-0.624667	0.0122325
GAS1	-0.625536	0.0413111
SF3A2	-0.625683	8.60507e-06
B9D1	-0.625707	0.0193301
SIM2	-0.625968	6.12486e-05
R3HDM1	-0.626325	0.000203204
P4HA3	-0.626936	0.000263066
ANAPC15	-0.627303	0.00673017
RPS27	-0.628259	6.96162e-06
USP21	-0.628381	0.0216907
WDR5	-0.628935	0.00127596
AC011455	-0.629066	0.00798575
DOT1L	-0.629447	0.000117643
EPHA2	-0.629857	1.951e-09
SNORD58B	-0.630153	0.00233316
FOS	-0.63092	5.78216e-05
IGFBP4	-0.630931	2.26438e-06
[truncated: 961 more rows]

[truncated: 4 more sheets: Meso11, Meso13, Meso34, Meso56]
